# Supplementary material for: A connectome of a learning and memory center in the adult Drosophila brain
Source: eLife. 2017 Jul 18;6:e26975. doi: 10.7554/eLife.26975 (PMC5550281; doi:10.7554/eLife.26975)
Supplement: Supplementary file 1: — The synapse locations, both pre-and post-synaptic, are in file ‘synapse.json’. The mapping of neuron identifiers to names is in file ‘annotations-body.json’. Files annotating which synapses are in alpha lobes 1, 2 or 3, and in the alpha lobe as a whole, are in bool-lobe-N.json, where N is the lobe and 100 is used for the alpha lobe as a whole. The program used to analyze these data is included as ‘s.cpp’. DOI: http://dx.doi.org/10.7554/eLife.26975.035 [file elife-26975-supp1.zip › PaperFiles/README.txt]

The file "synapse.json" has the x,y,z of every synapse, in pixels.  It is organized as a series of TBars (pre-synaptic) followed by a list of their post synaptic partners.  The cell IDs are numeric.

The file "annotations-body.json" has the name of each cell, if defined.

The files "bool-lobe-N.json" tells whether each TBar (in order) is contained in compartment alpha-N.  The file bool-lobe-100.json tells whether each TBar is contained in the alpha lobe.  It is the union of the other 3 bool-lobe files.

The program s.cpp is the source code we used for most of the analysis in the paper.  
To compile, it needs the JsonCpp library, the boost math library, and the code from Numerical Recipes in C++.  
Then run as "s -file >log".  
It should finish in a few minutes.  The tables in the paper are generated as portions of the log file.

synapse.json
annotations-body.json  
bool-lobe-1.json    
bool-lobe-2.json  
bool-lobe-3.json
bool-lobe-100.json  
