# Supplementary material for: A connectome of a learning and memory center in the adult Drosophila brain
Source: eLife. 2017 Jul 18;6:e26975. doi: 10.7554/eLife.26975 (PMC5550281; doi:10.7554/eLife.26975)
Supplement: Supplementary file 1: — The synapse locations, both pre-and post-synaptic, are in file ‘synapse.json’. The mapping of neuron identifiers to names is in file ‘annotations-body.json’. Files annotating which synapses are in alpha lobes 1, 2 or 3, and in the alpha lobe as a whole, are in bool-lobe-N.json, where N is the lobe and 100 is used for the alpha lobe as a whole. The program used to analyze these data is included as ‘s.cpp’. DOI: http://dx.doi.org/10.7554/eLife.26975.035 [file elife-26975-supp1.zip › PaperFiles/bool-lobe-2.json]

[false,false,false,false,false,false,false,false,false,false,false,false,false,false,false,false,false,false,false,false,false,false,false,false,false,false,false,false,false,false,false,false,false,false,false,false,false,false,false,false,false,false,false,false,false,false,false,false,false,false,false,false,false,false,false,false,false,false,false,false,false,false,false,false,false,false,false,false,false,false,false,false,false,false,false,false,false,false,false,false,false,false,false,false,false,false,false,false,false,false,false,false,false,false,false,false,false,false,false,false,false,false,false,false,false,false,false,false,false,false,false,false,false,false,false,false,false,false,false,false,false,false,false,false,false,false,false,false,false,false,false,false,false,false,false,false,false,false,false,false,false,false,false,false,false,false,false,false,false,false,false,false,false,false,false,false,false,false,false,false,false,false,false,false,false,false,false,false,false,false,false,false,false,false,false,false,false,false,false,false,false,false,false,false,false,false,false,false,false,false,false,false,false,false,false,false,false,false,false,false,false,false,false,false,false,false,false,false,false,false,false,false,false,false,false,false,false,false,false,false,false,false,false,false,false,false,false,false,false,false,false,false,false,false,false,false,false,false,false,false,false,false,false,false,false,false,false,false,false,false,false,false,false,false,false,false,false,false,false,false,false,false,false,false,false,false,false,false,false,false,false,false,false,false,false,false,false,false,false,false,false,false,false,false,false,false,false,false,false,false,false,false,false,false,false,false,false,false,false,false,false,false,false,false,false,false,false,false,false,false,false,false,false,false,false,false,false,false,false,false,false,false,false,false,false,false,false,false,false,false,false,false,false,false,false,false,false,false,false,false,false,false,false,false,false,false,false,false,false,false,false,false,false,false,false,false,false,false,false,false,false,false,false,false,false,false,false,false,false,false,false,false,false,false,false,false,false,false,false,false,false,false,false,false,false,false,false,false,false,false,false,false,false,false,false,false,false,false,false,false,false,false,false,false,false,false,false,false,false,false,false,false,false,false,false,false,false,false,false,false,false,false,false,false,false,false,false,false,false,false,false,false,false,false,false,false,false,false,false,false,false,false,false,false,false,false,false,false,false,false,false,false,false,false,false,false,false,false,false,false,false,false,false,false,false,false,false,false,false,false,false,false,false,false,false,false,false,false,false,false,false,false,false,false,false,false,false,false,false,false,false,false,false,false,false,false,false,false,false,false,false,false,false,false,false,false,false,false,false,false,false,false,false,false,false,false,false,false,false,false,false,false,false,false,false,false,false,false,false,false,false,false,false,false,false,false,false,false,false,false,false,false,false,false,false,false,false,false,false,false,false,false,false,false,false,false,false,false,false,false,false,false,false,false,false,false,false,false,false,false,false,false,false,false,false,false,false,false,false,false,false,false,false,false,false,false,false,false,false,false,false,false,false,false,false,false,false,false,false,false,false,false,false,false,false,false,false,false,false,false,false,false,false,false,false,false,false,false,false,false,false,false,false,false,false,false,false,false,false,false,false,false,false,false,false,false,false,false,false,false,false,false,false,false,false,false,false,false,false,false,false,false,false,false,false,false,false,false,false,false,false,false,false,false,false,false,false,false,false,false,false,false,false,false,false,false,false,false,false,false,false,false,false,false,false,false,false,false,false,false,false,false,false,false,false,false,false,false,false,false,false,false,false,false,false,false,false,false,false,false,false,false,false,false,false,false,false,false,false,false,false,false,false,false,false,false,false,false,false,false,false,false,false,false,false,false,false,false,false,false,false,false,false,false,false,false,false,false,false,false,false,false,false,false,false,false,false,false,false,false,false,false,false,false,false,false,false,false,false,false,false,false,false,false,false,false,false,false,false,false,false,false,false,false,false,false,false,false,false,false,false,false,false,false,false,false,false,false,false,false,false,false,false,false,false,false,false,false,false,false,false,false,false,false,false,false,false,false,false,false,false,false,false,false,false,false,false,false,false,false,false,false,false,false,false,false,false,false,false,false,false,false,false,false,false,false,false,false,false,false,false,false,false,false,false,false,false,false,false,false,false,false,false,false,false,false,false,false,false,false,false,false,false,false,false,false,false,false,false,false,false,false,false,false,false,false,false,false,false,false,false,false,false,false,false,false,false,false,false,false,false,false,false,false,false,false,false,false,false,false,false,false,false,false,false,false,false,false,false,false,false,false,false,false,false,false,false,false,false,false,false,false,false,false,false,false,false,false,false,false,false,false,false,false,false,false,false,false,false,false,false,false,false,false,false,false,false,false,false,false,false,false,false,false,false,false,false,false,false,false,false,false,false,false,false,false,false,false,false,false,false,false,false,false,false,false,false,false,false,false,false,false,false,false,false,false,false,false,false,false,false,false,false,false,false,false,false,false,false,false,false,false,false,false,false,false,false,false,false,false,false,false,false,false,false,false,false,false,false,false,false,false,false,false,false,false,false,false,false,false,false,false,false,false,false,false,false,false,false,false,false,false,false,false,false,false,false,false,false,false,false,false,false,false,false,false,false,false,false,false,false,false,false,false,false,false,false,false,false,false,false,false,false,false,false,false,false,false,false,false,false,false,false,false,false,false,false,false,false,false,false,false,false,false,false,false,false,false,false,false,false,false,false,false,false,false,false,false,false,false,false,false,false,false,false,false,false,false,false,false,false,false,false,false,false,false,false,false,false,false,false,false,false,false,false,false,false,false,false,false,false,false,false,false,false,false,false,false,false,false,false,false,false,false,false,false,false,false,false,false,false,false,false,false,false,false,false,false,false,false,false,false,false,false,false,false,false,false,false,false,false,false,false,false,false,false,false,false,false,false,false,false,false,false,false,false,false,false,false,false,false,false,false,false,false,false,false,false,false,false,false,false,false,false,false,false,false,false,false,false,false,false,false,false,false,false,false,false,false,false,false,false,false,false,false,false,false,false,false,false,false,false,false,false,false,false,false,false,false,false,false,false,false,false,false,false,false,false,false,false,false,false,false,false,false,false,false,false,false,false,false,false,false,false,false,false,false,false,false,false,false,false,false,false,false,false,false,false,false,false,false,false,false,false,false,false,false,false,false,false,false,false,false,false,false,false,false,false,false,false,false,false,false,false,false,false,false,false,false,false,false,false,false,false,false,false,false,false,false,false,false,false,false,false,false,false,false,false,false,false,false,false,false,false,false,false,false,false,false,false,false,false,false,false,false,false,false,false,false,false,false,false,false,false,false,false,false,false,false,false,false,false,false,false,false,false,false,false,false,false,false,false,false,false,false,false,false,false,false,false,false,false,false,false,false,false,false,false,false,false,false,false,false,false,false,false,false,false,false,false,false,false,false,false,false,false,false,false,false,false,false,false,false,false,false,false,false,false,false,false,false,false,false,false,false,false,false,false,false,false,false,false,false,false,false,false,false,false,false,false,false,false,false,false,false,false,false,false,false,false,false,false,false,false,false,false,false,false,false,false,false,false,false,false,false,false,false,false,false,false,false,false,false,false,false,false,false,false,false,false,false,false,false,false,false,false,false,false,false,false,false,false,false,false,false,false,false,false,false,false,false,false,false,false,false,false,false,false,false,false,false,false,false,false,false,false,false,false,false,false,false,false,false,false,false,false,false,false,false,false,false,false,false,false,false,false,false,false,false,false,false,false,false,false,false,false,false,false,false,false,false,false,false,false,false,false,false,false,false,false,false,false,false,false,false,false,false,false,false,false,false,false,false,false,false,false,false,false,false,false,false,false,false,false,false,false,false,false,false,false,false,false,false,false,false,false,false,false,false,false,false,false,false,false,false,false,false,false,false,false,false,false,false,false,false,false,false,false,false,false,false,false,false,false,false,false,false,false,false,false,false,false,false,false,false,false,false,false,false,false,false,false,false,false,false,false,false,false,false,false,false,false,false,false,false,false,false,false,false,false,false,false,false,false,false,false,false,false,false,false,false,false,false,false,false,false,false,false,false,false,false,false,false,false,false,false,false,false,false,false,false,false,false,false,false,false,false,false,false,false,false,false,false,false,false,false,false,false,false,false,false,false,false,false,false,false,false,false,false,false,false,false,false,false,false,false,false,false,false,false,false,false,false,false,false,false,false,false,false,false,false,false,false,false,false,false,false,false,false,false,false,false,false,false,false,false,false,false,false,false,false,false,false,false,false,false,false,false,false,false,false,false,false,false,false,false,false,false,false,false,false,false,false,false,false,false,false,false,false,false,false,false,false,false,false,false,false,false,false,false,false,false,false,false,false,false,false,false,false,false,false,false,false,false,false,false,false,false,false,false,false,false,false,false,false,false,false,false,false,false,false,false,false,false,false,false,false,false,false,false,false,false,false,false,false,false,false,false,false,false,false,false,false,false,false,false,false,false,false,false,false,false,false,false,false,false,false,false,false,false,false,false,false,false,false,false,false,false,false,false,false,false,false,false,false,false,false,false,false,false,false,false,false,false,false,false,false,false,false,false,false,false,false,false,false,false,false,false,false,false,false,false,false,false,false,false,false,false,false,false,false,false,false,false,false,false,false,false,false,false,false,false,false,false,false,false,false,false,false,false,false,false,false,false,false,false,false,false,false,false,false,false,false,false,false,false,false,false,false,false,false,false,false,false,false,false,false,false,false,false,false,false,false,false,false,false,false,false,false,false,false,false,false,false,false,false,false,false,false,false,false,false,false,false,false,false,false,false,false,false,false,false,false,false,false,false,false,false,false,false,false,false,false,false,false,false,false,false,false,false,false,false,false,false,false,false,false,false,false,false,false,false,false,false,false,false,false,false,false,false,false,false,false,false,false,false,false,false,false,false,false,false,false,false,false,false,false,false,false,false,false,false,false,false,false,false,false,false,false,false,false,false,false,false,false,false,false,false,false,false,false,false,false,false,false,false,false,false,false,false,false,false,false,false,false,false,false,false,false,false,false,false,false,false,false,false,false,false,false,false,false,false,false,false,false,false,false,false,false,false,false,false,false,false,false,false,false,false,false,false,false,false,false,false,false,false,false,false,false,false,false,false,false,false,false,false,false,false,false,false,false,false,false,false,false,false,false,false,false,false,false,false,false,false,false,false,false,false,false,false,false,false,false,false,false,false,false,false,false,false,false,false,false,false,false,false,false,false,false,false,false,false,false,false,false,false,false,false,false,false,false,false,false,false,false,false,false,false,false,false,false,false,false,false,false,false,false,false,false,false,false,false,false,false,false,false,false,false,false,false,false,false,false,false,false,false,false,false,false,false,false,false,false,false,false,false,false,false,false,false,false,false,false,false,false,false,false,false,false,false,false,false,false,false,false,false,false,false,false,false,false,false,false,false,false,false,false,false,false,false,false,false,false,false,false,false,false,false,false,false,false,false,false,false,false,false,false,false,false,false,false,false,false,false,false,false,false,false,false,false,false,false,false,false,false,false,false,false,false,false,false,false,false,false,false,false,false,false,false,false,false,false,false,false,false,false,false,false,false,false,false,false,false,false,false,false,false,false,false,false,false,false,false,false,false,false,false,false,false,false,false,false,false,false,false,false,false,false,false,false,false,false,false,false,false,false,false,false,false,false,false,false,false,false,false,false,false,false,false,false,false,false,false,false,false,false,false,false,false,false,false,false,false,false,false,false,false,false,false,false,false,false,false,false,false,false,false,false,false,false,false,false,false,false,false,false,false,false,false,false,false,false,false,false,false,false,false,false,false,false,false,false,false,false,false,false,false,false,false,false,false,false,false,false,false,false,false,false,false,false,false,false,false,false,false,false,false,false,false,false,false,false,false,false,false,false,false,false,false,false,false,false,false,false,false,false,false,false,false,false,false,false,false,false,false,false,false,false,false,false,false,false,false,false,false,false,false,false,false,false,false,false,false,false,false,false,false,false,false,false,false,false,false,false,false,false,false,false,false,false,false,false,false,false,false,false,false,false,false,false,false,false,false,false,false,false,false,false,false,false,false,false,false,false,false,false,false,false,false,false,false,false,false,false,false,false,false,false,false,false,false,false,false,false,false,false,false,false,false,false,false,false,false,false,false,false,false,false,false,false,false,false,false,false,false,false,false,false,false,false,false,false,false,false,false,false,false,false,false,false,false,false,false,false,false,false,false,false,false,false,false,false,false,false,false,false,false,false,false,false,false,false,false,false,false,false,false,false,false,false,false,false,false,false,false,false,false,false,false,false,false,false,false,false,false,false,false,false,false,false,false,false,false,false,false,false,false,false,false,false,false,false,false,false,false,false,false,false,false,false,false,false,false,false,false,false,false,false,false,false,false,false,false,false,false,false,false,false,false,false,false,false,false,false,false,false,false,false,false,false,false,false,false,false,false,false,false,false,false,false,false,false,false,false,false,false,false,false,false,false,false,false,false,false,false,false,false,false,false,false,false,false,false,false,false,false,false,false,false,false,false,false,false,false,false,false,false,false,false,false,false,false,false,false,false,false,false,false,false,false,false,false,false,false,false,false,false,false,false,false,false,false,false,false,false,false,false,false,false,false,false,false,false,false,false,false,false,false,false,false,false,false,false,false,false,false,false,false,false,false,false,false,false,false,false,false,false,false,false,false,false,false,false,false,false,false,false,false,false,false,false,false,false,false,false,false,false,false,false,false,false,false,false,false,false,false,false,false,false,false,false,false,false,false,false,false,false,false,false,false,false,false,false,false,false,false,false,false,false,false,false,false,false,false,false,false,false,false,false,false,false,false,false,false,false,false,false,false,false,false,false,false,false,false,false,false,false,false,false,false,false,false,false,false,false,false,false,false,false,false,false,false,false,false,false,false,false,false,false,false,false,false,false,false,false,false,false,false,false,false,false,false,false,false,false,false,false,false,false,false,false,false,false,false,false,false,false,false,false,false,false,false,false,false,false,false,false,false,false,false,false,false,false,false,false,false,false,false,false,false,false,false,false,false,false,false,false,false,false,false,false,false,false,false,false,false,false,false,false,false,false,false,false,false,false,false,false,false,false,false,false,false,false,false,false,false,false,false,false,false,false,false,false,false,false,false,false,false,false,false,false,false,false,false,false,false,false,false,false,false,false,false,false,false,false,false,false,false,false,false,false,false,false,false,false,false,false,false,false,false,false,false,false,false,false,false,false,false,false,false,false,false,false,false,false,false,false,false,false,false,false,false,false,false,false,false,false,false,false,false,false,false,false,false,false,false,false,false,false,false,false,false,false,false,false,false,false,false,false,false,false,false,false,false,false,false,false,false,false,false,false,false,false,false,false,false,false,false,false,false,false,false,false,false,false,false,false,false,false,false,false,false,false,false,false,false,false,false,false,false,false,false,false,false,false,false,false,false,false,false,false,false,false,false,false,false,false,false,false,false,false,false,false,false,false,false,false,false,false,false,false,false,false,false,false,false,false,false,false,false,false,false,false,false,false,false,false,false,false,false,false,false,false,false,false,false,false,false,false,false,false,false,false,false,false,false,false,false,false,false,false,false,false,false,false,false,false,false,false,false,false,false,false,false,false,false,false,false,false,false,false,false,false,false,false,false,false,false,false,false,false,false,false,false,false,false,false,false,false,false,false,false,false,false,false,false,false,false,false,false,false,false,false,false,false,false,false,false,false,false,false,false,false,false,false,false,false,false,false,false,false,false,false,false,false,false,false,false,false,false,false,false,false,false,false,false,false,false,false,false,false,false,false,false,false,false,false,false,false,false,false,false,false,false,false,false,false,false,false,false,false,false,false,false,false,false,false,false,false,false,false,false,false,false,false,false,false,false,false,false,false,false,false,false,false,false,false,false,false,false,false,false,false,false,false,false,false,false,false,false,false,false,false,false,false,false,false,false,false,false,false,false,false,false,false,false,false,false,false,false,false,false,false,false,false,false,false,false,false,false,false,false,false,false,false,false,false,false,false,false,false,false,false,false,false,false,false,false,false,false,false,false,false,false,false,false,false,false,false,false,false,false,false,false,false,false,false,false,false,false,false,false,false,false,false,false,false,false,false,false,false,false,false,false,false,false,false,false,false,false,false,false,false,false,false,false,false,false,false,false,false,false,false,false,false,false,false,false,false,false,false,false,false,false,false,false,false,false,false,false,false,false,false,false,false,false,false,false,false,false,false,false,false,false,false,false,false,false,false,false,false,false,false,false,false,false,false,false,false,false,false,false,false,false,false,false,false,false,false,false,false,false,false,false,false,false,false,false,false,false,false,false,false,false,false,false,false,false,false,false,false,false,false,false,false,false,false,false,false,false,false,false,false,false,false,false,false,false,false,false,false,false,false,false,false,false,false,false,false,false,false,false,false,false,false,false,false,false,false,false,false,false,false,false,false,false,false,false,false,false,false,false,false,false,false,false,false,false,false,false,false,false,false,false,false,false,false,false,false,false,false,false,false,false,false,false,false,false,false,false,false,false,false,false,false,false,false,false,false,false,false,false,false,false,false,false,false,false,false,false,false,false,false,false,false,false,false,false,false,false,false,false,false,false,false,false,false,false,false,false,false,false,false,false,false,false,false,false,false,false,false,false,false,false,false,false,false,false,false,false,false,false,false,false,false,false,false,false,false,false,false,false,false,false,false,false,false,false,false,false,false,false,false,false,false,false,false,false,false,false,false,false,false,false,false,false,false,false,false,false,false,false,false,false,false,false,false,false,false,false,false,false,false,false,false,false,false,false,false,false,false,false,false,false,false,false,false,false,false,false,false,false,false,false,false,false,false,false,false,false,false,false,false,false,false,false,false,false,false,false,false,false,false,false,false,false,false,true,true,false,false,false,false,false,false,false,false,false,false,false,false,false,false,false,false,false,false,false,false,false,false,false,false,false,false,false,false,false,false,false,false,false,false,false,false,false,false,false,false,false,false,false,false,false,false,false,false,false,false,false,false,false,false,false,false,false,false,false,false,false,false,false,false,false,false,false,false,false,false,false,false,false,false,false,true,false,false,false,false,false,false,false,false,false,false,false,false,false,false,false,false,false,false,false,false,false,true,false,false,false,false,false,false,false,false,false,false,false,false,false,false,false,false,false,false,false,false,false,false,false,false,false,false,false,false,false,false,false,false,false,false,false,false,false,false,false,false,false,false,false,false,false,false,false,false,false,false,false,false,false,false,false,false,false,false,false,false,false,false,false,false,false,false,false,false,false,false,false,false,false,false,false,false,false,false,false,false,false,false,false,false,false,false,false,false,false,false,false,false,false,false,false,false,false,false,false,false,false,false,false,false,false,false,false,false,false,false,false,false,false,false,false,false,false,false,false,false,false,false,false,false,false,false,false,false,false,false,false,false,false,false,false,false,false,false,false,false,false,false,false,false,false,false,false,false,false,false,false,false,false,false,false,false,false,false,false,true,false,false,false,false,false,false,true,false,false,false,false,false,false,false,false,false,false,false,false,false,false,false,false,false,false,false,false,false,true,false,false,false,false,false,false,false,false,false,false,false,false,false,false,false,false,false,false,false,false,false,false,false,false,false,false,false,false,false,false,false,false,false,false,false,true,false,false,false,false,false,false,false,false,false,false,false,true,true,false,true,false,false,false,false,false,false,false,false,false,false,false,false,false,false,false,false,false,false,false,false,false,false,false,false,false,false,false,false,false,false,false,false,false,false,false,false,false,false,false,false,false,false,false,false,false,false,false,false,false,false,false,true,false,true,false,false,false,false,false,false,false,false,false,false,false,false,false,false,false,false,false,false,false,false,false,false,false,false,false,false,false,false,false,false,false,false,false,false,false,false,false,false,false,false,false,false,false,false,false,false,false,false,false,false,false,false,false,false,false,false,false,false,false,false,false,false,false,false,false,false,false,false,false,false,false,false,false,false,false,false,false,false,false,false,false,false,false,false,false,false,false,false,false,false,false,false,false,false,false,false,false,false,false,false,false,false,false,false,false,false,true,false,false,false,false,false,false,false,false,false,false,false,false,false,false,false,false,false,true,false,false,false,false,false,false,false,false,false,false,false,false,false,false,false,false,true,false,false,false,false,false,false,false,false,false,false,false,false,false,true,false,false,false,false,false,false,false,false,false,false,false,false,false,false,true,false,false,true,false,false,false,false,false,false,false,false,false,false,false,false,false,false,true,false,false,false,false,false,false,false,false,false,false,false,false,false,false,false,false,false,false,false,false,false,false,false,false,false,false,false,false,false,false,false,false,false,true,false,true,true,false,false,false,false,false,false,false,false,false,false,false,false,true,true,false,false,false,false,false,false,false,false,false,false,false,false,false,true,false,false,false,false,false,false,false,false,false,false,false,false,false,false,false,false,false,false,false,false,false,true,false,false,false,false,false,false,false,false,false,false,false,false,true,false,false,false,false,false,false,false,false,false,false,false,false,false,false,false,false,false,false,false,false,false,false,false,false,false,false,false,false,false,false,false,false,false,false,false,false,false,false,false,false,false,false,false,false,false,false,false,false,false,false,false,false,false,false,true,false,false,false,false,false,false,false,false,false,false,false,false,false,false,false,false,false,false,false,true,true,false,false,false,false,false,false,false,false,true,false,false,false,false,false,false,false,false,false,false,false,false,false,false,false,false,false,false,false,false,false,false,false,true,true,false,false,false,false,false,false,false,false,false,false,false,false,false,false,false,false,false,true,true,true,false,false,false,false,false,false,false,false,false,false,false,false,false,false,false,false,false,false,false,false,false,false,false,false,false,false,false,false,false,true,false,false,false,false,false,false,false,false,false,false,false,false,false,false,false,false,false,true,true,true,false,false,false,false,false,false,false,false,false,false,false,false,false,false,false,true,false,true,false,false,false,false,false,false,false,false,false,true,true,false,false,false,false,false,false,false,false,false,false,false,false,false,false,false,true,true,false,false,false,false,false,false,false,false,false,false,false,false,false,false,false,false,true,false,false,false,false,false,false,false,false,false,false,false,false,false,false,false,false,false,false,false,false,true,false,false,false,false,false,false,false,false,false,false,false,false,false,false,false,false,false,true,true,false,true,false,false,false,false,false,false,false,false,false,false,false,false,false,false,false,false,true,false,true,false,false,false,false,false,false,false,false,false,false,false,false,false,true,true,true,true,true,false,false,false,false,false,false,false,false,false,false,false,false,false,false,true,true,false,false,false,false,false,false,false,false,false,true,false,false,false,true,false,false,false,false,false,false,false,false,true,false,true,true,false,true,false,false,false,false,false,false,false,false,false,false,false,false,false,false,false,false,false,false,false,false,false,false,false,false,false,false,false,false,false,false,false,false,false,false,false,false,false,false,false,false,false,false,false,false,false,false,false,false,false,false,false,true,false,false,false,false,false,false,false,false,false,false,false,false,false,false,false,false,false,false,false,false,false,false,false,false,false,false,false,false,false,false,false,false,false,false,false,false,true,false,true,false,false,false,false,false,false,false,false,false,false,false,false,false,false,true,false,true,false,true,false,true,false,true,false,false,false,false,false,false,false,false,false,false,false,false,false,false,true,false,true,false,false,false,false,false,false,false,false,false,false,false,false,false,false,false,false,false,false,false,true,false,false,false,false,false,false,false,false,false,false,false,false,false,false,false,false,false,false,false,true,false,false,false,false,false,false,false,false,false,false,false,false,false,false,true,false,false,false,false,false,true,false,false,true,false,false,false,false,false,false,false,false,false,false,true,true,false,false,false,false,false,false,false,false,false,false,false,false,false,false,false,false,false,false,false,false,true,true,true,false,true,false,true,false,true,false,false,false,false,false,false,false,false,false,false,false,false,true,true,false,false,false,false,false,false,false,false,false,false,false,false,false,false,false,true,false,true,true,true,false,true,false,false,false,false,false,false,false,false,false,false,false,false,false,false,false,false,false,false,true,false,false,false,true,true,false,false,false,false,false,false,false,false,false,true,true,false,true,true,false,true,false,false,false,false,false,false,false,false,false,false,false,false,false,false,true,false,true,true,false,false,false,false,false,false,false,false,false,true,true,true,true,true,false,false,true,false,false,false,false,false,false,false,false,false,false,false,false,false,true,false,false,false,false,true,false,true,false,false,false,false,false,false,false,false,false,false,false,false,false,false,false,false,true,false,true,false,false,false,false,false,false,false,false,false,true,true,false,false,false,false,true,false,false,false,false,false,false,false,false,false,false,false,false,false,false,false,true,false,true,true,true,false,false,true,false,false,false,false,false,false,false,false,false,false,true,true,true,false,false,false,true,false,false,false,false,false,false,false,false,false,false,false,false,false,false,false,false,true,false,true,false,false,true,false,false,false,false,false,false,false,false,false,false,false,false,false,false,false,false,false,false,false,false,false,false,true,false,true,true,false,true,false,false,false,false,false,false,false,false,false,false,false,false,false,false,false,false,false,false,false,false,true,true,true,false,false,false,false,false,false,false,false,false,false,false,false,false,false,false,false,false,true,false,true,true,false,true,false,false,true,false,false,false,false,false,false,false,false,false,false,false,false,false,false,false,false,false,false,true,true,false,false,false,false,false,true,false,false,false,false,false,false,false,false,false,false,false,false,true,true,false,false,true,false,false,false,false,false,false,false,false,false,false,false,false,false,false,false,false,false,false,false,false,true,false,false,false,false,false,false,false,false,false,false,false,false,false,false,false,true,true,true,false,true,false,false,false,false,false,false,false,false,false,false,false,false,false,false,false,false,false,false,false,true,false,true,true,true,true,true,false,false,false,false,false,false,false,false,false,false,false,false,false,false,true,true,false,true,true,true,false,true,false,false,false,false,false,false,false,false,false,false,false,false,false,true,false,true,true,false,true,true,false,false,false,false,false,false,false,false,false,false,false,false,false,false,true,true,false,true,false,true,true,true,true,false,false,false,false,false,false,false,false,false,false,false,false,false,false,false,false,false,false,false,false,false,false,true,true,false,false,true,false,false,false,false,false,false,false,false,false,false,false,false,false,false,false,false,false,false,false,false,true,false,true,true,true,false,true,true,false,true,false,true,false,false,false,false,false,false,false,false,true,true,true,false,false,false,false,false,false,false,false,false,false,false,false,false,false,false,false,false,false,false,true,false,false,true,false,true,false,false,false,false,false,false,false,false,false,false,false,false,false,false,false,true,false,false,false,false,false,false,false,false,false,false,false,false,false,false,false,false,false,false,false,true,false,false,true,false,false,false,false,false,false,false,false,false,false,false,false,true,false,true,false,false,false,true,false,false,false,false,false,false,false,false,false,false,false,false,false,true,false,false,true,false,true,false,true,false,false,false,false,false,false,false,false,false,false,false,false,false,false,false,false,false,false,false,true,false,false,true,false,false,false,false,false,false,false,false,false,false,false,false,true,false,true,false,true,true,true,true,true,false,false,true,true,true,false,false,false,false,false,false,false,false,false,false,false,false,false,false,false,false,false,false,false,false,true,true,false,true,true,false,false,false,false,true,false,false,false,false,false,false,false,false,false,false,false,false,false,true,true,true,true,false,true,false,true,false,false,false,false,false,false,false,false,false,false,false,false,false,false,false,true,true,false,false,true,false,false,false,false,false,false,false,false,false,false,false,false,true,true,true,true,true,true,false,false,false,false,false,false,false,false,false,false,false,false,false,false,false,false,false,false,false,false,false,true,true,true,true,true,true,false,false,true,true,false,true,true,false,true,false,false,false,false,false,false,false,false,false,false,false,false,false,false,false,false,false,false,true,true,false,false,false,false,true,true,true,false,false,false,false,false,false,false,false,false,false,false,false,false,false,false,false,false,false,true,false,false,false,true,true,false,false,false,false,false,false,false,false,false,false,false,false,false,false,false,false,false,false,true,false,true,true,false,false,true,false,false,false,false,false,false,false,false,false,false,false,false,false,false,false,false,false,false,false,true,false,true,true,true,false,false,false,false,false,false,false,false,false,false,false,false,false,false,false,false,true,true,true,false,true,true,false,true,false,true,false,false,false,false,false,false,false,false,false,false,false,false,false,false,false,true,true,true,false,false,true,false,true,false,false,true,true,true,false,false,false,false,false,false,false,false,false,false,false,false,false,true,false,false,true,true,false,false,true,false,false,false,false,false,false,false,false,false,false,false,false,false,false,false,true,true,false,true,false,false,false,false,false,false,false,false,false,false,false,false,false,false,false,false,false,false,false,false,false,false,true,false,true,true,true,false,false,false,true,false,false,false,true,false,false,true,false,false,false,false,false,false,false,false,false,false,false,false,false,false,false,false,true,false,true,true,true,false,false,true,false,false,false,false,false,false,false,false,false,false,false,false,false,false,false,false,false,false,true,true,false,false,false,false,true,true,true,false,true,false,false,false,false,false,false,false,false,false,false,false,false,false,false,false,true,true,false,false,true,false,false,false,false,false,false,false,false,false,false,false,false,true,true,false,true,true,false,true,true,true,true,false,false,true,false,false,false,false,true,true,false,false,false,false,false,false,false,false,false,false,false,true,false,false,true,false,false,true,false,false,false,false,false,false,false,false,false,false,false,false,false,false,false,false,false,true,true,true,false,true,false,true,false,false,false,false,false,true,false,false,false,false,false,false,false,false,false,false,false,false,false,false,false,true,true,false,true,true,false,false,false,false,false,false,false,false,false,false,false,false,false,false,false,false,false,false,false,false,false,false,true,true,true,true,false,false,false,false,false,false,false,true,false,false,false,false,false,false,false,false,false,false,false,false,false,false,false,false,false,false,false,false,false,false,true,true,true,true,false,true,false,false,false,false,false,false,false,false,false,false,false,false,false,false,false,false,false,false,false,false,false,false,false,false,false,false,true,true,true,false,true,true,false,false,false,false,false,false,false,false,false,false,false,false,false,false,false,false,false,false,false,false,true,true,true,true,true,false,false,false,true,true,true,false,false,true,false,false,false,false,false,false,false,false,false,false,false,false,false,true,false,false,true,true,true,false,false,false,true,true,false,false,true,false,false,false,false,false,false,true,false,false,true,true,false,true,true,false,false,false,false,false,false,false,false,false,false,false,false,false,false,false,false,false,false,false,false,false,false,false,true,true,false,false,false,false,false,false,false,false,false,false,false,false,false,false,false,false,false,false,false,false,false,false,false,false,false,false,false,false,false,false,false,false,false,false,false,false,false,false,false,false,false,false,false,true,true,false,true,true,true,true,false,false,true,true,false,false,true,true,false,false,false,false,false,false,false,false,false,false,false,false,true,false,false,true,false,true,false,true,true,false,false,true,false,true,true,false,false,false,false,false,false,false,false,false,false,false,false,false,false,false,false,false,false,false,false,false,true,false,true,false,true,true,false,true,true,true,false,false,false,false,false,false,false,false,false,false,false,false,false,false,false,false,false,false,false,false,false,false,false,false,true,false,false,true,false,true,true,true,false,true,false,false,false,false,false,false,false,false,false,false,false,false,false,false,false,false,false,false,true,true,false,true,true,false,true,true,false,true,false,false,false,false,false,false,false,false,false,false,false,false,false,false,false,false,false,false,false,false,false,false,false,false,false,true,true,true,true,false,false,false,false,false,false,true,false,false,false,false,false,false,false,false,false,false,false,false,false,false,false,false,true,true,false,false,false,false,true,true,false,false,false,false,false,false,false,false,false,false,false,false,false,true,false,true,false,true,false,true,false,true,false,false,false,false,false,false,false,false,false,false,false,false,false,false,false,false,false,false,false,false,false,false,false,false,false,false,true,true,true,true,true,true,false,true,false,true,false,true,false,false,false,false,false,false,false,false,false,false,true,true,false,true,true,false,false,false,false,false,false,false,false,false,false,false,false,false,false,false,false,false,false,false,false,false,true,true,true,false,true,true,true,false,false,false,false,false,true,false,false,false,false,false,false,false,false,false,false,false,false,false,false,false,false,false,false,false,false,false,true,true,false,false,false,false,false,false,false,false,false,false,false,false,false,false,false,false,false,false,false,false,false,true,false,false,true,true,false,true,true,false,false,false,false,false,false,false,false,false,false,false,false,false,false,false,false,false,false,false,false,true,true,true,false,false,false,false,false,false,false,false,false,false,false,false,false,false,false,false,false,false,false,false,false,false,false,true,true,false,true,false,true,true,true,false,true,false,false,false,false,false,false,false,false,false,false,false,false,false,false,true,true,true,false,true,true,false,true,false,false,true,true,false,false,true,false,true,false,false,false,false,false,false,false,false,false,false,false,false,false,false,false,false,false,false,true,false,false,false,false,false,false,false,false,false,false,false,false,false,false,false,false,false,true,false,true,true,true,false,false,false,true,true,false,false,false,false,true,false,false,false,false,false,false,false,false,false,false,false,false,false,false,false,false,false,true,true,true,true,false,true,true,false,false,false,false,false,false,false,false,false,false,false,false,false,false,false,false,false,false,false,false,false,false,false,false,true,true,true,true,true,true,true,true,false,false,false,false,false,false,false,false,false,false,false,false,false,false,false,false,false,false,false,false,true,false,false,true,true,false,false,false,false,false,false,false,false,false,false,false,false,false,false,false,false,false,false,false,false,false,false,true,false,true,true,true,true,false,false,false,true,true,true,false,false,false,false,false,false,false,false,false,false,false,false,false,false,false,false,true,false,false,false,true,true,true,true,true,true,true,true,false,true,true,true,true,false,false,false,false,false,false,false,false,false,false,false,false,false,false,false,false,false,true,false,false,true,true,true,false,false,true,false,false,false,false,false,false,false,false,false,false,false,false,false,false,false,false,false,false,false,false,false,false,false,false,true,true,true,true,false,true,true,true,true,false,true,false,true,false,false,false,false,false,false,false,false,false,false,false,false,false,false,false,false,false,true,false,false,false,false,true,false,true,true,false,false,true,true,false,false,false,false,false,false,false,false,false,false,false,false,false,false,false,false,false,false,false,false,false,false,true,true,true,true,false,false,false,false,false,false,false,false,false,false,false,false,false,false,false,false,false,false,false,false,false,false,true,true,true,true,false,true,false,false,false,false,false,false,false,false,false,false,false,false,false,false,false,false,false,false,false,true,false,true,false,false,false,false,false,false,false,false,false,false,false,false,false,false,false,false,false,true,false,true,true,true,true,false,true,false,true,true,true,false,false,false,false,false,false,false,false,false,false,false,false,false,false,false,true,true,true,false,true,false,false,true,false,false,true,false,false,false,false,false,false,false,false,false,false,false,false,false,false,false,false,false,false,false,false,true,false,false,false,false,true,true,false,true,true,false,false,false,true,false,false,false,false,false,false,false,false,false,false,false,false,false,false,false,false,false,false,false,false,false,false,true,false,false,false,true,false,false,false,false,false,false,false,false,false,true,false,false,false,false,false,false,false,false,false,false,false,false,false,false,false,true,false,false,false,false,true,false,false,true,true,true,true,false,false,false,false,false,false,false,false,false,false,false,true,true,true,true,false,false,true,false,false,false,false,false,false,false,false,false,false,false,false,false,false,false,false,false,true,true,true,true,true,false,false,false,false,false,false,false,false,false,false,false,false,false,false,false,false,false,false,false,false,false,true,true,true,false,true,true,true,false,false,false,false,false,false,false,false,false,false,false,false,false,false,false,false,false,false,false,false,true,true,true,true,false,true,true,true,true,true,true,true,true,true,false,false,true,true,false,false,false,false,false,false,false,false,false,false,false,false,false,false,false,false,false,false,false,false,false,false,false,true,false,true,true,false,false,false,false,false,false,false,false,false,false,false,false,false,false,false,false,false,false,false,true,false,false,true,false,false,true,true,false,false,false,false,false,true,true,false,false,false,false,false,false,false,false,false,false,false,false,false,false,false,false,false,true,true,false,true,true,false,true,false,false,true,true,false,false,false,false,false,false,false,false,false,false,false,false,false,false,false,false,false,false,true,false,false,true,true,false,false,false,true,true,true,true,true,true,true,false,true,false,false,false,false,false,false,false,false,false,false,false,false,false,false,false,false,false,false,false,false,false,false,false,true,false,false,true,false,false,false,true,false,false,false,false,false,false,false,false,false,false,true,true,true,true,true,true,true,true,false,false,false,true,false,true,true,false,false,false,true,false,false,false,false,false,false,false,false,false,false,false,false,false,false,false,false,false,false,false,false,false,false,false,false,true,true,false,false,true,true,true,true,true,true,false,false,true,false,false,true,false,false,false,false,false,false,false,false,false,false,false,false,false,false,false,true,false,true,true,false,false,false,true,true,true,true,false,false,false,false,false,false,false,false,false,false,false,false,false,false,false,false,false,false,false,false,false,false,false,true,false,false,true,true,false,true,false,true,true,false,false,false,false,false,false,false,false,false,false,false,false,false,false,false,true,true,false,false,true,true,false,false,false,false,false,false,false,false,false,false,false,false,false,false,false,false,false,false,false,true,false,false,true,true,true,true,true,true,false,false,false,false,false,false,false,true,false,false,false,false,false,false,false,false,false,false,false,false,true,true,true,false,false,true,true,false,false,false,true,false,false,false,false,false,false,false,false,false,true,true,true,false,true,true,true,false,false,true,false,true,true,false,false,false,false,false,false,false,false,false,false,false,false,false,true,false,false,false,false,true,true,false,true,true,true,true,true,false,false,false,false,false,false,false,false,false,false,false,false,false,false,false,false,false,true,false,true,false,false,true,false,false,false,false,false,true,false,false,false,false,false,false,false,false,false,false,false,false,false,false,false,false,false,false,false,true,false,false,false,true,false,true,true,false,true,true,true,false,true,false,true,false,false,false,false,false,false,false,false,false,false,false,false,false,false,false,false,false,false,false,false,false,false,true,false,false,true,false,true,false,true,true,false,false,false,false,false,false,false,false,false,false,false,false,true,false,true,true,false,false,false,false,false,true,false,false,false,false,false,false,false,false,false,false,false,false,false,false,false,false,false,false,false,false,false,false,false,false,false,true,false,true,false,true,false,false,true,true,false,true,false,false,false,false,false,false,false,false,false,false,false,false,false,false,false,false,false,false,false,true,true,false,false,false,true,false,true,true,true,false,false,false,false,false,false,false,false,false,false,false,false,false,false,false,false,false,true,false,false,true,false,false,false,true,false,true,true,true,false,false,false,false,true,false,false,false,false,false,false,false,false,false,false,false,false,false,true,false,false,false,true,true,false,true,false,false,true,false,true,false,false,false,false,false,false,false,false,false,false,false,false,false,false,false,false,false,false,false,true,false,true,true,true,false,false,true,false,true,false,true,false,false,false,true,false,false,false,false,false,false,false,false,false,false,false,false,true,true,true,true,false,false,false,true,false,true,true,true,false,true,false,false,true,false,false,false,false,false,false,false,false,false,false,false,false,false,false,true,false,false,true,true,false,true,true,false,false,false,true,false,true,false,false,false,false,false,false,false,false,false,false,false,false,false,false,false,false,false,false,false,true,false,true,false,false,true,true,false,true,false,false,false,false,false,false,false,false,false,false,false,false,false,false,false,true,false,false,false,false,true,false,false,true,false,true,true,false,true,true,true,true,false,false,false,false,false,false,false,false,false,false,false,false,false,false,false,false,false,false,true,true,false,true,true,true,true,false,false,true,true,false,true,true,false,false,false,false,false,false,false,false,true,false,true,true,true,true,false,true,false,true,true,true,true,false,false,false,false,false,false,false,false,false,false,false,false,false,false,false,false,false,false,true,true,false,true,false,false,false,true,true,true,true,false,false,false,false,false,false,false,false,false,false,false,false,false,false,false,false,false,false,false,true,true,false,true,false,true,false,true,false,false,true,false,false,false,false,false,false,false,false,false,false,false,false,false,false,false,false,false,false,false,false,false,true,false,false,false,true,false,false,true,false,false,true,true,false,true,true,true,false,false,false,true,false,false,false,false,false,false,false,false,false,false,false,false,false,false,false,false,false,false,false,false,false,false,true,false,false,true,false,false,false,false,false,true,false,false,false,false,false,false,false,false,false,false,false,false,true,false,false,false,false,true,false,true,true,true,true,true,true,false,false,false,false,false,false,false,false,false,false,false,false,false,false,false,false,true,true,true,true,false,true,false,false,false,false,false,false,true,true,true,false,false,false,false,false,false,false,false,false,false,false,false,false,false,false,false,false,true,true,true,false,true,true,false,true,true,false,false,false,false,false,false,false,false,false,false,false,false,false,false,false,false,false,false,true,true,true,true,true,true,true,false,false,true,false,false,true,false,false,true,false,true,false,false,false,false,false,false,false,false,false,false,false,false,false,false,false,false,false,false,false,false,false,false,false,true,true,true,false,false,false,false,false,false,false,true,false,true,false,true,false,false,false,true,false,false,false,false,false,false,false,false,false,false,false,false,false,false,false,false,false,false,false,false,true,true,false,false,false,false,false,true,false,false,false,false,false,false,false,false,false,false,false,false,false,false,false,false,true,true,true,true,true,true,false,false,true,true,true,false,true,false,false,false,false,false,false,false,false,false,false,false,false,false,false,false,false,false,false,false,false,false,false,false,false,false,true,true,false,false,false,false,true,true,true,false,false,false,false,true,false,false,false,false,false,false,false,false,true,false,false,false,true,true,true,false,false,false,true,false,false,false,false,false,false,false,false,false,false,false,false,false,false,false,false,false,true,true,true,true,true,false,false,false,true,true,false,false,false,true,false,false,false,false,false,false,false,false,false,false,true,false,true,false,true,true,true,true,false,true,true,true,false,false,false,false,false,false,false,false,false,false,false,false,false,false,false,false,true,true,true,true,true,false,true,false,true,true,false,false,true,false,false,false,false,false,false,false,false,false,false,false,false,false,true,true,false,false,true,true,true,false,true,true,true,false,false,false,true,false,false,false,false,false,false,false,false,false,false,false,false,false,false,false,false,false,false,false,false,false,true,false,true,false,true,true,false,false,false,false,false,false,false,false,false,false,false,false,false,false,false,false,false,false,false,true,false,true,false,true,true,true,true,false,false,false,true,true,false,false,false,false,false,false,false,false,false,false,false,false,false,false,false,false,false,false,false,false,false,true,true,false,false,true,true,false,true,true,false,false,true,false,false,false,false,true,false,true,false,false,false,false,false,false,false,false,false,false,false,false,false,false,false,false,true,true,true,true,true,true,true,true,false,false,true,false,false,false,false,false,false,false,false,false,false,false,false,false,false,false,false,true,false,false,true,true,false,true,true,true,true,false,true,true,true,false,false,true,false,false,false,false,true,false,false,false,false,false,false,false,false,false,false,false,false,false,false,false,false,false,false,false,true,false,false,true,false,true,false,true,true,true,true,true,false,false,false,false,false,false,false,false,false,false,false,false,false,false,false,false,false,false,false,false,false,true,true,false,false,true,true,true,false,false,false,false,false,false,false,false,false,false,false,false,false,false,false,false,false,false,false,false,false,true,true,false,false,true,true,true,false,false,true,false,false,true,true,false,true,false,false,false,true,false,false,false,false,false,false,false,false,false,false,false,false,false,false,false,false,true,true,false,true,false,true,true,true,true,true,false,false,false,false,false,false,false,false,false,false,false,false,false,false,false,false,false,true,false,true,true,true,true,true,true,false,true,true,false,true,true,false,true,false,true,false,false,true,false,false,false,false,false,false,false,false,false,false,false,false,false,true,false,true,true,true,true,true,true,false,false,false,false,false,false,false,false,false,false,false,false,false,false,false,false,false,false,false,false,false,false,false,false,false,false,false,false,false,false,false,true,false,true,true,false,true,true,false,false,false,false,false,false,false,false,false,false,false,false,false,false,false,false,true,false,false,false,true,true,true,true,false,true,true,true,true,false,true,true,false,false,false,false,false,false,false,false,false,false,false,false,false,true,false,false,false,true,true,true,true,false,false,false,true,true,false,false,false,false,true,false,false,false,false,false,false,false,false,false,false,false,false,false,true,false,false,true,true,false,true,true,true,false,true,true,false,false,false,false,false,false,false,false,false,false,false,false,false,false,false,false,false,false,false,false,false,false,false,false,false,false,false,false,false,false,false,true,false,true,true,true,false,true,true,false,true,true,true,false,true,false,false,true,false,false,false,false,false,false,false,false,false,false,false,false,false,false,false,false,false,false,false,false,true,true,true,true,false,true,false,true,false,true,false,false,false,false,false,false,false,false,false,false,false,false,false,false,false,false,false,false,false,false,false,false,true,false,true,false,true,true,false,false,false,false,false,true,false,false,false,false,false,false,false,false,false,false,false,false,false,false,false,false,true,false,false,true,true,true,true,true,false,true,true,true,true,true,true,false,false,false,false,false,false,false,false,false,false,false,false,false,false,false,false,false,false,false,true,false,true,true,true,true,false,false,false,true,true,false,false,false,false,false,false,false,false,false,false,false,false,false,false,false,false,false,false,false,false,false,true,false,true,true,true,true,false,false,false,false,false,false,false,false,false,false,false,false,false,false,false,false,false,false,true,true,false,true,false,false,false,false,false,false,true,false,false,false,false,false,false,false,false,false,false,false,false,false,false,false,false,false,false,false,false,false,false,false,false,false,true,false,false,true,false,true,false,true,false,false,false,false,true,false,true,false,false,false,false,false,false,false,false,false,false,false,false,false,false,false,false,false,false,false,false,true,false,true,true,true,true,false,true,false,false,true,true,true,true,false,false,false,false,false,false,false,false,false,false,false,false,false,false,false,false,false,false,false,false,false,true,true,true,false,false,true,true,true,true,true,true,false,true,true,false,false,false,false,false,true,true,true,false,false,false,false,false,false,false,false,false,false,false,false,false,false,false,false,false,false,false,false,false,true,false,true,true,true,false,true,true,false,true,true,true,true,false,false,false,false,true,false,true,false,false,false,false,false,false,false,false,false,false,false,false,false,false,false,false,false,false,false,false,false,true,false,true,false,false,true,true,true,true,true,true,true,false,false,false,false,false,false,false,false,false,false,false,false,false,false,false,false,false,false,false,true,false,false,false,true,true,true,true,true,false,true,false,false,false,false,false,false,false,false,false,false,false,false,false,false,false,false,true,false,true,false,false,false,false,true,true,true,true,true,true,false,true,true,true,false,false,true,true,false,false,false,false,false,false,false,false,false,false,false,false,false,false,false,false,false,false,false,false,true,false,false,true,true,false,false,true,false,false,false,true,false,false,false,false,false,false,false,false,false,false,false,false,false,false,false,true,false,false,true,true,true,true,false,true,true,false,true,true,false,false,false,false,false,false,false,false,false,false,false,false,false,false,false,false,false,false,false,false,false,false,true,false,true,false,false,true,true,true,false,true,true,false,false,false,false,false,false,false,false,false,false,false,false,false,false,false,false,false,false,false,false,false,false,true,true,false,true,true,true,true,true,true,true,true,false,false,false,false,true,false,true,true,false,false,true,false,false,false,false,false,false,false,false,false,false,false,false,false,false,true,false,false,true,true,false,false,false,false,false,false,true,false,false,false,false,false,false,false,false,false,false,false,false,false,false,false,true,false,false,true,false,false,true,true,false,true,false,false,false,true,false,true,false,false,false,false,false,false,false,false,false,false,false,false,false,false,false,false,false,true,true,false,false,true,false,false,false,true,false,true,true,false,false,false,true,true,true,false,false,false,false,false,false,false,false,false,false,false,false,false,false,false,false,true,true,true,false,true,false,false,false,true,false,false,true,false,false,false,true,false,false,false,false,false,false,true,false,false,false,false,false,false,false,true,false,true,true,false,true,false,true,false,true,true,false,false,true,false,true,true,false,true,false,false,true,false,false,false,true,false,false,false,false,false,false,false,false,false,false,false,false,false,false,false,false,false,false,false,false,true,false,false,false,true,true,false,true,true,false,false,false,false,false,false,false,false,false,false,false,false,false,false,false,false,false,false,false,false,false,false,false,true,false,true,true,true,true,true,false,false,false,false,true,false,false,true,false,false,false,false,false,false,false,false,false,false,false,false,false,false,false,false,false,true,false,false,false,false,false,true,false,false,false,false,true,true,false,true,true,true,true,false,false,false,false,true,false,false,false,false,false,false,false,false,false,false,false,false,false,false,false,false,false,false,false,false,true,true,true,true,false,true,false,true,false,true,false,false,true,true,true,true,false,false,true,false,false,true,false,false,false,false,false,false,false,false,false,false,false,false,false,false,false,false,false,false,false,false,false,false,false,true,false,false,false,true,true,true,true,true,false,false,false,true,false,true,true,true,true,false,false,false,false,false,false,false,false,false,false,false,false,false,true,false,true,true,true,true,true,true,true,false,true,false,false,false,false,false,false,false,false,false,false,true,false,false,false,false,false,false,false,false,false,false,false,false,false,false,false,false,false,false,false,false,false,false,false,true,false,false,false,false,false,true,true,false,false,false,false,false,false,false,false,false,false,false,false,false,false,false,false,false,false,true,false,false,true,true,true,true,true,false,true,true,true,true,true,false,true,false,true,true,true,false,false,false,false,false,false,true,false,false,false,false,false,false,false,false,false,false,true,false,false,false,false,false,true,false,true,true,true,true,false,false,false,true,false,false,false,true,false,false,false,false,false,false,false,false,false,false,false,false,false,false,false,false,false,false,false,false,true,false,false,true,true,true,true,false,false,false,true,false,false,false,false,false,false,false,false,false,false,false,false,false,false,false,true,false,true,true,true,false,true,true,true,false,false,true,true,false,false,true,false,false,false,false,false,false,false,false,false,false,false,false,false,false,false,false,false,true,true,false,false,false,true,true,true,false,true,true,true,false,true,false,false,true,false,false,false,false,false,false,false,false,false,false,false,false,true,false,false,false,false,true,false,true,true,true,true,true,false,true,true,false,true,false,false,false,false,false,false,false,false,false,false,false,false,false,false,false,false,false,false,false,false,false,false,false,false,false,false,false,false,true,false,false,false,false,false,true,false,false,false,false,false,false,false,false,false,false,false,false,false,false,false,false,false,false,false,false,false,false,false,true,true,false,false,true,false,true,true,false,false,true,true,false,false,false,false,false,false,false,false,false,false,false,false,false,false,false,false,false,false,false,false,false,false,false,false,true,false,true,false,false,false,false,true,true,false,true,false,false,true,false,true,true,false,false,false,false,false,false,false,false,false,false,false,false,false,false,false,false,false,false,false,false,false,false,false,false,false,false,true,true,true,true,true,true,false,true,true,true,false,true,false,false,true,true,true,false,true,false,false,false,false,false,false,false,false,false,false,false,false,false,false,false,false,false,false,false,false,false,false,false,false,false,false,false,false,false,true,true,true,false,false,true,true,true,false,false,false,false,false,false,false,true,true,false,false,false,false,false,false,false,false,false,false,false,false,false,false,false,false,false,true,false,false,true,true,true,false,false,true,true,true,true,false,true,true,true,true,true,false,false,true,false,false,false,false,false,false,false,false,false,false,false,false,false,false,false,false,false,false,false,false,true,false,false,true,false,true,true,true,true,false,true,false,true,true,false,false,true,true,false,false,true,false,false,false,false,false,false,false,false,false,false,false,false,false,false,false,false,false,false,false,false,false,false,false,false,false,true,false,false,true,true,false,true,false,true,false,true,true,false,false,true,false,true,false,false,false,false,false,false,false,false,false,false,false,false,false,false,false,false,false,false,false,false,false,false,false,false,false,false,false,false,false,false,false,true,false,false,false,false,true,true,false,true,false,false,false,true,true,true,true,true,true,true,false,false,false,false,true,false,false,true,false,false,false,false,false,false,false,false,false,false,false,false,false,false,false,false,false,false,false,false,false,false,false,false,false,false,false,false,false,true,false,false,false,false,true,false,false,false,false,false,false,true,false,false,false,false,false,false,false,false,false,false,false,false,false,false,false,false,false,true,true,true,true,true,true,true,false,false,false,true,false,false,true,true,false,true,false,false,false,false,false,false,false,false,false,false,false,false,false,false,false,false,false,false,true,false,false,true,true,true,false,true,true,false,true,true,false,true,false,false,false,false,false,false,false,false,false,false,false,false,false,false,false,false,false,false,false,false,false,false,false,false,false,false,false,false,false,false,false,false,false,false,false,false,false,false,false,true,false,false,true,true,true,true,true,false,false,false,false,false,true,false,false,true,false,false,false,false,false,false,false,false,false,false,false,false,false,false,false,false,false,false,false,false,false,true,true,false,true,false,true,true,true,true,true,true,false,false,false,false,false,true,false,false,false,false,false,false,false,false,false,false,false,false,false,false,false,false,false,false,false,true,true,true,true,true,false,false,true,true,false,true,false,true,false,false,true,false,false,false,false,false,false,false,false,false,false,false,false,false,false,false,false,false,true,false,true,false,true,true,true,true,true,false,false,false,true,false,false,false,true,false,false,false,false,false,false,false,false,false,false,false,false,false,false,false,false,false,false,false,false,false,false,false,false,false,false,false,true,false,true,false,true,false,true,true,true,true,false,false,true,true,false,true,false,false,true,false,false,false,false,false,false,false,false,false,false,false,false,false,false,true,true,false,true,true,false,false,true,false,false,false,false,false,false,false,false,false,false,false,false,false,false,false,false,true,false,true,true,true,true,true,false,false,true,true,false,false,false,false,false,true,false,false,false,false,false,false,false,false,false,false,false,false,false,false,true,true,false,true,false,true,true,true,false,false,true,false,true,true,false,false,true,true,false,false,false,false,false,false,false,false,false,false,false,false,false,false,false,false,false,false,false,false,false,true,false,true,false,false,false,true,true,false,true,false,false,false,false,false,false,false,false,false,false,false,false,false,false,false,false,false,false,false,false,false,false,false,true,true,false,false,false,true,true,true,true,true,true,false,true,false,false,false,false,false,false,false,false,false,true,false,false,false,false,false,false,false,false,false,false,false,false,false,false,true,false,true,true,true,true,true,true,false,false,false,false,false,false,false,false,false,false,false,false,false,false,false,false,false,false,false,false,false,false,false,false,true,true,false,true,true,false,true,true,true,false,false,false,true,true,false,false,false,false,false,false,false,false,false,false,false,false,false,false,false,false,false,false,false,false,false,false,true,false,true,false,true,true,false,false,false,false,false,false,false,false,false,false,true,false,false,false,false,false,false,false,false,false,false,false,false,false,true,false,true,true,true,true,false,true,false,true,true,false,true,false,false,false,true,false,false,false,false,false,false,false,false,false,false,false,false,false,false,false,false,false,false,false,false,false,true,false,true,true,true,true,false,false,false,true,false,false,false,false,false,false,false,false,false,false,false,false,false,false,false,false,false,false,true,false,false,false,true,false,true,false,false,false,false,false,false,false,false,false,false,false,false,false,false,false,false,false,false,false,false,false,false,false,false,false,false,false,false,false,false,true,false,false,false,true,true,true,false,true,true,true,true,false,true,true,true,true,true,true,true,false,false,false,false,false,false,false,false,false,false,false,false,true,false,true,true,false,false,false,true,true,false,false,false,false,false,true,true,false,true,true,false,true,true,false,false,false,false,true,false,false,false,false,false,false,false,false,false,false,false,false,false,false,true,true,false,false,true,true,true,true,true,true,false,true,false,true,false,false,false,false,false,false,false,false,false,false,false,false,false,false,false,false,false,true,false,true,true,false,true,true,true,true,false,false,true,false,false,true,true,false,false,false,false,false,false,false,false,false,false,false,false,false,false,false,false,false,false,false,false,false,false,false,false,false,true,false,true,false,true,true,false,true,true,true,false,true,true,false,true,true,false,true,false,false,false,false,false,false,false,false,false,false,false,false,false,false,false,false,false,false,true,true,false,true,false,true,false,true,true,false,false,false,false,false,false,false,false,false,false,false,false,false,false,false,false,false,false,false,false,false,false,false,false,false,false,false,false,false,false,true,false,false,false,false,true,false,false,true,false,false,true,false,true,true,true,true,true,true,false,false,false,false,false,false,false,false,true,false,false,false,false,false,false,false,false,false,false,false,false,false,false,false,false,false,false,false,false,false,false,false,true,true,true,false,false,false,true,false,true,true,false,false,true,false,true,false,false,false,false,true,false,true,false,false,false,false,false,false,false,false,false,false,false,false,false,false,false,false,false,false,false,true,false,false,false,true,true,false,false,true,true,false,false,false,true,true,true,false,false,false,false,false,false,false,false,false,false,false,false,false,false,false,false,false,true,true,false,true,false,true,true,false,true,true,true,true,false,false,true,false,true,false,false,false,false,true,false,true,false,false,false,false,false,false,false,false,false,false,false,false,false,false,false,false,false,false,false,false,true,true,true,true,false,true,true,true,true,true,true,false,false,true,true,false,false,false,false,false,true,false,false,false,false,false,false,false,false,false,false,false,false,false,false,false,false,false,false,false,false,true,false,false,true,true,true,true,true,true,false,true,false,false,false,true,false,true,false,false,false,true,false,false,false,false,false,false,false,false,false,false,false,false,false,false,true,false,false,false,true,true,true,true,true,false,true,true,true,false,true,false,false,false,false,false,true,false,false,false,false,false,false,false,true,false,false,false,false,false,false,false,false,false,false,false,false,false,true,false,true,false,false,false,false,false,false,false,false,false,false,false,false,false,false,false,false,false,false,false,false,false,false,false,false,false,false,false,true,true,true,true,false,true,true,true,false,true,true,false,false,false,false,false,false,false,false,false,false,false,false,false,false,false,false,true,false,false,false,false,false,false,false,true,false,true,true,true,true,false,false,true,false,false,false,false,true,false,false,false,false,false,false,false,false,false,false,false,false,false,false,false,false,false,false,false,true,true,true,true,true,false,true,false,true,false,false,false,false,false,false,false,false,false,false,false,false,false,false,false,false,true,false,false,false,true,true,true,true,false,true,false,false,true,false,false,false,true,false,false,false,false,false,false,false,false,false,false,false,false,false,false,false,false,true,false,true,true,true,false,true,true,false,true,true,true,true,true,false,true,false,false,false,true,false,true,false,false,false,false,true,false,false,false,false,false,false,false,false,false,false,false,false,false,false,false,false,false,false,false,false,true,true,false,true,true,false,false,false,false,false,false,false,false,false,true,false,false,false,false,true,false,false,false,false,false,false,false,false,false,false,false,false,false,false,false,false,false,true,false,false,true,true,false,true,false,false,true,true,false,true,false,true,true,true,false,true,false,false,true,true,false,true,true,false,false,false,true,false,false,false,false,false,false,false,false,false,false,false,false,false,true,false,false,false,false,true,true,true,false,true,false,false,false,true,true,false,false,false,true,false,true,false,false,false,false,false,false,false,false,false,false,false,false,false,false,false,false,false,false,false,false,false,false,true,true,true,false,true,true,false,true,true,false,false,false,false,true,true,false,false,false,false,false,true,false,false,false,true,true,false,false,false,false,true,false,false,false,false,false,false,false,false,false,false,false,false,false,false,false,false,false,false,false,false,true,false,false,true,true,false,false,false,true,true,true,true,true,true,true,true,false,true,true,false,false,true,true,false,true,false,false,false,false,false,true,false,false,false,false,false,false,false,false,false,false,false,false,false,false,false,false,false,false,true,false,true,true,false,true,true,true,true,true,false,false,true,false,false,true,false,false,false,false,false,false,false,false,false,false,false,false,false,false,true,true,false,true,true,true,true,false,false,false,true,false,true,true,true,true,true,false,false,false,false,false,false,false,false,false,false,false,false,false,false,false,false,false,true,false,false,true,false,true,true,true,true,true,false,true,false,true,false,false,false,true,true,false,false,false,false,false,false,false,false,false,false,false,false,false,false,false,false,false,false,false,false,false,false,false,false,true,false,false,true,true,false,false,true,true,false,false,false,false,false,false,false,false,false,false,false,false,false,false,false,false,false,false,true,false,false,true,false,false,true,true,false,true,false,false,true,false,false,false,false,false,false,true,false,false,false,false,false,false,false,false,false,false,false,false,false,false,false,false,false,false,false,false,true,false,false,false,false,true,true,true,true,true,false,true,false,false,false,true,true,true,false,false,false,false,false,false,true,false,false,false,true,false,false,false,false,false,false,false,false,false,false,false,false,false,false,false,false,false,false,false,false,false,true,false,true,true,false,true,false,true,true,true,true,true,true,true,true,true,false,false,false,false,false,false,false,false,false,false,false,false,false,false,true,false,true,true,true,true,false,true,true,true,true,true,true,false,false,false,false,true,false,false,true,false,false,false,false,false,false,false,false,false,false,false,false,false,false,false,false,false,false,false,false,false,false,false,false,false,true,true,false,true,false,true,false,false,true,true,true,true,false,true,false,false,false,false,true,false,true,false,false,false,false,false,false,false,false,false,false,false,false,false,false,false,false,false,false,false,false,true,false,false,false,false,false,false,true,false,true,true,true,true,true,false,false,false,true,true,false,false,false,false,true,true,false,false,false,false,false,false,false,false,false,false,false,false,false,true,false,true,true,false,false,false,true,true,true,true,true,true,true,true,false,true,false,false,false,false,false,false,false,false,true,false,false,true,false,true,false,false,false,false,false,false,false,false,false,false,false,false,false,false,false,false,true,true,true,true,true,true,false,false,true,false,false,true,false,false,false,false,false,false,false,false,false,true,false,false,false,false,false,false,false,false,false,false,false,false,false,false,false,false,false,false,false,false,false,false,false,false,false,false,true,false,true,true,true,false,true,true,false,true,false,false,true,false,false,false,false,false,true,false,false,false,false,false,false,false,false,false,false,true,false,false,false,false,true,true,true,true,false,true,true,true,true,true,true,true,true,false,true,false,false,false,false,false,false,false,true,false,false,false,false,false,false,false,false,false,false,false,false,true,false,false,false,false,false,false,false,true,true,true,true,false,false,true,true,true,true,true,false,false,true,true,false,false,false,false,true,false,false,false,false,false,false,false,false,false,false,false,false,true,false,true,false,false,false,true,true,true,false,false,true,true,false,true,false,false,false,false,false,false,false,false,false,false,false,false,false,false,false,false,false,false,false,true,false,true,false,false,true,true,false,false,true,true,false,false,false,false,false,false,false,false,false,true,true,false,false,true,true,true,false,false,false,false,false,false,false,false,false,false,false,false,false,false,false,false,false,false,false,false,false,false,true,false,false,false,false,true,false,false,true,false,true,true,false,true,false,false,false,false,true,false,false,false,false,true,false,false,false,false,false,false,false,false,false,false,false,false,false,false,false,false,false,false,false,true,true,true,true,true,false,true,false,true,false,false,false,false,false,false,true,false,false,false,false,false,false,false,false,false,false,false,false,false,true,true,true,true,false,true,false,true,true,true,true,true,false,false,true,false,false,false,false,false,true,false,false,false,false,false,false,false,false,false,false,false,false,false,false,false,false,false,false,false,false,false,false,false,true,false,true,true,false,true,true,false,false,false,false,false,false,false,false,false,false,false,false,false,false,false,false,false,false,false,false,false,false,false,true,false,false,false,true,true,true,false,true,false,true,true,true,true,false,true,false,true,false,false,false,false,false,false,false,false,false,false,false,false,false,false,false,false,false,false,false,false,true,true,false,false,true,false,false,true,true,true,true,false,true,false,true,true,false,true,false,false,true,true,true,false,false,true,true,false,false,false,false,false,true,false,false,false,false,false,false,false,false,false,false,false,false,false,false,false,false,false,false,false,false,true,false,true,true,true,false,true,false,true,true,false,true,true,false,false,false,true,false,false,false,false,true,false,false,false,false,false,false,false,false,false,false,true,false,true,false,false,true,false,true,false,true,false,false,false,false,false,true,false,false,false,false,false,false,false,false,false,false,false,false,false,false,false,false,false,false,false,false,false,false,false,false,false,true,false,false,true,true,true,true,false,true,true,true,false,false,true,false,true,false,false,true,true,false,false,true,false,true,false,false,false,false,false,false,false,false,false,false,false,false,false,false,false,false,false,true,false,true,false,true,false,true,false,false,false,false,false,false,false,true,false,false,false,false,false,false,false,false,false,false,false,false,false,false,false,false,false,false,false,false,false,false,false,false,true,true,true,false,false,false,false,true,true,false,false,false,true,false,false,true,true,false,false,true,false,true,false,true,false,true,false,true,false,false,false,false,false,false,false,false,false,false,false,false,false,false,false,false,false,false,false,true,false,false,true,true,true,true,true,true,false,false,true,true,false,false,false,false,false,false,false,true,false,false,false,false,false,false,true,false,false,false,false,false,false,false,false,false,false,false,false,false,true,true,true,false,true,false,true,false,false,true,false,true,true,true,false,true,true,false,false,false,true,false,false,true,false,false,false,false,true,false,false,false,false,false,false,false,false,false,false,false,false,false,false,false,false,true,true,true,false,true,true,false,false,false,false,false,true,true,false,false,false,false,false,false,false,false,false,false,true,true,false,true,true,false,true,false,true,true,true,true,true,true,false,true,false,true,false,false,false,false,false,false,true,false,false,false,false,false,false,false,false,false,false,false,false,false,false,false,false,false,true,false,true,false,false,false,false,true,true,true,false,true,true,false,false,false,false,true,true,false,false,false,false,false,false,false,false,false,false,false,false,false,false,false,false,false,false,false,false,true,true,false,false,false,true,false,false,false,true,false,false,false,false,true,false,true,false,false,false,false,true,false,false,false,false,false,true,false,false,false,false,false,false,false,false,false,false,false,false,false,false,false,true,false,false,true,false,false,false,true,true,true,false,true,true,false,true,true,true,true,false,false,false,false,false,false,false,false,false,false,false,false,false,false,false,false,false,false,false,false,false,false,false,false,false,true,true,true,true,false,false,false,true,false,false,false,false,false,false,false,false,false,false,false,false,false,false,false,true,false,true,false,false,true,false,true,false,false,false,true,true,true,false,true,true,true,false,false,false,false,false,false,false,false,true,false,false,false,false,true,false,false,false,false,false,false,false,false,false,false,false,false,false,false,false,true,false,false,false,true,true,true,false,true,false,true,false,false,false,true,false,true,true,true,true,true,false,true,false,false,false,true,false,false,false,false,false,false,false,false,false,false,false,false,false,false,false,false,false,false,false,false,false,true,true,true,true,true,true,true,true,true,false,true,true,true,false,true,false,false,true,true,false,false,false,false,false,false,false,false,false,false,false,false,false,false,false,false,false,false,false,false,false,true,false,true,false,true,false,true,true,true,true,true,false,false,false,false,true,false,false,false,true,false,false,false,true,false,false,false,false,false,false,false,false,false,false,false,false,false,false,false,false,false,false,false,false,false,false,false,false,true,false,true,true,false,true,true,true,true,true,true,false,false,true,false,true,true,false,false,false,false,false,false,false,false,false,false,false,false,false,false,false,false,false,false,false,false,false,true,false,false,true,false,false,false,false,false,false,true,false,false,true,false,false,true,true,true,false,true,true,true,true,false,false,true,false,false,true,false,true,false,false,false,false,false,false,false,false,false,false,false,false,false,false,false,false,false,false,true,false,true,false,true,true,true,false,false,true,false,true,false,false,false,true,false,true,false,false,false,false,false,false,false,false,false,false,false,false,false,false,false,false,false,false,false,false,false,false,false,false,false,false,true,true,true,true,true,true,false,false,false,false,true,true,true,false,false,false,true,false,false,false,false,false,false,false,false,false,false,false,false,false,false,false,false,false,false,false,false,false,false,false,false,false,true,true,true,true,false,true,true,true,false,true,false,false,false,false,false,true,true,false,false,false,false,false,false,false,false,false,false,false,false,false,false,false,false,false,false,false,false,false,false,false,false,false,false,false,true,false,false,true,true,true,true,true,false,false,false,true,true,false,false,false,true,false,true,true,true,false,true,false,false,false,false,false,false,false,false,false,false,false,false,false,false,false,false,false,false,false,false,false,false,true,true,false,true,false,true,false,true,true,false,false,false,false,true,false,true,true,false,false,false,false,false,false,false,false,false,false,false,false,false,false,false,false,false,false,false,false,false,false,false,false,false,false,false,false,false,false,true,true,false,true,false,true,false,false,false,true,true,false,true,false,false,false,false,true,false,false,false,false,false,false,false,false,false,false,false,false,true,false,false,true,false,true,true,false,true,false,true,false,true,false,false,true,false,false,true,true,false,false,false,true,false,false,false,false,false,false,false,false,false,false,false,false,false,false,false,false,false,false,false,false,false,false,false,true,false,true,false,true,true,true,false,false,true,false,true,true,false,false,true,true,true,false,false,false,false,true,true,false,false,false,false,false,false,false,false,false,false,false,false,false,false,false,false,false,false,false,false,false,false,false,false,false,false,false,false,true,true,true,false,true,true,true,false,true,false,false,false,false,false,false,false,true,true,false,true,false,false,false,false,false,false,false,false,false,false,false,false,false,true,false,true,false,false,true,true,true,true,true,false,false,true,true,true,true,true,true,false,true,false,false,false,true,true,false,false,false,false,false,false,false,false,false,false,false,false,false,false,false,false,false,false,false,false,false,false,false,true,false,false,false,true,true,true,true,true,true,false,false,false,false,true,true,false,true,false,false,false,false,true,false,false,false,false,false,false,true,false,false,true,false,false,false,false,false,true,false,true,true,true,true,true,false,false,true,true,true,false,true,false,false,true,false,true,true,false,false,false,false,false,false,false,false,false,false,false,false,false,false,false,false,false,false,false,false,false,false,false,false,false,false,true,false,true,true,false,true,true,true,true,true,false,true,false,true,false,false,false,true,false,false,true,false,false,false,false,false,false,false,false,false,false,false,false,false,false,false,false,false,false,false,false,false,true,true,true,true,false,true,true,true,true,false,true,true,true,true,true,false,false,false,false,false,false,true,false,true,true,true,false,false,true,false,false,false,false,false,false,false,false,false,false,false,false,false,false,false,false,false,false,false,false,false,true,false,false,true,true,true,true,true,true,true,false,false,true,false,false,false,false,false,true,false,false,false,false,false,false,false,false,false,false,false,false,false,false,false,false,true,false,true,true,true,true,true,false,true,false,true,false,true,false,false,false,false,false,false,false,false,false,false,false,false,false,false,false,false,false,false,false,false,false,false,false,false,false,false,false,false,false,false,true,true,false,true,false,false,true,true,true,false,false,true,true,true,false,false,true,true,true,true,true,true,true,false,false,false,false,false,false,false,false,false,false,false,false,false,true,false,true,false,false,false,false,false,false,false,false,false,false,false,false,false,false,false,false,false,false,false,false,false,false,false,true,true,false,false,true,true,true,true,false,true,true,false,true,false,false,false,true,true,false,false,false,false,false,false,false,false,false,false,false,false,false,false,false,false,false,false,false,false,false,false,false,false,false,true,false,true,false,false,true,true,true,false,true,true,true,false,false,true,true,false,false,false,true,false,false,true,false,false,false,false,false,false,false,false,false,false,false,false,false,false,false,false,true,true,false,false,false,true,false,true,false,true,true,true,false,false,false,true,false,true,false,false,true,true,true,true,false,true,true,true,false,false,true,false,false,false,false,false,false,false,false,false,false,false,false,false,false,false,false,false,false,false,false,false,true,true,false,true,true,true,false,true,false,false,true,true,true,false,true,false,false,true,true,false,true,false,false,false,false,false,false,false,false,false,false,false,false,false,false,false,false,true,true,true,false,true,false,false,true,true,true,true,true,false,false,false,true,false,false,true,false,false,false,false,false,false,false,false,false,false,false,false,false,false,false,false,false,false,true,false,false,true,true,true,true,true,true,false,true,false,true,true,false,false,false,true,false,true,false,false,false,false,true,false,true,false,false,false,false,false,false,false,false,false,false,false,false,false,false,true,false,false,true,true,false,false,false,true,true,false,false,true,false,false,true,true,false,true,false,false,false,false,false,false,false,false,false,false,false,false,false,false,false,false,false,false,false,false,false,false,false,false,false,false,false,false,false,false,true,true,true,true,false,true,true,true,false,false,false,false,false,true,true,false,false,false,true,false,false,true,false,false,false,false,false,false,false,false,false,false,false,false,false,false,false,false,false,false,false,false,false,false,false,false,false,false,false,true,true,false,true,false,false,false,false,false,true,true,false,true,true,false,false,false,false,false,false,false,true,true,false,false,false,false,false,false,false,false,false,false,false,false,false,false,false,true,true,true,false,true,false,true,false,true,true,false,false,true,false,false,false,false,false,false,false,false,false,false,false,false,false,false,false,false,false,false,false,false,false,false,false,false,false,false,false,true,false,false,false,true,false,false,true,true,false,true,false,false,false,false,true,true,true,true,false,true,true,true,true,false,false,false,true,true,true,true,false,true,true,false,true,false,false,false,false,false,false,false,false,false,false,false,false,false,false,false,false,false,false,false,false,false,true,true,false,false,false,false,true,false,false,true,true,false,true,false,true,true,false,false,true,true,false,true,false,false,true,false,false,false,true,false,true,false,false,false,true,false,false,false,false,false,false,false,false,false,false,false,false,false,false,false,false,false,false,false,false,false,false,true,false,false,false,false,false,true,false,false,false,true,false,false,false,false,false,false,false,false,false,false,false,true,false,false,false,false,false,false,false,false,false,false,false,false,false,false,false,false,true,true,false,false,true,false,true,true,false,true,true,true,true,true,false,true,false,false,true,false,false,false,true,false,false,false,false,false,false,false,false,false,false,false,false,false,false,false,false,false,false,false,false,false,false,false,true,false,false,true,false,true,false,false,true,true,true,false,false,false,true,true,false,true,true,true,true,true,false,false,false,true,true,false,false,false,true,false,false,false,false,false,false,false,false,false,false,false,false,false,false,false,false,false,true,false,true,true,true,false,true,false,true,true,true,false,true,false,true,false,false,false,false,true,false,true,true,true,false,false,false,true,false,false,false,true,false,false,false,false,false,false,false,false,false,false,false,false,false,false,false,false,false,false,false,false,false,false,true,true,true,true,true,false,false,true,false,true,false,false,false,false,true,false,true,false,false,false,false,false,false,false,false,false,false,false,false,false,false,false,false,false,false,false,false,false,false,false,false,false,false,false,false,false,false,false,false,true,true,false,false,true,true,false,false,false,true,true,false,true,false,false,true,false,false,false,false,false,false,false,false,false,false,false,false,false,false,false,false,false,false,false,false,false,false,false,false,false,false,false,false,true,true,true,true,false,false,true,true,true,false,false,true,true,false,false,false,false,true,false,true,false,false,false,false,true,false,false,false,false,false,false,false,false,false,false,false,false,false,true,true,false,false,false,true,false,false,true,false,false,true,true,false,true,true,false,true,true,true,false,false,false,false,false,false,false,false,false,false,false,true,false,false,false,false,false,false,false,false,false,false,false,false,false,false,false,false,false,false,false,false,false,true,true,true,true,false,false,true,true,true,true,true,false,false,false,false,false,false,false,false,false,true,false,false,false,false,false,false,false,false,false,false,false,false,false,false,false,true,false,false,true,false,false,false,true,false,false,true,true,false,true,true,true,true,true,false,false,true,true,true,true,true,false,true,true,false,false,false,true,false,false,false,false,false,false,false,false,false,false,false,false,false,false,false,false,false,false,false,false,false,false,false,false,true,false,false,false,true,true,false,false,true,true,false,false,true,false,true,true,false,false,false,false,false,false,true,true,true,false,true,false,false,false,false,false,false,false,false,false,false,false,false,false,false,false,false,false,false,true,false,true,false,true,false,false,true,true,false,false,true,true,true,true,true,true,true,false,false,false,false,false,false,true,true,false,false,false,false,false,false,false,false,false,false,false,false,false,false,false,false,false,false,false,false,false,false,false,true,false,true,true,true,false,false,true,false,false,true,true,false,false,false,true,false,true,false,false,false,false,false,false,false,false,false,false,false,false,false,false,false,false,false,false,false,false,false,false,false,false,false,false,false,false,false,false,false,false,false,false,false,false,false,true,true,true,true,true,false,true,true,true,false,false,false,false,false,true,false,false,false,true,true,false,false,false,true,false,false,false,false,false,false,false,false,false,false,false,false,false,false,false,false,false,false,false,false,false,false,false,false,false,false,false,false,false,true,false,false,false,true,true,true,true,true,true,true,false,true,true,true,false,false,false,false,false,false,false,true,false,false,false,false,false,false,false,false,false,false,false,false,false,false,false,false,false,false,false,false,true,false,false,false,false,false,false,false,true,true,true,false,false,true,true,true,false,false,false,true,true,true,true,false,false,true,false,false,false,true,false,false,false,false,false,false,false,false,false,false,false,false,true,true,false,true,false,false,true,false,false,true,true,true,true,true,true,true,true,true,false,true,false,false,false,false,true,true,false,false,false,false,true,false,false,false,false,false,false,false,false,false,false,false,false,false,false,false,false,false,false,false,false,false,false,false,false,false,true,false,false,true,true,true,false,false,true,true,false,false,false,true,true,false,false,false,false,false,false,false,false,true,false,false,false,false,false,false,false,false,false,false,false,false,false,false,false,false,false,false,false,true,false,false,true,true,true,true,true,true,true,true,false,false,false,true,false,false,false,false,false,true,false,false,false,false,false,false,false,false,false,false,false,false,false,false,false,false,false,false,true,false,false,false,true,false,true,false,true,true,true,true,true,true,false,true,true,false,false,false,true,true,true,false,false,false,false,true,false,false,false,false,false,false,false,false,false,false,false,false,true,true,false,false,true,false,true,true,true,true,true,true,true,true,false,true,false,false,false,false,false,true,false,true,false,false,false,false,false,false,false,false,false,false,false,false,false,false,false,false,false,false,false,false,false,false,false,false,false,false,false,false,false,false,false,false,true,false,false,true,true,true,false,false,false,false,true,false,false,false,true,false,false,false,false,false,false,false,false,false,false,false,false,false,false,false,false,false,false,false,false,false,false,false,false,false,false,false,false,false,true,false,true,true,true,false,false,false,false,true,false,false,false,false,false,false,false,false,false,false,false,false,false,false,false,false,false,false,false,false,false,true,false,true,false,true,false,true,true,true,true,true,false,false,true,true,false,false,false,false,false,false,false,false,false,false,false,false,false,false,false,false,false,true,false,false,false,false,false,false,false,false,false,true,true,false,true,false,false,true,false,false,true,true,false,false,false,true,true,false,false,true,false,false,false,false,false,false,false,false,true,false,false,false,false,false,false,false,false,false,false,false,false,false,false,false,true,false,false,false,false,false,false,false,true,false,false,true,true,true,true,true,true,false,true,true,true,false,false,false,false,true,true,true,false,false,true,false,false,true,false,true,false,false,false,true,false,true,false,false,false,false,false,false,false,false,false,false,false,false,false,false,false,false,false,false,false,false,false,true,true,true,false,false,false,true,true,false,false,false,false,false,false,true,true,false,true,false,true,false,false,false,false,false,false,false,false,false,false,false,false,false,false,false,false,true,false,false,false,false,true,false,false,true,true,false,false,false,true,true,false,true,true,true,false,true,false,false,false,false,true,false,false,true,false,false,false,false,false,false,false,false,false,false,false,false,false,false,false,false,false,false,false,false,false,false,false,false,false,true,false,false,false,true,false,false,false,false,true,true,true,true,false,true,true,true,true,false,true,false,false,false,false,false,true,false,false,false,false,false,false,false,false,false,false,false,false,false,false,false,false,false,false,false,false,false,false,false,false,false,false,false,true,false,false,false,true,true,true,false,false,false,false,false,false,true,true,true,false,true,true,false,false,false,true,false,false,true,false,false,false,true,false,false,false,false,false,false,false,false,false,false,false,false,false,false,false,false,true,false,false,false,false,true,false,false,false,true,true,false,true,true,false,false,true,true,false,false,true,true,false,false,true,true,true,true,false,false,false,false,false,false,false,false,false,false,false,false,false,false,false,false,false,false,false,false,false,false,true,false,false,false,false,true,false,false,true,false,true,false,false,true,false,true,false,false,true,true,false,true,false,false,false,false,false,false,false,false,false,false,false,false,false,false,false,false,false,false,false,true,false,false,false,true,true,false,false,true,true,false,true,true,true,true,true,false,false,true,true,true,false,false,false,false,false,false,false,false,false,true,false,false,false,false,false,false,true,false,false,false,false,false,false,false,false,false,false,false,false,false,false,false,false,false,false,false,false,false,false,true,false,false,false,false,false,false,false,false,true,false,true,true,false,false,true,false,false,true,false,true,false,true,false,false,false,true,false,false,true,false,true,false,false,true,false,false,false,false,false,false,false,false,false,false,false,false,false,false,false,false,false,false,false,false,false,false,false,false,false,false,false,false,false,true,true,false,false,true,true,true,true,false,true,true,true,false,false,true,true,false,true,false,false,true,false,false,false,false,true,false,false,false,false,false,false,false,false,false,false,false,true,false,false,false,false,false,false,true,true,true,true,true,false,true,true,false,true,false,true,true,false,true,false,false,false,false,false,false,false,true,false,false,false,false,false,false,false,false,false,false,false,false,false,false,false,false,false,true,true,true,false,false,false,true,true,true,true,true,false,true,true,true,true,false,true,true,false,false,false,false,false,true,false,false,false,false,false,false,false,false,false,false,false,false,false,false,false,false,false,false,false,false,false,false,false,false,false,false,false,true,false,true,true,true,false,true,false,true,true,false,false,false,false,false,true,false,false,false,false,false,false,false,false,false,false,false,false,false,false,false,false,false,false,false,false,false,false,false,false,false,false,false,false,true,false,false,false,true,false,false,false,true,false,true,false,false,true,false,true,false,false,true,false,false,false,false,false,false,false,false,false,false,false,false,false,false,false,false,false,false,false,false,false,false,false,false,false,true,false,false,true,true,false,false,false,true,false,true,true,false,true,false,false,true,true,true,true,false,true,false,false,false,true,false,false,false,false,false,false,false,false,false,false,false,false,false,false,true,false,true,false,true,false,false,false,false,true,false,true,false,true,false,true,false,false,false,true,false,false,false,false,false,false,false,false,false,false,false,false,false,false,false,true,false,false,false,false,false,true,true,true,true,true,true,false,false,false,true,false,true,false,false,true,true,false,true,false,true,false,false,false,false,false,true,false,false,false,false,false,false,false,false,false,false,false,false,true,false,true,false,false,false,true,true,false,true,true,true,true,false,true,true,false,false,true,false,true,false,false,false,false,false,false,false,false,false,false,false,false,false,false,false,false,true,true,true,false,true,false,true,true,true,false,false,true,false,true,false,false,true,false,false,false,false,false,false,false,false,false,true,false,false,false,false,false,false,false,false,false,false,false,false,false,false,false,false,false,false,false,false,false,false,false,false,false,true,false,false,true,false,true,false,true,true,false,true,true,true,false,true,false,true,true,true,false,false,true,false,false,false,true,false,true,false,false,false,true,true,false,false,true,false,false,false,false,false,false,false,false,false,false,false,false,false,false,false,false,false,false,false,false,false,false,true,true,false,false,false,true,false,false,true,true,true,false,true,false,true,true,true,false,true,false,false,false,false,false,true,false,true,false,false,false,false,false,false,false,false,false,false,false,false,false,false,false,false,false,false,false,false,false,false,false,true,false,false,true,true,false,false,false,true,true,false,true,true,false,false,false,false,true,true,true,true,true,false,true,false,false,false,false,false,false,false,false,false,false,false,false,false,false,false,false,false,false,false,false,false,false,false,false,false,true,true,false,false,false,false,true,true,false,false,false,false,true,false,false,true,true,true,true,true,true,true,false,true,true,true,true,false,true,true,false,true,true,true,false,true,false,false,true,false,false,true,false,false,false,false,false,true,false,false,false,false,false,false,false,false,false,false,false,false,false,false,false,false,false,true,false,false,true,false,true,false,true,false,false,true,false,true,false,false,false,true,true,false,false,false,false,false,false,false,false,false,false,false,false,false,false,false,false,false,false,false,false,false,false,false,false,false,false,false,true,false,false,false,true,false,false,true,true,false,false,true,false,true,false,false,false,false,false,false,false,false,false,false,false,false,false,false,false,false,false,false,false,false,false,false,false,false,false,false,false,false,false,false,true,true,true,true,false,false,true,true,false,false,true,false,true,true,false,true,false,false,false,false,false,false,false,false,false,false,false,false,false,false,false,false,false,false,false,false,true,false,false,false,false,true,false,true,false,true,false,false,true,false,true,false,true,false,true,false,false,false,true,false,false,false,false,true,false,false,false,false,false,false,false,false,false,false,false,false,false,false,false,false,false,false,false,false,false,false,false,false,false,false,false,false,true,true,false,false,true,true,true,true,true,true,true,false,true,true,true,false,false,false,true,true,false,false,false,false,true,false,false,true,false,false,false,false,true,false,false,true,false,false,false,false,false,false,false,false,false,false,false,false,false,false,true,true,false,false,false,false,false,true,true,true,true,false,true,false,true,true,true,false,true,false,false,true,true,true,false,false,true,false,false,false,false,false,false,false,false,false,false,false,false,false,false,true,false,false,false,false,true,false,true,true,false,true,true,false,true,true,true,true,false,true,true,false,true,false,false,false,false,false,false,false,false,false,false,false,false,false,false,false,false,false,false,false,false,true,false,false,false,false,false,true,false,false,false,true,true,false,true,false,true,true,false,true,false,false,true,false,true,false,true,false,false,false,false,false,false,false,false,false,false,false,false,false,false,false,false,true,false,false,false,false,false,false,false,false,true,false,true,false,true,true,false,true,true,false,false,true,false,true,false,true,true,false,true,true,false,false,false,false,false,false,false,false,true,false,false,false,false,false,false,false,false,false,false,false,false,false,false,false,false,false,false,false,false,false,true,false,false,false,true,false,true,true,true,true,true,false,true,true,true,false,true,true,false,false,false,false,false,false,false,true,false,false,false,false,false,false,false,false,false,false,false,false,false,false,false,false,false,false,false,false,false,false,false,true,false,false,false,true,false,true,true,true,false,true,true,true,false,false,false,false,false,false,false,false,false,false,false,false,false,true,true,false,false,false,false,false,false,false,false,false,false,false,false,false,false,false,false,false,false,false,false,false,true,true,true,true,true,false,true,false,true,false,false,false,false,false,false,false,true,false,false,false,true,false,true,false,false,false,false,false,false,false,false,false,false,false,false,false,false,false,false,false,false,false,false,false,false,true,false,true,false,false,false,false,true,false,false,true,true,false,false,false,false,true,false,false,false,true,false,false,false,false,false,true,false,false,false,false,false,false,false,false,false,false,false,false,false,false,false,false,false,false,false,false,true,false,false,false,true,false,true,true,false,true,true,false,true,true,true,false,true,false,true,true,true,true,false,false,false,false,false,false,true,false,true,false,false,false,false,false,false,false,false,false,false,false,false,false,false,false,false,false,false,false,false,false,false,false,true,false,false,false,false,true,true,false,true,true,true,true,true,true,true,false,true,false,false,false,false,false,false,false,true,false,false,false,false,false,false,false,false,false,false,false,false,false,false,false,false,false,false,false,false,true,false,true,false,false,true,true,false,true,true,true,true,true,false,true,false,true,false,true,true,true,true,false,false,false,false,true,false,false,false,false,false,false,false,false,true,false,true,false,false,true,true,true,false,false,false,false,false,false,false,false,false,false,false,false,false,false,false,true,false,false,false,false,false,false,false,true,false,false,false,true,true,true,false,true,true,false,false,false,false,true,false,false,false,false,false,false,false,true,true,false,true,false,false,false,false,false,false,false,false,false,false,false,false,false,false,false,false,false,true,false,false,false,false,false,true,false,false,false,true,false,false,true,true,false,false,true,false,false,true,false,false,false,false,false,false,false,false,false,false,false,false,false,false,false,false,false,false,false,false,false,false,false,false,false,false,false,false,false,false,false,false,false,false,true,false,true,false,true,true,true,false,true,true,true,true,true,true,false,true,false,true,true,false,true,true,false,true,true,false,true,true,true,false,false,false,false,false,false,false,false,false,true,false,false,false,false,false,false,false,false,false,false,false,true,false,false,false,true,false,true,true,true,true,false,true,true,true,true,false,false,true,false,false,false,true,true,true,true,true,false,false,true,false,false,false,false,false,false,false,false,false,true,false,false,false,true,false,false,false,true,true,true,false,true,true,true,false,true,true,true,false,false,false,false,true,true,false,true,true,false,false,false,false,false,false,true,false,false,false,false,false,false,false,false,false,false,false,false,false,false,false,false,false,false,false,false,true,false,true,true,true,true,true,true,true,true,true,true,true,true,false,false,true,false,true,false,false,false,false,false,true,false,false,false,false,false,false,false,false,false,false,false,false,false,false,false,false,false,false,false,false,false,false,false,true,false,false,false,true,true,true,true,true,false,false,true,true,true,true,true,false,true,false,true,false,true,true,false,false,false,false,true,false,true,false,false,false,false,false,false,false,false,false,false,false,false,false,false,false,false,false,false,false,false,false,false,false,false,false,false,false,false,false,false,false,true,false,false,false,false,false,true,true,true,true,true,true,false,false,false,false,false,false,false,false,false,false,false,false,false,false,false,false,false,false,false,false,false,false,false,false,false,false,false,true,false,false,false,false,false,true,false,true,false,true,true,false,false,true,false,false,true,false,true,false,false,true,true,true,false,true,false,false,false,false,false,false,false,false,false,false,false,false,false,false,false,false,false,false,false,false,true,false,false,false,true,true,false,true,true,false,false,false,false,false,true,false,true,false,true,false,true,false,true,false,true,true,false,true,true,false,false,false,false,true,false,false,false,false,false,false,false,false,false,false,false,false,false,false,true,false,false,true,false,true,false,true,false,false,true,false,false,false,true,true,false,true,true,false,false,false,false,false,false,false,true,true,false,false,false,false,false,false,false,false,false,false,false,false,false,false,false,false,false,true,false,true,false,false,false,true,true,true,false,false,false,true,true,true,false,false,true,true,true,false,false,true,false,false,true,false,false,false,false,false,false,false,false,false,false,false,false,false,false,true,false,false,false,false,false,false,false,true,false,false,true,false,false,false,true,false,true,false,false,true,true,true,true,true,false,true,false,false,false,false,false,false,false,false,false,true,false,false,false,false,false,false,false,false,false,false,false,false,false,false,false,false,false,false,true,false,true,false,true,false,false,false,true,true,true,true,true,true,false,true,true,false,true,false,true,true,false,false,false,false,false,true,false,false,false,false,false,true,false,false,false,false,false,false,false,false,false,false,false,false,false,false,false,false,false,false,false,false,false,false,false,false,false,false,false,false,false,false,false,false,false,true,false,true,false,true,false,false,false,false,false,true,false,false,false,false,false,false,false,false,false,false,false,false,false,false,false,false,false,false,false,false,false,false,false,false,false,false,false,false,false,false,false,false,false,false,true,false,false,false,false,false,false,false,false,false,false,false,true,false,true,true,true,true,true,false,true,true,true,true,false,false,false,false,false,true,false,true,false,false,false,false,false,false,false,false,false,false,false,false,false,false,false,false,false,false,false,false,false,false,false,false,false,false,false,false,false,false,true,true,false,true,false,false,true,false,true,false,true,false,true,true,true,true,true,true,true,false,false,false,true,false,true,false,true,false,false,true,false,false,true,false,true,false,false,false,false,false,false,false,false,false,false,false,false,false,false,false,false,false,false,false,true,true,true,false,true,false,true,false,true,false,false,true,false,false,true,true,false,true,false,true,true,true,true,false,false,true,true,false,false,false,false,false,false,false,false,false,false,false,false,false,false,false,false,false,false,false,false,false,false,false,false,false,false,false,true,false,false,false,false,false,false,false,true,false,true,false,true,false,true,false,true,true,true,false,true,false,false,true,false,false,false,false,false,false,false,false,false,false,false,false,false,false,false,false,false,false,false,false,false,false,false,false,false,false,false,false,false,false,true,false,true,true,true,true,false,false,true,true,true,true,false,false,true,false,true,false,true,false,false,true,true,false,true,false,true,false,false,false,false,false,false,false,false,false,false,false,false,false,false,false,false,false,false,false,false,false,false,false,false,false,false,false,true,true,true,false,false,false,false,false,true,true,true,false,true,false,true,true,true,true,true,false,true,false,true,true,true,false,false,true,true,true,false,false,false,false,false,false,false,false,false,false,false,false,false,false,false,false,false,false,false,false,false,false,false,false,false,false,true,false,true,false,true,false,false,true,true,true,false,false,true,true,true,true,false,true,false,false,false,false,true,false,false,false,false,false,false,false,true,false,false,true,false,true,true,false,false,false,false,false,false,false,false,false,false,false,false,false,false,false,false,false,false,false,false,false,true,false,true,true,false,true,true,false,false,false,true,false,false,false,true,true,false,false,false,false,false,true,true,false,true,false,false,false,false,false,false,false,false,false,false,false,false,false,false,false,false,false,false,false,false,false,false,false,false,false,false,false,false,false,true,false,false,false,true,true,false,true,true,true,false,true,true,false,false,false,false,true,true,false,true,false,false,false,false,false,false,false,false,false,false,false,false,false,false,false,false,false,false,false,false,false,false,false,false,false,false,false,false,false,false,true,true,false,false,false,true,false,true,false,false,true,true,false,false,false,true,true,true,true,true,false,true,true,false,true,false,false,false,false,true,false,false,false,false,false,false,false,false,false,false,false,false,false,false,false,false,false,false,false,false,false,false,false,false,false,false,false,false,false,false,true,true,false,false,false,true,true,true,false,true,true,true,false,false,true,true,false,false,true,false,false,false,false,false,false,false,false,false,false,false,false,false,false,false,false,false,false,false,false,false,false,false,false,false,false,true,true,false,true,true,true,true,true,false,false,false,true,false,false,true,false,false,false,false,false,false,false,false,true,false,false,false,false,false,false,false,false,false,false,false,false,false,false,false,false,false,false,false,false,false,false,false,false,false,false,false,true,false,false,false,false,false,false,false,false,true,false,true,false,true,false,true,false,true,true,true,true,true,false,false,true,true,true,true,false,false,false,true,true,true,false,false,true,true,true,true,false,false,false,false,false,false,false,false,false,false,false,false,false,false,false,false,false,false,false,false,false,false,false,false,false,true,true,false,false,true,false,true,true,true,false,true,true,false,false,true,true,true,true,true,false,true,true,true,false,true,true,true,true,false,true,false,false,false,false,true,false,false,false,true,false,false,false,false,false,false,false,false,false,false,false,false,false,false,false,false,false,false,false,false,false,false,false,true,true,true,false,true,true,false,false,false,true,true,false,false,false,true,false,false,false,true,false,false,false,false,true,false,false,false,false,false,false,false,false,false,false,false,false,false,false,false,false,false,false,false,false,false,false,true,true,false,true,false,true,false,false,false,true,true,true,true,true,false,false,false,false,true,false,true,false,false,false,false,false,false,false,false,false,false,false,false,false,false,false,false,false,false,false,false,false,false,false,true,false,false,false,true,true,false,true,true,false,false,true,false,false,true,true,true,false,true,false,true,true,true,true,false,true,true,true,false,false,false,false,false,false,false,false,false,false,false,true,false,false,false,false,false,false,false,false,false,false,false,false,false,false,false,false,false,false,false,false,false,false,false,false,false,false,false,false,false,false,false,true,false,false,false,false,true,false,true,false,true,true,false,false,false,true,false,true,false,false,false,false,false,false,false,false,false,false,false,false,false,false,false,false,false,false,false,false,false,false,false,false,false,false,false,false,false,false,true,false,false,false,true,false,false,false,true,true,true,true,true,true,true,false,false,true,false,true,true,false,true,true,false,true,false,false,false,false,false,false,true,false,false,false,false,false,false,false,false,false,false,false,false,false,false,false,false,false,true,false,false,false,false,false,false,false,false,false,false,true,false,true,false,true,false,true,false,false,true,false,true,false,false,false,false,false,true,false,false,false,false,false,false,false,false,false,false,false,false,false,false,false,false,false,false,false,false,false,false,false,true,false,false,false,true,false,true,false,true,false,true,true,false,true,false,false,false,false,true,true,false,false,true,true,true,false,true,true,false,true,true,false,false,false,true,false,false,false,false,false,false,false,false,false,false,false,false,false,false,false,false,false,false,false,false,false,false,false,false,false,false,false,false,false,false,false,false,false,false,false,false,false,false,false,false,true,true,true,false,true,false,true,true,true,true,true,true,true,true,false,false,false,false,false,false,true,false,false,false,false,false,false,false,false,false,false,false,false,true,false,false,false,false,false,false,false,false,false,false,false,false,false,true,true,false,false,true,true,true,true,false,true,true,false,true,false,false,false,false,false,true,false,false,true,false,false,false,false,false,false,false,false,false,false,false,false,false,false,false,false,false,false,true,false,false,true,false,false,false,true,false,true,false,true,true,true,false,false,false,false,true,false,false,false,true,false,false,false,false,false,false,false,false,false,false,false,false,false,false,false,false,false,false,false,false,false,false,false,false,false,false,false,false,true,false,true,true,false,true,false,false,false,true,true,false,false,true,true,false,false,false,false,true,false,false,false,false,false,false,false,false,false,false,false,false,false,false,false,false,false,false,false,false,false,false,false,false,true,false,false,false,false,false,false,true,true,false,true,false,false,true,true,false,false,true,true,false,false,false,false,false,false,false,false,false,false,false,false,false,false,false,false,false,false,true,false,false,false,false,false,false,false,false,false,false,true,false,true,true,true,false,true,false,false,true,false,false,true,true,true,false,false,true,false,true,false,false,true,true,false,false,true,false,false,false,false,false,false,false,false,false,false,false,false,false,false,false,false,false,true,true,false,true,true,true,false,false,true,true,false,true,false,true,true,false,true,false,true,false,false,true,false,false,false,true,false,false,false,true,false,true,true,false,false,false,false,false,false,false,false,false,false,false,false,false,false,false,true,false,true,true,false,true,true,true,true,false,true,false,false,true,false,true,false,false,true,false,false,true,true,false,false,false,false,false,false,false,false,false,true,true,false,false,false,true,false,false,true,false,false,false,false,false,false,false,false,false,false,false,false,false,false,false,false,false,false,false,false,false,false,false,false,true,false,true,true,true,true,true,false,true,false,false,false,true,true,false,false,true,true,false,false,false,false,false,false,false,false,false,false,false,false,false,false,false,false,false,false,false,false,true,false,false,false,false,true,false,false,true,true,true,true,true,true,true,false,true,false,false,true,true,false,false,false,false,true,true,false,true,false,false,false,false,false,false,false,false,false,false,false,false,false,false,false,false,false,false,false,false,false,false,false,false,false,false,false,false,false,false,false,false,false,false,false,false,false,false,false,true,false,true,false,false,false,true,true,false,true,false,false,true,false,false,false,true,false,false,false,true,false,false,false,false,true,false,false,false,false,false,false,false,false,false,false,false,false,false,false,false,false,false,false,false,true,false,false,false,true,true,true,true,true,true,true,false,false,true,true,false,false,false,false,false,false,true,false,false,false,false,false,false,false,false,false,false,false,false,false,false,false,false,false,false,false,false,false,false,false,false,false,false,false,false,false,false,false,true,false,false,false,false,false,false,true,false,true,true,false,true,false,true,false,true,false,true,false,true,true,false,false,true,false,false,false,true,false,false,false,false,false,false,true,false,false,false,false,false,false,false,true,false,false,false,false,false,false,false,true,false,false,true,true,false,false,true,true,true,false,true,true,false,false,false,false,false,false,true,false,false,false,false,false,false,false,false,false,false,false,false,false,false,false,false,false,false,false,false,false,false,false,false,false,false,false,false,true,true,false,false,true,false,true,true,true,true,false,true,false,false,false,false,false,false,false,true,false,false,false,false,false,false,false,false,false,false,true,false,false,false,true,false,true,true,false,false,false,true,false,true,false,true,false,true,true,false,false,true,true,true,true,true,true,false,false,false,false,true,true,false,true,true,false,false,false,false,false,false,false,false,false,false,false,false,false,false,false,false,false,false,false,false,false,false,false,false,false,false,false,true,false,false,true,false,true,true,false,true,true,false,false,true,true,true,false,false,false,false,true,true,false,true,false,false,false,false,false,false,false,false,false,false,false,false,false,false,false,false,false,false,false,false,false,false,false,false,false,false,false,false,false,false,false,false,false,true,false,true,true,false,true,false,true,false,true,false,false,true,true,false,true,false,true,false,false,false,false,false,false,false,false,false,false,false,false,false,false,false,false,false,true,false,false,false,false,false,false,false,true,false,false,false,true,false,true,false,false,false,true,true,false,false,true,true,true,true,true,true,true,true,true,true,true,true,true,false,false,true,false,false,false,false,false,false,true,false,false,false,false,false,false,false,false,false,false,false,false,false,false,false,false,true,true,true,false,false,true,false,false,true,true,true,true,false,true,false,true,false,false,false,false,true,true,true,false,false,false,false,false,false,false,false,false,false,false,false,false,false,false,false,false,false,false,false,false,false,false,false,false,false,false,false,false,false,false,false,false,true,true,false,false,true,true,true,false,true,true,true,true,false,true,false,false,false,true,false,false,true,false,true,false,true,true,false,false,false,false,false,true,false,false,false,false,false,false,false,false,false,false,false,false,false,false,false,false,false,false,false,false,false,false,false,false,false,false,false,false,false,false,false,false,true,false,true,true,true,false,false,true,false,false,true,true,true,true,false,true,true,false,false,true,true,false,false,true,false,true,false,true,false,false,true,true,false,false,false,false,false,false,false,false,false,false,false,false,false,false,false,false,false,false,false,false,false,false,false,true,false,true,false,true,true,false,true,true,false,true,false,false,false,false,false,false,true,false,true,true,true,true,false,false,false,true,false,false,false,false,false,false,false,false,false,false,false,false,false,false,false,false,true,false,true,true,true,true,false,true,true,true,false,true,true,false,true,true,false,false,false,true,false,true,true,false,false,false,false,false,false,false,false,false,false,false,false,false,false,false,false,false,false,false,false,false,false,false,false,false,false,false,false,false,false,false,false,false,false,true,false,false,true,false,true,true,true,true,true,false,true,true,true,true,false,false,false,false,false,true,false,true,false,false,true,false,false,false,true,false,false,false,false,false,false,false,false,false,false,false,false,false,true,false,false,false,false,false,false,false,false,false,false,false,true,false,false,false,false,false,false,false,true,false,false,true,true,false,true,false,true,true,false,false,false,false,false,true,false,false,false,false,false,false,false,false,false,false,false,false,false,false,false,false,false,false,false,false,false,false,true,true,false,true,false,false,true,true,true,true,false,true,false,true,true,true,false,false,false,false,false,true,false,false,false,false,false,false,false,false,false,false,false,false,false,false,false,false,false,false,false,true,false,false,false,false,false,false,true,false,true,false,true,true,true,true,false,false,true,true,true,true,true,true,false,false,false,false,false,false,false,false,false,false,false,false,false,false,false,false,false,true,false,false,false,false,false,true,false,false,true,false,false,true,true,true,true,false,false,false,false,true,false,false,true,false,false,true,true,false,false,true,false,false,false,false,false,false,false,false,false,false,false,false,false,false,false,false,false,false,false,true,false,true,false,true,true,true,false,false,true,false,true,true,true,true,true,true,false,false,false,false,true,false,true,false,false,false,false,false,false,false,false,false,true,false,false,false,false,false,false,false,false,false,false,false,false,false,false,false,false,false,false,false,false,false,true,true,true,false,false,false,false,false,true,true,true,false,false,true,true,true,true,false,false,false,false,true,false,false,true,false,false,false,false,false,false,false,false,false,false,false,false,false,false,false,false,false,false,false,false,false,false,false,false,false,false,true,true,false,false,false,false,false,true,false,false,true,true,true,true,false,false,false,true,true,false,true,false,true,false,true,false,false,true,true,false,false,false,false,false,false,false,false,false,false,false,false,false,false,false,false,false,false,false,false,false,false,false,true,true,false,false,true,false,true,true,false,false,true,true,true,true,false,false,true,false,false,false,false,false,false,false,false,false,false,false,false,false,false,false,false,true,true,false,false,false,true,false,false,true,false,false,false,true,true,false,true,true,true,true,false,true,false,false,false,false,false,false,false,false,true,false,false,false,false,false,false,false,false,false,false,false,false,false,false,false,false,false,false,true,false,false,false,false,false,false,true,false,true,true,true,false,true,false,true,true,true,false,false,true,false,true,true,false,true,true,true,false,false,false,false,false,false,false,false,true,false,false,false,false,false,false,false,false,false,false,false,false,false,false,false,false,false,true,false,false,false,false,false,false,false,true,true,true,false,true,true,true,true,true,true,true,false,false,true,true,false,true,false,false,false,true,false,false,false,false,false,false,false,false,false,false,false,false,false,false,false,false,false,false,false,false,false,false,false,false,false,false,false,true,true,false,true,false,false,false,false,true,true,false,false,false,false,true,true,false,false,false,true,true,false,false,false,false,false,true,false,false,false,true,false,false,false,false,true,false,false,false,false,false,false,false,false,false,false,false,false,false,false,false,false,false,false,false,false,false,false,false,false,false,false,true,false,true,false,false,false,false,false,true,true,true,true,false,false,true,false,false,false,true,true,false,true,false,false,false,true,false,false,false,false,false,false,false,false,false,false,false,false,false,false,false,false,false,true,false,false,false,false,true,true,true,false,true,false,true,true,false,true,false,false,true,true,false,false,true,false,false,false,true,false,false,false,false,true,false,false,false,true,false,true,false,false,false,false,false,false,false,false,false,false,false,false,false,false,false,false,false,false,false,false,false,false,true,false,true,false,true,true,true,false,false,false,false,false,true,true,true,false,false,true,false,true,true,true,true,false,true,false,true,false,false,true,false,true,false,true,false,false,false,false,false,false,false,false,false,false,false,false,false,false,false,false,false,false,false,false,false,false,false,false,false,false,true,false,true,false,false,true,false,true,false,false,true,true,true,true,true,false,true,false,false,true,false,true,false,true,false,true,true,false,false,false,false,false,false,false,true,false,false,false,false,true,false,false,false,false,false,false,false,false,false,false,false,false,false,false,false,false,false,false,false,false,false,false,false,false,false,false,false,false,false,true,false,true,false,false,false,false,false,false,false,false,true,true,false,false,false,true,false,false,false,true,true,false,true,true,true,false,true,false,false,false,false,true,false,false,true,false,false,false,false,false,false,false,false,false,false,false,false,false,false,false,false,false,false,false,true,false,false,false,true,false,false,false,false,false,false,false,true,true,true,true,false,true,false,true,false,true,true,true,false,false,false,false,false,true,true,true,true,false,true,false,false,true,false,false,false,false,false,false,false,false,false,false,false,false,false,false,false,false,false,false,false,false,false,true,false,false,false,false,false,false,false,false,false,false,false,true,false,false,true,false,true,true,false,true,true,true,false,true,true,true,true,false,true,false,false,false,true,false,false,false,false,false,false,false,false,false,false,false,false,false,false,false,false,false,false,false,false,false,false,false,false,true,false,false,true,false,false,false,false,false,false,true,false,true,true,true,true,false,true,false,false,true,true,true,true,false,false,true,true,true,false,true,false,false,false,false,false,false,false,false,false,false,false,false,false,false,false,false,false,false,false,false,false,false,false,false,false,false,false,false,false,false,false,false,false,false,false,false,true,false,true,true,false,true,true,false,false,true,false,true,true,false,false,false,false,true,false,true,false,false,true,false,false,false,false,true,false,false,false,false,false,false,false,false,false,false,false,false,true,false,false,false,false,true,false,true,false,true,false,false,true,true,false,true,false,true,false,true,false,false,true,true,false,false,true,false,true,true,false,false,false,false,false,true,false,false,false,false,false,false,false,false,false,false,false,false,false,false,false,false,false,false,false,false,false,true,false,false,true,false,true,false,true,false,false,true,true,true,true,true,true,false,false,false,true,true,true,false,false,true,false,false,false,false,false,false,false,false,false,false,false,false,false,false,false,false,false,false,false,false,false,false,false,false,false,false,false,true,false,true,true,true,false,false,true,false,true,true,true,true,true,true,false,true,false,false,true,false,true,false,true,true,false,true,true,false,false,false,false,false,false,false,false,false,false,false,false,false,false,false,false,false,false,false,false,false,true,true,true,true,true,false,true,true,true,true,false,true,true,true,true,false,false,false,false,false,true,false,false,false,true,false,false,false,true,true,true,false,false,true,false,false,true,false,false,false,false,false,false,false,false,false,false,false,false,false,false,false,false,false,false,false,false,false,false,false,false,false,false,true,false,false,false,true,true,false,true,false,true,false,true,true,true,false,true,true,true,false,false,true,true,false,true,true,true,true,false,false,true,false,true,true,false,false,false,false,false,false,false,false,false,false,false,false,false,false,false,false,false,false,false,false,false,false,false,false,true,false,false,true,false,true,false,false,false,true,false,false,false,true,false,false,false,true,true,true,false,true,false,true,true,true,false,false,false,true,true,false,true,false,false,false,false,true,false,false,false,false,false,false,false,false,false,false,false,false,false,false,false,false,false,false,false,false,false,false,false,false,false,false,false,false,false,false,false,false,false,false,false,true,true,true,false,true,true,false,true,false,true,true,true,true,false,true,false,true,true,true,true,false,true,false,false,false,false,false,false,false,false,false,false,false,true,false,false,false,false,false,false,false,false,false,false,false,false,false,false,false,false,false,false,false,false,false,false,false,true,true,true,true,true,true,true,false,false,false,false,true,true,false,true,false,true,false,false,false,true,true,true,false,false,false,false,false,false,false,false,true,false,false,false,false,false,false,false,false,false,false,false,false,false,false,false,true,false,false,true,false,true,true,true,false,true,true,false,true,true,false,false,false,false,false,true,false,false,false,false,true,false,false,false,false,false,false,false,false,false,false,false,false,false,false,false,false,false,false,false,false,false,false,true,false,false,false,false,true,false,true,true,false,true,true,false,false,true,true,false,false,false,false,false,false,false,false,false,false,false,false,false,false,false,false,false,false,false,false,false,false,false,false,false,false,false,false,false,false,false,false,false,true,false,false,false,false,false,true,true,false,true,false,false,true,false,false,false,true,true,false,false,true,true,false,true,false,true,true,false,true,false,false,true,false,false,false,false,false,false,false,false,false,false,false,false,false,false,false,false,false,false,false,false,true,true,false,false,false,false,true,false,false,false,true,false,true,false,true,true,true,false,false,false,true,false,false,true,true,true,false,false,false,false,false,true,true,false,false,false,false,false,false,false,false,false,false,false,false,false,false,false,true,false,false,false,false,false,false,false,false,true,true,true,false,true,true,false,true,true,true,false,false,false,false,true,true,true,false,true,false,false,false,false,false,false,false,false,false,false,false,false,false,false,false,false,false,false,false,false,true,false,false,false,false,true,false,false,true,true,true,true,false,true,false,false,false,true,false,true,false,false,false,false,true,false,false,true,true,false,false,false,false,false,false,false,false,false,false,false,false,false,false,false,false,false,false,false,false,false,false,false,false,false,true,false,true,true,true,false,true,true,false,false,true,true,true,false,false,true,true,true,false,true,true,true,false,false,false,false,false,false,false,false,false,false,false,false,false,false,false,false,false,false,false,true,true,false,true,false,false,false,false,false,false,true,false,true,false,true,true,false,false,true,true,true,true,true,true,true,false,false,false,true,true,true,true,true,false,true,false,true,false,false,true,false,true,true,false,false,true,false,false,false,false,false,false,false,false,false,false,false,true,true,false,false,false,true,false,false,false,false,false,true,true,false,false,false,true,false,true,true,false,true,true,false,false,false,false,true,true,true,false,false,true,true,false,false,false,false,false,false,false,false,false,false,false,false,false,false,false,false,true,false,true,false,false,false,true,false,true,false,false,false,false,false,true,true,true,true,true,false,true,true,true,false,true,false,false,false,true,true,false,false,true,false,true,true,true,false,true,true,true,false,true,false,false,false,false,false,false,false,false,false,false,false,false,false,false,false,false,false,false,false,false,false,true,false,false,false,false,true,true,true,false,false,false,true,false,true,true,true,false,true,false,true,true,false,true,false,false,true,false,true,true,true,false,false,false,true,false,false,false,false,false,false,false,false,false,false,false,false,false,true,false,false,false,false,false,true,false,true,true,false,false,true,false,false,true,true,true,true,false,false,false,false,false,true,false,true,false,false,false,true,false,true,false,false,false,false,false,false,false,false,false,false,false,false,false,false,false,false,false,false,false,false,false,false,false,false,false,false,false,false,false,false,false,false,false,true,true,false,false,true,false,false,false,true,false,true,false,true,true,false,false,false,false,false,true,true,true,false,false,false,true,false,false,false,false,false,false,false,false,false,false,false,false,false,false,false,false,false,false,false,false,false,true,true,false,false,false,false,false,false,true,false,false,true,true,true,true,true,true,false,false,true,false,false,false,false,true,false,false,false,true,false,false,false,false,false,false,false,false,false,false,false,false,false,true,true,true,false,false,false,false,false,false,true,true,true,true,false,true,false,true,true,false,false,false,false,false,true,false,false,false,false,false,false,false,false,false,false,false,false,false,false,false,false,false,false,false,false,false,false,true,false,false,true,false,true,false,true,false,true,true,false,false,true,true,false,false,false,false,true,false,false,false,false,false,false,false,false,false,false,false,false,false,false,true,false,false,true,false,false,true,false,true,false,false,true,true,true,true,true,true,true,false,false,false,false,false,false,false,true,false,false,false,false,false,true,false,false,false,false,false,false,false,false,false,false,false,false,true,false,false,false,false,false,false,false,false,true,false,true,false,false,false,true,true,false,false,true,true,false,true,true,true,false,true,false,false,true,true,false,false,false,false,true,false,false,false,false,false,false,false,false,false,true,false,false,false,false,false,false,false,false,false,false,false,false,false,false,false,false,false,false,false,false,false,false,false,false,false,false,false,true,false,false,false,true,false,false,true,true,false,false,true,false,false,true,true,true,true,true,true,true,true,true,true,false,true,true,false,false,true,false,false,false,false,false,false,false,true,false,false,false,false,false,false,false,false,false,false,false,false,false,false,false,false,false,false,false,false,false,false,false,false,false,true,false,false,false,true,false,true,true,true,true,true,true,false,false,false,true,false,false,true,false,false,false,false,false,false,false,false,false,true,true,true,false,false,false,false,false,false,false,false,false,false,false,false,false,false,false,false,false,false,false,false,true,false,false,false,false,false,true,true,false,false,false,false,true,true,false,false,true,false,true,true,true,false,true,false,false,true,false,false,true,false,false,false,false,false,false,false,false,false,false,false,false,false,false,false,false,false,false,false,false,false,false,false,false,false,true,false,false,true,false,false,true,true,true,true,false,false,false,true,false,false,true,false,false,true,true,false,true,true,false,false,true,false,false,true,false,false,false,false,false,false,false,false,false,false,false,false,false,false,false,false,false,false,false,false,true,true,false,false,false,false,true,true,false,false,true,true,false,false,true,true,true,true,true,true,true,false,false,false,true,true,false,false,true,false,false,false,false,true,true,true,true,true,false,true,false,false,false,false,false,false,false,false,false,false,false,false,false,false,false,false,false,false,false,false,false,false,false,false,false,false,false,false,false,true,true,true,true,true,false,false,true,false,true,true,false,false,false,false,false,false,false,false,false,false,false,false,false,false,false,false,false,false,false,false,false,false,false,false,false,false,false,false,true,false,true,false,false,false,false,false,false,false,false,false,false,true,true,true,true,true,false,false,false,true,true,false,false,true,false,false,false,true,false,false,false,false,false,false,false,false,false,false,false,false,false,false,false,false,false,false,false,false,false,true,false,false,false,false,true,true,true,false,false,false,true,false,false,false,false,true,true,true,false,true,false,false,false,false,true,true,true,true,false,true,true,true,false,false,false,false,false,false,false,false,false,false,true,false,true,false,false,false,false,false,false,false,false,false,true,false,false,false,false,false,true,true,true,false,true,true,false,false,false,false,true,false,false,true,true,false,false,false,true,true,true,false,false,false,false,false,false,false,false,false,false,false,false,false,false,false,false,false,false,false,false,false,true,false,false,false,true,false,false,false,true,false,false,true,true,false,true,true,true,true,false,false,false,false,true,true,true,false,true,false,false,false,true,false,false,false,false,false,false,false,false,false,false,false,false,false,false,false,false,false,false,false,false,false,false,false,false,false,false,false,true,false,false,false,false,false,false,false,false,false,true,false,false,false,true,true,false,true,false,true,true,false,false,false,false,false,true,false,true,false,false,true,false,false,false,false,false,false,false,false,false,false,false,false,false,false,false,false,false,false,false,false,false,true,false,true,true,false,false,false,false,false,false,true,false,false,true,false,false,false,false,true,false,true,false,true,true,true,true,true,true,true,false,false,true,false,false,false,true,false,false,false,false,false,false,false,false,false,false,false,false,false,false,false,false,false,false,false,true,false,false,false,true,false,false,true,false,false,true,true,true,false,false,true,true,true,true,false,false,false,false,true,false,false,false,true,false,false,false,false,false,false,false,true,false,false,false,false,false,false,false,false,false,false,false,false,false,false,false,false,true,false,false,false,false,true,false,false,false,false,false,false,false,false,false,false,true,true,true,false,true,true,true,false,true,true,true,true,true,false,false,false,true,false,false,false,false,false,false,true,false,false,false,false,false,false,false,false,false,false,false,false,false,false,false,false,false,false,false,false,false,false,false,false,true,false,false,false,false,false,false,true,false,false,false,false,false,true,false,true,false,true,false,false,true,true,true,true,false,false,true,false,true,true,false,false,false,false,false,false,false,false,false,false,false,false,false,false,false,false,false,true,false,false,false,true,true,true,true,true,false,true,false,true,false,true,false,true,false,true,false,true,false,true,true,true,true,true,false,true,false,false,true,false,false,false,false,true,false,false,false,false,false,false,false,false,false,false,false,false,false,false,false,false,false,false,true,false,true,false,false,true,true,false,false,false,false,false,false,false,true,true,true,true,false,true,true,true,false,true,false,false,false,false,true,false,true,true,false,false,false,false,false,false,false,false,false,false,false,false,false,false,false,false,false,false,false,false,false,false,false,false,true,true,false,true,false,true,true,false,false,true,false,false,true,false,false,false,true,false,true,false,false,false,true,false,false,false,false,true,false,false,false,false,false,false,false,false,false,false,false,false,false,false,false,false,false,false,false,false,false,true,false,false,true,false,false,true,true,false,true,true,true,false,true,true,true,true,true,true,false,true,true,false,false,false,false,true,false,true,false,false,false,false,false,false,true,false,true,false,false,false,false,false,false,true,false,false,false,false,false,false,false,false,false,false,false,false,false,false,false,false,false,true,false,false,true,true,false,false,true,true,true,false,true,true,false,true,true,true,true,true,true,true,false,false,true,false,true,true,true,true,false,false,false,false,false,true,false,false,false,false,false,false,false,false,false,false,false,false,false,false,false,false,false,false,false,false,false,false,false,false,false,false,false,true,false,false,false,false,false,false,false,true,false,false,false,false,true,true,true,true,false,false,false,true,false,false,true,true,false,true,false,true,false,true,true,false,false,false,false,false,false,false,false,false,false,false,false,false,false,false,true,true,false,true,false,false,false,false,true,false,true,true,false,true,false,false,true,true,false,true,true,true,false,false,false,false,false,true,true,true,true,true,false,false,false,false,false,false,false,false,false,false,false,false,false,false,false,false,false,false,false,false,false,false,false,false,false,false,false,false,false,false,false,true,true,false,false,false,true,true,false,true,false,false,true,true,false,false,true,true,false,false,true,false,false,false,false,false,false,false,false,false,false,false,false,false,false,false,false,false,false,false,false,false,false,false,false,false,false,false,false,true,true,true,false,true,false,true,true,false,false,true,false,false,false,false,false,false,false,false,false,false,false,false,false,false,true,false,false,false,false,false,false,false,false,false,false,true,false,false,false,false,true,true,true,true,false,false,false,false,false,false,true,true,false,true,true,true,false,true,true,false,false,false,true,false,false,false,false,false,false,false,false,false,false,false,false,false,false,false,true,true,false,false,true,false,false,false,false,true,false,false,true,true,false,true,true,false,true,true,true,true,true,false,true,false,false,true,true,true,true,false,false,true,true,false,false,false,false,false,false,false,false,true,false,false,true,false,false,false,false,false,false,false,false,false,false,false,false,false,false,false,false,false,false,false,true,false,false,false,true,true,false,false,false,true,false,false,true,true,false,false,true,false,true,true,false,true,false,false,false,true,false,false,false,true,false,true,false,false,true,false,false,false,false,true,false,false,false,false,true,false,false,false,false,false,false,false,false,false,false,false,false,false,false,false,false,false,false,true,false,false,false,false,false,false,false,true,false,true,false,true,false,true,false,false,false,false,false,true,true,false,true,true,true,false,true,true,true,true,false,true,false,false,true,false,false,false,false,false,false,false,false,false,false,false,false,false,false,false,false,false,false,false,false,false,false,false,false,false,false,false,false,false,false,false,false,false,false,true,false,true,true,true,false,true,false,false,true,true,true,true,true,true,false,true,false,true,false,false,false,false,false,false,false,false,true,false,true,false,false,false,true,false,false,false,false,false,false,false,false,false,false,false,false,false,false,false,false,false,false,false,false,false,false,false,false,false,false,false,false,false,false,false,false,false,false,false,false,false,false,true,false,false,false,false,false,true,true,false,false,false,false,false,false,true,false,false,false,true,false,false,false,false,true,false,false,false,false,false,false,false,false,false,false,false,false,false,false,false,false,false,false,false,false,false,false,false,false,true,true,true,false,true,false,true,false,true,true,false,true,true,true,true,false,false,false,true,true,true,true,false,false,false,false,false,false,false,false,false,false,false,false,false,false,false,false,false,false,false,false,false,false,false,false,false,true,false,true,false,true,false,true,false,false,false,false,false,false,false,false,true,true,false,false,false,false,false,false,false,false,false,false,false,false,false,false,false,false,false,false,false,false,false,false,false,false,false,false,false,false,false,false,true,false,false,false,false,false,false,false,false,false,true,true,true,true,false,true,false,false,false,true,false,false,true,true,true,false,false,false,false,false,false,false,false,false,false,false,false,false,false,false,false,false,false,false,true,true,false,false,false,false,false,false,false,true,true,true,false,false,false,true,true,false,false,false,true,true,false,true,true,true,true,false,false,false,false,false,false,true,false,false,true,false,false,true,false,false,false,false,false,false,false,false,false,false,false,false,false,false,false,true,false,true,false,false,true,false,false,false,false,false,false,true,true,true,false,false,true,true,true,true,false,true,true,false,false,false,false,false,false,true,false,true,false,false,false,false,false,false,false,false,false,false,false,false,false,false,false,false,false,false,false,false,false,false,false,false,false,false,false,false,false,false,false,false,false,true,true,false,false,false,false,true,true,true,true,true,false,false,true,false,false,false,false,true,false,true,false,false,true,true,false,false,false,true,true,false,false,false,false,false,false,true,false,false,false,false,false,false,false,false,false,false,false,false,false,false,false,false,false,false,false,false,false,false,false,false,false,false,false,false,false,true,false,false,false,true,true,false,false,true,false,true,true,true,false,true,true,false,false,false,false,true,false,false,true,true,false,false,false,false,false,false,false,false,false,false,false,false,false,false,false,false,false,false,false,false,false,false,false,false,true,false,false,true,false,true,true,true,false,true,false,false,true,false,false,false,false,false,false,false,true,false,false,false,false,false,false,false,false,false,false,false,false,false,false,false,false,false,false,true,false,true,false,false,false,false,false,false,true,false,true,true,false,false,true,false,true,true,false,false,true,false,true,true,false,true,true,true,false,true,true,true,false,false,false,false,false,false,false,true,false,false,false,false,false,false,false,false,false,false,false,false,false,false,false,true,false,false,false,true,false,false,true,false,false,false,false,false,false,false,true,true,true,false,true,true,true,true,true,false,true,false,true,false,true,true,false,true,true,false,false,false,false,false,true,false,true,false,true,false,false,false,false,false,false,false,false,false,false,false,false,false,false,false,false,false,false,false,false,false,false,false,false,false,false,false,true,false,true,false,false,true,false,false,true,true,false,true,true,true,true,false,false,false,true,true,false,true,false,true,false,false,false,false,false,false,false,false,false,false,false,false,false,false,false,false,false,false,true,false,false,true,false,true,false,false,false,true,true,false,true,true,true,true,false,true,true,true,true,true,false,false,true,true,false,false,true,false,false,false,false,false,false,false,false,false,false,false,false,false,false,false,false,false,false,false,true,false,false,false,true,false,false,true,false,false,true,false,false,true,false,false,false,true,false,false,false,false,true,true,false,false,true,true,true,true,false,true,false,true,true,true,false,true,false,false,false,true,false,true,false,false,false,false,false,false,false,false,false,true,false,false,false,false,false,false,false,false,false,false,false,false,false,false,false,false,false,false,false,true,false,false,false,false,false,false,true,false,false,true,true,false,false,false,true,false,false,true,true,false,true,true,true,false,true,true,false,true,false,true,false,true,true,true,false,true,true,true,false,true,false,true,true,false,false,false,false,false,false,false,false,false,false,false,false,false,false,false,false,false,false,false,false,false,false,false,false,false,false,true,false,false,false,false,true,false,false,false,false,false,false,false,false,true,false,true,false,false,true,false,false,true,true,false,false,true,false,false,false,false,false,false,false,false,false,false,false,false,false,false,false,false,false,false,false,false,true,false,false,false,true,false,false,true,false,false,false,false,true,false,false,true,false,false,true,true,true,true,true,false,true,false,true,true,true,true,false,false,false,false,true,true,false,false,false,false,false,false,false,false,false,false,false,false,false,false,false,false,false,false,false,false,false,false,false,false,false,false,false,false,true,false,false,false,false,false,true,false,false,true,false,false,false,false,true,false,false,true,false,true,true,false,false,false,false,false,true,true,true,false,false,false,true,false,false,false,false,false,false,false,false,false,false,false,false,true,false,false,false,false,false,false,false,false,false,false,false,false,false,false,false,false,true,true,false,true,true,false,false,false,false,true,true,false,true,false,false,true,false,true,false,true,true,false,true,false,true,true,false,true,true,true,false,true,true,true,false,false,false,false,true,false,true,true,true,true,true,true,true,false,false,false,false,false,false,false,false,false,false,false,false,false,false,false,false,false,false,false,false,false,false,false,false,false,false,false,false,false,false,false,true,false,false,false,true,false,true,false,true,false,true,false,false,true,true,true,true,false,true,false,true,true,false,true,false,false,false,false,true,false,false,false,false,false,false,false,false,false,false,false,false,false,false,false,false,false,false,false,true,false,false,false,false,false,false,true,false,true,false,true,false,false,true,true,true,true,true,true,true,true,false,true,true,true,true,false,false,false,false,false,false,false,false,false,true,false,false,false,false,false,false,false,false,false,false,false,false,false,false,false,false,false,true,false,true,false,false,false,true,true,false,false,true,false,false,true,true,true,false,false,true,true,true,false,true,true,false,true,true,false,false,true,false,true,true,false,false,false,true,false,false,false,false,false,true,false,true,false,true,false,true,false,false,false,false,false,false,false,false,false,false,false,false,false,false,false,true,false,false,false,false,false,false,false,false,false,false,false,false,true,false,false,false,false,true,false,true,false,true,false,true,false,false,false,true,false,false,false,true,false,false,true,false,false,true,false,false,false,false,false,false,false,false,false,false,false,false,false,false,false,false,false,false,false,false,true,false,true,true,false,true,false,false,false,false,true,false,true,true,true,false,true,true,true,true,true,true,false,false,true,true,false,false,true,true,true,true,true,true,false,false,false,false,false,false,false,false,false,false,false,false,false,false,false,false,false,false,false,false,false,true,false,false,false,false,false,false,false,true,false,false,false,true,false,true,true,false,false,true,true,false,false,true,true,false,false,true,true,false,false,false,false,false,true,false,false,false,true,false,false,false,false,false,false,false,false,false,false,false,false,false,false,true,false,false,false,false,false,false,false,false,false,false,true,false,true,false,false,true,false,false,true,false,true,true,false,true,false,false,false,true,true,false,false,false,false,false,true,false,false,false,false,false,false,false,false,false,false,false,false,false,false,false,false,false,false,false,false,false,false,true,false,false,false,false,false,true,false,true,true,false,false,false,true,true,false,true,true,true,false,false,false,true,false,true,false,false,false,true,true,false,false,true,false,false,false,false,false,false,true,false,false,false,false,false,false,false,false,false,false,false,false,false,false,false,false,false,false,false,false,false,false,false,false,true,false,true,false,false,true,false,false,true,false,false,false,true,true,true,true,false,false,false,true,false,false,false,false,true,true,false,false,false,false,false,false,false,false,false,false,false,false,false,false,false,false,false,false,false,false,false,false,false,false,false,false,false,false,false,false,true,false,false,true,false,false,false,false,false,false,false,true,false,false,false,false,true,false,false,true,true,false,true,false,false,true,false,true,true,false,true,false,false,false,false,false,false,false,false,false,false,false,false,false,false,false,false,false,false,false,false,false,false,false,false,false,false,false,true,true,false,false,false,false,true,true,true,true,true,true,true,false,false,false,true,false,true,false,false,false,false,true,true,false,false,false,false,true,false,false,false,false,false,false,false,false,false,false,false,false,false,false,false,true,false,false,false,false,false,false,false,false,false,false,true,false,true,false,true,true,false,true,true,false,false,true,false,true,false,true,true,true,false,false,false,false,true,false,false,false,true,true,false,true,false,false,false,false,false,false,false,false,false,false,false,false,false,false,false,false,false,false,false,false,false,false,false,true,true,false,false,true,false,false,false,false,true,false,true,false,false,false,true,true,false,false,false,false,true,false,true,false,true,true,true,false,true,true,true,false,true,false,true,false,true,true,false,false,true,false,false,false,false,false,false,false,false,false,false,false,false,false,false,false,false,false,false,false,false,false,false,false,false,false,false,false,false,true,false,false,false,false,false,false,false,true,false,true,true,false,true,false,false,false,true,false,true,false,false,false,false,false,true,false,false,false,false,false,false,false,false,false,true,true,false,false,false,true,false,false,true,false,false,false,false,false,false,false,false,false,false,false,false,false,false,false,false,false,false,false,false,false,false,false,false,false,false,false,false,true,false,false,false,false,false,false,false,false,true,false,false,false,false,false,true,false,true,false,false,false,false,true,false,true,true,false,false,true,true,false,false,true,true,false,false,true,false,false,false,false,false,false,true,false,false,false,false,false,false,false,false,false,false,false,false,false,false,true,false,false,false,true,true,true,true,true,false,false,false,false,true,true,false,false,false,false,false,false,false,true,false,true,true,true,true,true,false,true,false,false,false,false,false,false,false,false,false,false,false,false,false,false,false,false,false,false,false,false,false,false,false,false,false,false,false,false,false,false,false,true,false,true,false,false,true,false,false,false,true,true,true,false,true,false,true,true,false,true,true,true,true,true,true,false,false,false,true,false,true,true,false,false,false,false,false,false,false,false,false,false,false,false,false,false,false,true,false,true,false,false,false,false,false,false,false,false,false,true,true,true,true,true,true,true,false,false,true,true,false,true,true,true,false,false,false,true,false,false,false,false,false,false,true,false,true,false,false,true,true,false,false,false,false,false,false,false,false,false,false,false,false,false,false,false,false,false,false,true,false,true,true,true,true,true,false,false,false,true,true,false,true,true,false,false,true,false,false,false,false,true,false,false,false,false,false,false,false,false,false,false,false,false,false,false,false,false,false,false,false,false,false,false,false,false,false,false,false,true,false,false,true,false,true,false,false,true,false,true,false,true,false,true,true,false,true,true,false,false,true,false,false,false,true,false,true,true,true,false,false,false,false,false,false,false,false,false,false,false,false,false,false,false,false,true,true,false,false,true,true,false,true,false,false,false,false,true,false,true,true,false,false,false,false,false,false,true,false,false,false,false,false,false,false,false,false,true,false,false,true,false,false,false,false,false,false,false,false,false,false,false,false,false,false,false,false,false,false,false,false,false,false,true,false,false,false,true,false,true,false,false,true,false,false,true,true,false,true,true,true,false,true,false,false,false,true,true,false,true,false,true,false,false,false,false,false,false,false,false,false,false,false,false,false,false,false,false,false,false,false,false,false,false,false,false,false,true,false,false,false,false,false,true,true,false,true,true,true,false,false,false,true,true,true,false,false,false,false,false,false,true,false,true,false,false,true,false,false,false,true,false,false,false,false,false,false,false,false,false,false,false,false,false,false,false,false,false,false,false,false,false,false,false,false,false,true,false,true,false,false,false,false,true,false,true,false,false,false,false,false,true,false,false,true,false,true,true,false,false,true,true,false,false,false,false,false,false,false,false,true,false,false,true,false,false,false,false,false,false,false,false,false,false,false,false,false,false,false,false,false,false,false,false,false,false,false,false,false,true,false,false,false,false,false,true,true,true,true,false,true,true,false,false,false,true,true,true,false,true,false,true,false,true,false,true,false,false,true,true,true,false,false,false,true,false,false,false,false,false,false,false,false,false,false,false,false,false,false,false,false,false,false,false,true,true,false,false,true,true,true,true,false,true,false,true,false,true,false,false,false,true,true,true,false,false,true,true,true,false,false,false,false,false,false,true,false,false,false,false,false,false,false,false,false,false,false,false,false,true,false,false,false,false,false,false,false,false,false,true,false,true,false,true,true,true,false,true,false,true,false,true,false,false,true,true,true,false,false,true,false,false,true,false,false,false,false,false,false,false,false,false,false,false,false,false,false,false,false,false,false,false,false,false,false,false,false,false,false,false,false,true,true,true,true,false,true,false,false,false,true,true,true,false,true,false,false,false,false,false,true,false,false,false,false,true,false,false,false,false,false,false,false,false,false,false,false,false,false,false,false,false,false,false,false,false,false,false,false,false,false,true,false,false,true,false,false,false,false,false,false,false,false,false,true,true,false,true,false,false,false,true,false,true,false,true,false,true,true,true,true,false,false,false,false,false,false,false,false,false,false,false,false,false,false,false,false,false,false,false,false,false,false,false,true,false,true,false,false,false,false,true,true,false,false,true,true,false,false,false,false,true,false,false,false,false,true,true,false,false,false,false,false,true,true,false,false,false,false,true,false,true,false,false,false,false,false,false,false,false,false,false,false,false,false,false,false,false,false,false,false,false,false,false,false,false,true,false,false,false,true,false,false,false,false,false,false,false,false,false,false,true,true,false,false,true,true,true,false,false,true,true,false,true,true,false,false,true,false,false,true,true,true,false,true,false,true,true,false,false,false,false,false,false,false,false,false,false,false,false,false,false,false,false,false,false,false,false,false,false,false,false,true,false,true,false,true,true,true,true,false,false,true,false,true,false,false,false,false,false,false,false,true,false,false,false,false,false,false,false,false,false,false,false,false,false,false,false,false,false,false,false,false,false,false,false,false,false,false,false,false,false,true,false,false,true,true,true,false,false,false,false,true,true,true,false,false,true,false,false,true,true,true,true,true,false,true,false,false,false,true,true,false,true,false,false,false,false,false,false,false,false,false,false,false,false,false,false,false,false,false,false,false,false,false,false,false,false,false,false,false,false,false,false,false,false,true,false,false,true,true,true,false,true,true,false,false,false,true,false,true,true,true,false,false,true,true,true,true,false,true,false,false,true,false,true,false,false,false,false,false,true,false,false,false,false,false,false,false,false,false,false,false,false,false,false,false,false,false,false,false,false,false,false,false,false,false,false,false,false,false,false,false,false,true,false,false,false,true,true,false,false,true,false,true,true,true,true,false,true,false,false,true,true,true,false,false,true,false,false,false,false,false,false,false,false,true,false,false,false,false,false,false,false,false,false,false,false,false,false,false,false,true,false,false,true,false,false,true,false,false,false,false,false,true,false,false,false,false,false,true,false,false,false,false,false,false,true,false,true,false,false,true,false,false,false,false,false,false,false,false,false,false,false,false,false,false,false,false,false,false,false,false,false,false,false,false,false,false,false,true,false,false,true,false,false,true,false,true,false,true,true,false,true,true,true,true,false,true,false,false,false,true,true,false,false,false,false,false,false,false,false,false,false,false,false,false,false,false,false,false,false,false,false,false,true,false,false,false,false,false,false,false,true,true,true,false,true,true,true,true,true,false,false,true,false,true,true,true,true,false,false,false,false,false,false,false,false,true,true,true,false,false,false,false,false,false,false,false,false,false,false,false,false,false,true,false,false,false,false,false,false,false,true,false,false,false,true,true,true,true,true,true,true,false,true,false,true,false,true,true,false,true,true,false,false,false,true,false,true,false,false,false,false,false,false,false,false,false,false,false,false,false,false,false,false,false,false,false,false,false,false,false,true,false,false,false,false,false,true,true,true,true,true,false,true,false,true,true,false,true,false,true,true,false,false,false,true,true,false,true,false,false,false,false,false,false,false,false,false,false,false,false,false,false,false,false,false,false,false,false,false,false,true,false,false,true,false,true,false,false,false,false,false,true,false,false,false,false,false,false,true,true,false,true,false,true,true,true,true,false,true,true,true,false,true,false,false,false,true,false,false,false,false,false,false,false,false,false,false,false,false,false,false,false,false,false,false,false,false,false,false,false,false,false,false,false,false,false,false,false,false,true,true,false,false,false,true,false,false,true,false,true,true,false,true,false,true,true,false,true,false,false,false,false,false,true,true,true,true,false,true,true,true,false,false,false,false,false,false,false,false,false,false,false,false,false,false,false,false,false,false,false,false,false,false,true,false,true,false,true,true,false,false,false,true,false,true,false,false,false,true,false,true,false,false,false,true,true,true,true,true,false,false,true,false,false,false,false,true,true,true,false,false,true,false,false,false,false,false,false,false,false,false,false,false,false,false,false,false,false,false,false,false,false,false,false,false,false,false,false,false,false,false,false,true,false,false,false,false,true,false,true,false,true,true,true,true,true,false,false,true,false,false,false,false,false,false,true,false,false,false,true,true,false,false,false,false,false,true,true,false,false,false,true,true,false,false,false,false,false,false,false,false,false,false,false,false,false,false,false,true,true,true,false,false,false,false,false,true,false,false,true,false,true,false,false,true,false,true,false,false,false,false,false,true,true,true,false,false,false,false,false,false,false,false,false,false,false,false,false,false,false,false,false,false,true,false,false,true,false,false,true,true,true,false,true,false,false,false,false,false,false,false,false,false,false,false,false,false,true,true,false,false,false,false,false,false,false,false,false,false,false,false,false,false,false,false,false,false,false,false,false,false,false,false,false,false,false,false,false,false,false,false,false,false,false,false,false,true,false,false,true,true,false,true,true,false,false,true,true,true,true,false,true,true,true,true,false,false,false,false,false,true,false,false,false,false,true,false,false,false,false,false,false,false,false,false,false,false,false,false,false,false,false,false,false,true,true,false,false,false,false,false,false,true,false,false,false,false,false,true,true,true,true,false,false,false,false,false,false,true,true,false,false,false,true,false,false,false,false,false,false,false,false,false,false,false,false,false,false,false,false,false,false,false,false,false,false,false,false,false,false,false,false,false,false,true,false,true,false,true,true,true,false,false,false,true,false,true,true,false,false,false,true,true,false,false,false,true,false,false,true,false,false,false,false,true,false,false,false,false,false,false,false,false,false,true,false,false,false,false,false,false,false,false,false,false,false,false,false,false,true,false,false,false,false,false,true,false,false,false,false,false,true,true,false,false,true,false,false,false,true,true,false,true,true,true,false,true,true,false,false,false,false,false,false,false,true,false,false,false,false,false,false,false,false,false,false,false,false,false,false,false,false,false,false,false,false,false,false,false,true,false,false,false,false,false,true,true,false,false,true,true,false,false,true,true,true,true,false,false,false,false,false,false,true,true,true,true,false,false,false,false,false,false,false,false,false,false,false,false,false,false,false,false,false,false,false,false,false,false,false,false,false,false,false,false,false,false,false,false,false,false,true,false,false,false,false,false,true,true,false,false,true,false,false,false,false,true,true,false,true,true,true,false,true,true,false,false,true,true,true,false,false,true,true,true,false,false,false,false,false,true,false,false,false,false,false,false,false,false,false,false,false,false,false,false,false,false,false,false,false,false,false,false,false,false,false,false,false,false,false,false,false,false,true,false,false,false,true,false,false,false,false,false,false,true,false,false,false,true,true,false,false,true,true,false,true,true,false,true,true,true,true,true,false,true,true,false,false,false,false,false,false,false,false,false,false,false,false,false,false,false,false,false,false,false,false,false,false,false,false,false,false,true,false,false,false,false,false,false,true,false,true,true,true,true,false,false,true,true,false,true,true,true,true,false,true,false,true,false,false,false,true,false,false,false,false,false,false,false,true,false,false,false,false,true,true,false,false,false,false,false,false,false,false,false,false,false,false,false,false,false,false,false,false,false,false,false,true,true,false,false,false,true,false,true,true,true,false,false,true,true,false,false,true,true,false,true,true,true,true,false,false,false,false,false,false,false,false,true,true,true,false,true,false,false,false,false,false,false,false,false,false,false,false,false,false,false,false,false,false,false,false,false,false,false,false,true,true,false,true,false,true,true,true,false,true,true,false,false,true,false,false,false,false,true,false,false,false,false,false,false,false,false,false,false,false,false,false,false,false,false,false,false,false,false,false,false,false,false,false,false,false,false,false,false,false,false,false,false,false,true,false,true,true,false,true,false,true,true,true,true,false,false,false,false,false,false,false,false,false,true,true,true,false,false,false,false,true,false,false,false,false,false,false,false,false,false,false,false,false,false,false,false,false,false,false,false,false,false,false,false,false,false,false,false,true,false,false,true,true,false,false,false,false,true,false,true,true,false,true,false,false,false,false,true,true,false,true,true,true,false,false,true,false,true,true,false,false,false,true,false,false,true,true,false,true,false,true,false,false,false,false,false,false,false,false,false,false,false,false,false,false,false,false,false,false,false,false,false,false,true,true,true,true,true,true,true,true,true,true,true,true,false,true,true,true,true,true,false,true,false,false,false,true,false,false,true,true,false,false,false,false,false,false,false,false,true,false,false,false,false,false,false,false,false,false,false,false,false,false,false,false,false,false,false,true,false,false,true,false,true,false,false,false,true,false,false,false,false,false,true,false,true,true,true,true,true,true,false,false,false,true,false,true,true,true,false,false,false,false,false,false,true,false,false,false,false,false,false,false,false,false,false,false,false,false,false,false,false,false,false,false,false,false,false,false,false,true,true,false,true,true,false,false,false,false,false,false,true,false,true,true,false,true,false,false,true,false,false,true,false,false,false,false,true,false,false,false,false,false,true,false,false,false,false,false,false,false,false,false,false,false,false,false,false,false,false,false,false,false,false,false,false,true,false,true,false,false,false,false,true,true,false,true,true,false,false,true,false,false,true,true,true,true,false,false,false,true,true,false,false,true,true,true,false,false,true,false,false,false,false,true,false,false,false,true,false,false,false,false,false,false,false,false,false,false,false,false,false,false,false,false,false,false,false,true,false,false,false,false,false,false,true,false,false,true,false,false,true,true,false,false,false,false,false,false,false,true,true,true,true,true,false,false,false,true,true,true,true,true,true,false,false,true,true,true,true,true,false,false,false,true,false,true,false,false,false,false,false,false,true,false,false,false,false,false,false,false,false,false,false,false,false,false,false,false,false,true,false,false,false,true,true,false,false,true,false,false,false,true,true,true,true,false,true,false,false,true,false,false,true,true,false,false,true,false,false,false,false,true,false,false,false,false,false,false,false,false,false,false,false,false,false,false,false,false,false,false,false,false,false,false,false,false,true,true,false,false,false,true,false,true,true,false,true,true,true,true,false,false,true,false,false,false,false,false,true,true,true,false,false,false,false,true,false,false,false,false,false,false,false,false,false,false,false,false,false,true,false,false,false,false,false,false,false,false,false,false,false,false,false,false,false,false,false,false,false,false,false,false,false,true,true,true,false,true,true,false,true,false,false,true,false,true,false,false,false,false,false,false,true,false,true,true,false,false,false,false,false,false,false,false,false,false,false,false,false,true,false,false,false,false,false,false,false,false,false,false,false,false,false,false,false,false,false,false,true,false,false,true,true,false,false,true,false,false,false,false,true,true,false,false,true,false,true,false,false,true,true,false,false,false,false,true,false,true,false,false,false,false,true,false,false,false,false,false,false,false,false,false,false,false,false,false,false,false,false,false,false,false,false,true,false,false,true,true,false,false,false,false,false,false,true,false,false,false,false,true,true,true,false,true,false,false,false,true,false,true,false,true,false,true,false,false,false,false,false,false,false,false,true,false,false,false,false,false,true,false,false,false,false,false,false,false,false,false,false,false,false,false,false,false,false,false,false,false,true,false,true,false,false,false,true,false,false,true,true,false,false,true,true,true,true,true,false,true,false,true,true,true,false,false,false,false,true,false,false,false,false,false,false,false,true,false,false,false,false,false,false,false,false,false,false,false,false,false,false,false,false,false,false,false,false,false,false,false,false,false,false,false,false,false,false,false,true,false,true,true,false,false,false,false,false,true,false,true,true,false,false,false,false,true,false,true,false,false,false,true,false,false,true,false,false,true,false,false,false,false,false,false,true,false,false,false,false,false,false,false,false,false,false,false,false,false,false,false,false,false,false,false,false,false,false,false,false,false,true,false,true,false,true,false,true,true,false,false,false,true,false,false,true,true,true,false,true,false,false,false,false,true,true,false,true,false,true,false,false,false,false,false,false,false,false,false,false,false,false,false,false,false,false,false,false,false,false,false,false,true,false,false,false,false,false,true,true,false,false,true,true,true,false,false,true,true,true,true,true,true,false,false,true,false,true,false,false,false,false,false,true,false,false,false,false,false,false,false,false,false,false,false,false,false,false,false,false,false,false,false,false,false,false,false,false,false,false,false,false,true,true,false,true,true,true,true,false,true,false,false,false,false,false,false,false,false,false,false,false,false,false,false,false,true,false,true,false,false,false,false,true,false,false,false,false,false,false,false,false,false,false,false,false,false,false,false,false,false,false,true,true,false,false,false,false,false,false,false,false,false,true,false,false,true,true,true,true,true,false,true,true,false,false,true,true,false,false,true,false,false,false,false,true,false,false,false,false,false,false,false,false,false,false,false,false,false,false,false,false,false,false,false,false,false,false,false,true,false,true,true,true,false,true,true,false,true,true,false,true,true,true,false,true,false,false,false,false,true,true,true,false,false,false,true,true,false,false,false,false,false,false,false,false,false,false,false,false,false,false,false,false,false,false,false,false,false,false,false,false,false,false,false,false,true,true,true,false,false,false,false,true,false,false,false,false,true,false,true,false,false,false,false,true,true,false,false,false,false,false,false,false,false,false,false,false,false,true,false,false,false,false,false,false,false,false,false,false,false,false,false,false,false,false,false,false,false,false,true,false,true,false,true,false,true,true,true,true,true,false,true,true,false,true,false,true,false,false,false,true,true,false,false,false,true,false,false,false,false,false,false,false,false,false,false,false,false,false,false,false,false,false,false,false,false,false,false,false,false,false,false,false,true,false,false,true,true,false,false,true,true,false,false,true,true,true,true,true,true,true,false,true,true,false,false,true,false,false,true,false,true,true,false,false,false,false,false,false,true,false,false,false,false,false,false,false,false,false,false,false,false,true,false,false,true,true,false,false,false,false,true,false,true,false,true,false,false,true,true,true,false,false,true,false,true,true,true,true,false,true,false,false,false,false,false,false,false,false,false,false,false,false,false,false,false,false,false,false,false,false,false,false,false,false,false,false,false,false,false,false,false,false,false,true,false,true,true,true,false,false,false,false,false,true,true,false,true,true,true,true,false,false,true,true,true,false,false,false,true,false,false,true,false,false,false,false,false,false,false,false,false,false,false,false,false,false,false,false,false,false,true,false,true,false,false,false,true,false,false,false,true,true,true,true,true,false,true,false,true,false,false,false,false,false,false,true,false,false,true,false,false,false,false,false,false,false,false,false,false,false,true,true,false,false,true,false,false,true,false,true,false,true,false,true,true,false,false,true,false,false,false,true,true,true,false,false,false,false,true,true,true,true,false,false,true,false,false,false,false,false,false,false,false,false,false,false,false,false,false,false,false,false,false,false,false,false,false,false,false,false,false,false,false,false,false,false,true,false,false,false,true,false,false,false,false,false,true,false,false,true,true,true,false,false,true,true,true,false,false,false,true,false,false,true,false,true,false,false,false,false,false,false,false,false,false,false,false,false,false,false,false,false,false,false,false,false,false,false,false,false,false,false,false,false,false,false,true,false,true,true,false,true,true,true,false,false,true,false,true,false,true,false,true,true,true,true,true,false,true,true,true,true,false,false,false,true,true,false,true,true,true,true,false,true,true,true,false,false,false,false,false,false,false,false,false,false,false,false,false,false,false,false,false,false,false,false,false,false,false,false,false,false,false,false,false,false,false,true,false,true,true,true,true,false,true,false,false,true,false,false,true,false,false,true,false,true,true,false,false,false,false,false,true,false,false,false,false,false,false,false,false,false,false,false,false,false,false,false,false,false,false,false,false,false,true,false,false,false,false,true,false,false,false,false,false,false,true,false,false,false,false,false,false,true,true,true,true,true,false,false,true,true,false,true,false,true,false,false,false,false,false,false,true,true,false,false,false,false,true,true,false,true,false,false,true,true,false,false,false,false,false,false,false,false,false,false,false,false,false,true,false,true,false,false,true,false,false,false,true,true,true,true,true,false,true,false,false,false,true,false,false,false,false,true,false,false,false,false,false,false,false,false,true,false,false,false,false,false,false,false,false,false,false,false,false,false,false,false,false,false,false,true,false,true,true,false,false,false,false,true,true,false,true,true,true,true,false,true,true,false,false,true,true,true,true,true,false,true,true,false,false,true,true,false,false,true,true,false,true,false,true,false,false,true,false,false,false,false,true,false,false,false,false,false,false,false,false,false,false,false,false,false,true,true,false,false,true,false,true,false,false,false,false,false,false,true,false,true,false,false,true,true,false,false,false,false,true,false,true,false,true,false,true,true,true,false,false,false,false,false,false,false,false,false,false,true,false,false,false,false,false,false,false,false,false,false,false,false,false,false,false,false,false,false,true,false,false,false,false,true,true,true,false,false,false,true,true,true,true,true,false,false,false,true,false,false,false,false,false,false,false,false,false,true,true,true,false,false,false,false,false,false,false,false,false,false,false,false,false,false,false,false,false,false,false,false,true,false,false,true,false,false,true,true,false,false,false,true,false,false,true,false,true,true,false,false,true,true,false,true,false,false,false,false,true,false,false,true,true,false,false,false,false,true,false,false,false,false,false,false,false,false,false,false,false,false,false,false,false,false,false,false,true,false,false,true,true,false,false,true,true,false,false,true,false,false,true,true,true,true,true,true,false,true,false,true,true,false,true,true,true,true,true,false,false,false,false,false,true,false,false,false,true,false,false,false,false,false,false,false,false,false,false,false,false,false,false,false,false,false,false,false,false,false,false,false,false,false,true,false,false,false,true,false,true,false,false,false,false,true,false,false,false,true,false,false,false,false,true,false,false,false,false,false,true,false,false,true,false,false,false,false,false,false,true,false,true,true,false,false,false,false,false,false,false,false,false,false,false,false,false,false,false,false,false,false,false,false,false,false,false,false,false,false,true,true,false,false,false,true,false,true,false,true,false,true,true,false,false,true,false,true,true,false,false,false,false,false,false,true,false,false,false,false,false,false,false,false,false,false,false,false,false,false,false,false,true,false,false,false,false,false,false,true,false,false,false,false,false,true,false,true,false,true,false,true,true,true,false,true,false,false,true,false,false,false,false,false,true,false,true,false,true,false,false,false,false,false,false,false,false,true,false,false,false,false,false,false,false,false,false,false,false,false,false,false,false,true,false,false,true,false,false,false,false,false,false,true,true,true,true,false,false,false,true,true,true,false,false,true,true,true,false,false,true,true,true,false,false,false,false,false,false,true,false,false,true,false,true,false,false,false,false,false,false,false,false,false,false,false,false,false,false,false,false,false,false,false,false,false,false,false,false,false,true,false,false,false,false,false,false,true,true,false,false,true,true,false,false,true,true,true,true,false,false,true,false,true,false,true,true,false,false,false,true,false,false,false,false,false,false,false,false,false,false,false,false,false,false,false,false,false,false,false,false,false,false,false,false,false,false,false,false,false,false,false,false,false,false,false,false,false,false,false,false,false,false,false,false,false,false,false,true,true,true,true,false,false,false,true,false,false,false,false,true,false,false,false,false,false,false,false,false,false,false,false,false,false,false,false,false,false,false,false,false,false,false,true,false,false,false,true,false,false,true,false,false,false,false,true,true,true,true,true,false,false,false,false,false,false,true,false,true,false,true,false,false,true,false,true,false,false,false,false,false,false,false,true,false,true,false,false,true,false,true,false,false,false,false,false,false,false,false,false,false,false,false,false,false,false,false,false,false,false,false,false,true,false,true,false,false,false,true,true,false,true,false,true,true,false,true,false,true,false,false,false,true,true,true,false,true,true,true,false,false,false,true,true,true,false,false,true,true,false,false,false,false,true,false,false,false,false,true,false,false,false,false,false,false,false,false,false,false,false,false,false,false,false,false,false,false,false,false,false,false,false,false,false,false,true,true,false,false,false,false,false,false,false,true,true,true,false,true,true,false,false,true,true,true,false,true,false,false,false,true,true,false,false,true,false,true,false,false,false,false,false,false,false,false,false,false,false,false,false,false,false,false,false,false,false,false,false,true,false,false,false,false,true,false,false,false,true,false,false,true,false,true,true,true,true,true,true,true,false,true,true,true,true,true,false,true,false,false,true,false,false,false,false,true,true,true,true,false,false,false,false,false,false,false,false,false,false,false,false,false,false,false,false,false,false,false,false,false,false,false,false,false,false,true,false,false,true,false,false,true,false,true,false,true,false,true,false,false,true,true,true,true,true,false,true,false,false,true,false,false,false,false,false,false,false,false,false,true,false,false,false,false,false,false,false,false,false,false,false,false,false,false,false,false,false,false,false,false,false,false,true,false,false,false,false,true,false,true,true,false,true,false,false,false,true,false,true,true,true,true,false,false,true,true,false,true,false,false,true,false,false,true,false,false,false,false,false,false,false,false,false,false,false,false,false,false,false,false,false,false,false,false,false,false,false,false,false,false,false,false,false,false,false,false,true,false,false,false,false,false,true,true,false,true,false,true,true,true,true,true,true,true,true,false,true,true,true,true,true,false,false,true,true,false,false,false,true,true,false,false,false,false,false,false,false,false,true,false,false,false,false,false,false,false,false,false,false,false,false,false,false,true,false,false,false,false,false,false,false,false,false,false,false,true,false,false,true,false,false,true,true,false,false,false,false,false,false,true,false,false,true,false,true,false,true,true,false,true,false,false,true,false,false,false,false,true,false,true,false,false,true,false,false,false,false,false,false,false,false,false,false,false,false,false,false,false,false,false,false,false,false,false,false,true,false,false,false,false,false,false,true,true,false,true,true,true,false,true,false,true,false,false,false,false,false,true,true,false,true,false,false,false,false,false,true,false,false,false,false,false,false,false,false,false,false,false,false,false,false,false,false,false,false,false,false,false,false,true,false,false,true,false,false,false,false,true,false,true,false,false,true,true,true,true,false,false,true,true,true,false,false,false,false,true,true,true,true,false,false,false,true,false,false,false,false,true,false,false,false,false,true,false,false,false,false,false,false,false,false,false,false,false,false,false,false,false,false,false,false,false,false,false,false,false,false,false,false,false,true,true,false,true,false,true,true,true,false,true,false,true,false,true,true,false,true,false,true,false,false,false,false,false,false,false,false,false,false,true,false,false,false,false,false,false,false,false,false,false,false,false,false,false,false,false,false,false,false,false,false,false,false,false,false,false,false,false,true,true,false,false,false,true,false,true,true,true,false,false,false,true,false,true,true,true,false,false,false,true,false,false,false,true,true,false,false,false,false,true,true,false,true,false,true,false,false,false,false,false,false,false,false,false,false,false,false,false,false,false,false,false,true,false,false,false,true,true,true,true,true,false,false,true,true,false,true,false,true,false,true,true,true,false,false,false,true,false,false,false,true,true,false,true,false,false,false,false,false,false,false,false,false,false,false,false,false,false,false,false,false,false,false,false,false,false,true,false,false,false,true,true,false,false,false,false,true,false,false,false,false,true,false,true,false,true,true,false,false,true,true,false,true,true,false,true,true,true,true,false,true,true,false,false,false,true,true,true,false,true,false,false,true,false,false,false,true,false,false,false,false,false,false,false,false,false,false,false,false,false,false,false,false,false,false,false,false,false,false,false,false,false,true,true,true,false,true,true,false,true,false,true,false,true,true,true,true,true,true,true,false,true,false,false,true,false,true,true,false,true,false,false,false,false,false,false,false,false,false,false,false,false,false,false,false,false,false,false,false,true,false,false,false,false,false,false,false,false,true,false,true,false,true,true,false,false,true,true,true,false,false,true,false,true,false,true,true,true,true,false,true,true,true,false,true,true,false,false,false,true,false,false,false,false,false,false,false,false,false,false,false,false,false,false,false,false,false,false,false,false,false,true,true,false,false,false,false,false,false,false,true,false,false,false,true,true,false,true,false,false,false,false,true,true,true,false,false,false,true,false,true,false,false,false,true,true,false,false,false,false,false,false,false,false,false,false,false,false,false,false,false,false,false,false,false,false,false,false,false,false,false,false,false,false,false,true,true,true,false,false,false,false,true,true,true,true,false,true,true,false,false,false,false,true,false,false,true,false,false,false,true,true,false,false,false,false,false,false,false,false,false,false,false,false,false,false,false,false,false,false,false,false,false,false,false,false,false,false,false,false,false,false,false,false,false,false,false,true,true,false,false,false,false,false,true,true,true,false,true,true,false,false,true,false,false,false,false,true,true,true,true,false,true,false,false,false,false,true,true,false,false,false,false,false,false,false,false,false,false,false,false,false,false,false,false,false,false,false,false,false,false,false,false,false,false,true,false,false,true,false,true,true,true,true,true,false,true,false,true,false,true,false,false,true,false,false,true,false,true,false,false,true,false,true,false,false,false,false,false,false,false,false,false,false,false,false,false,false,false,false,false,false,false,false,false,false,false,false,false,false,false,true,false,true,true,true,true,false,false,true,false,false,false,true,false,false,true,true,true,false,true,false,true,false,false,false,true,false,false,true,false,true,false,false,false,false,true,false,true,false,true,false,false,false,false,false,false,false,true,false,false,false,false,false,false,false,false,false,false,false,false,true,false,false,false,false,false,false,false,true,false,false,true,true,false,true,false,false,true,false,true,false,true,false,true,true,true,true,false,false,true,true,true,true,true,false,false,true,false,true,true,false,true,false,false,false,false,false,false,false,false,false,false,false,false,false,false,false,false,false,false,true,false,false,false,false,false,true,false,true,false,false,false,true,false,false,false,true,true,true,true,false,true,true,true,false,false,false,false,false,false,true,false,true,false,false,false,true,false,false,false,false,true,true,false,true,false,false,false,false,false,false,false,false,false,false,false,false,false,false,false,false,false,false,true,false,false,true,false,true,true,false,false,false,true,false,true,false,true,false,false,true,true,true,true,true,true,true,false,true,false,true,true,false,true,false,false,false,false,false,false,true,false,false,false,false,false,false,false,false,false,false,false,false,false,false,false,false,false,false,false,false,false,false,false,false,false,false,false,true,false,true,false,false,true,true,false,true,false,true,true,false,false,true,true,false,true,false,false,true,true,true,true,true,true,true,true,false,false,true,false,false,true,false,false,true,false,false,false,false,false,false,false,false,false,false,false,false,false,false,false,false,false,false,false,false,true,false,false,false,false,false,false,true,false,false,false,false,false,false,false,false,false,true,false,false,false,true,false,false,false,true,false,false,false,false,false,false,false,false,false,true,false,false,false,false,false,false,false,false,false,false,false,false,false,false,false,false,false,false,false,false,false,false,false,false,true,false,false,false,false,false,false,false,true,false,false,false,false,true,true,false,false,true,true,false,false,false,false,false,true,false,true,false,false,true,true,false,false,false,true,false,false,true,false,true,false,true,false,false,false,false,false,false,false,false,false,false,false,false,false,false,false,false,false,false,false,false,false,false,false,false,false,false,false,false,false,false,true,true,true,true,true,false,true,false,true,false,false,true,false,true,false,false,false,true,false,true,false,false,true,true,true,false,true,false,true,true,false,true,false,false,false,true,false,false,false,false,false,false,false,false,false,false,false,false,false,false,false,false,false,false,false,false,false,false,false,true,false,true,false,true,false,false,false,false,true,true,false,true,true,false,true,false,false,true,false,false,false,false,false,true,false,true,true,false,true,true,true,false,false,false,false,false,false,false,false,false,false,false,false,false,false,false,false,false,false,false,false,false,true,false,false,false,false,false,false,false,false,false,false,false,false,true,false,false,false,true,false,true,true,true,false,true,true,true,false,true,false,false,true,false,false,true,true,true,false,true,false,false,false,false,false,false,false,false,true,false,true,false,true,true,false,false,false,true,false,true,false,false,false,false,false,false,false,false,false,false,false,false,false,false,false,false,true,false,false,false,false,false,true,false,false,true,false,false,true,true,true,true,false,false,false,false,false,true,false,true,true,true,false,true,false,false,true,false,true,false,false,false,false,false,false,false,false,false,false,false,false,false,false,false,false,false,false,false,false,false,false,false,false,false,false,false,false,false,true,false,true,true,false,true,false,true,true,false,true,true,false,true,false,false,true,true,false,false,false,false,false,false,true,false,false,false,false,false,false,false,false,false,false,false,false,false,false,false,false,false,false,false,false,false,false,false,true,false,true,false,false,false,false,false,false,false,true,false,true,true,false,true,false,false,true,true,true,false,false,false,false,false,false,false,false,false,false,false,false,false,false,false,false,false,false,false,false,false,false,false,false,false,false,false,false,false,false,false,false,false,false,false,false,false,false,false,false,false,false,false,false,false,true,true,true,false,true,false,true,true,false,true,true,false,false,false,false,false,false,false,false,false,false,false,false,false,false,false,false,false,false,false,false,false,false,false,false,false,false,false,false,false,false,false,false,false,false,false,false,false,false,true,false,false,false,true,false,true,true,false,false,true,true,true,true,true,false,false,true,false,true,true,false,false,true,false,false,true,false,true,false,false,false,false,false,false,false,false,false,false,false,false,false,false,true,false,true,false,false,false,false,false,true,false,false,false,false,false,true,false,false,true,true,true,true,true,false,false,false,true,false,false,false,true,false,true,true,false,false,false,true,false,false,true,false,false,false,false,false,false,false,false,false,false,false,false,false,false,false,false,false,false,false,false,false,false,false,true,false,false,false,true,true,true,true,true,true,true,false,false,true,true,false,false,true,false,false,false,false,false,false,false,false,false,false,false,false,false,false,false,false,false,false,false,false,false,true,false,false,false,false,false,false,false,false,false,true,true,false,true,false,false,false,true,true,true,false,true,false,false,true,false,true,true,false,true,false,true,false,false,true,false,false,false,false,false,false,false,false,false,false,false,false,false,false,false,false,true,false,false,true,false,false,false,true,true,true,true,true,false,true,true,false,true,false,false,false,true,false,false,true,true,true,false,true,false,false,true,false,false,true,false,false,false,false,false,false,true,true,true,false,false,false,false,false,false,false,false,false,false,false,false,false,false,false,false,false,false,false,false,false,false,false,false,false,false,false,false,false,false,false,false,false,false,false,false,false,true,false,false,false,false,true,false,true,false,true,true,true,false,false,false,false,false,false,false,true,false,false,true,true,false,false,true,true,true,false,false,false,false,false,false,false,false,false,false,false,false,false,false,false,false,false,false,false,false,false,false,false,true,false,false,false,false,false,false,true,true,false,true,false,false,false,false,true,true,true,true,true,false,true,false,false,false,false,false,false,false,true,true,false,true,false,false,true,false,false,false,false,false,false,false,false,false,false,false,false,false,false,false,false,false,false,false,false,false,false,false,true,false,false,false,true,true,true,true,false,false,false,true,true,false,false,false,true,true,true,false,true,true,false,false,false,true,false,false,false,false,false,true,true,false,false,false,false,false,false,false,false,false,false,false,false,false,false,false,false,false,false,false,false,true,false,false,false,false,false,false,false,true,true,false,false,false,false,true,true,false,true,true,true,false,true,true,false,false,false,false,true,true,false,false,false,true,false,false,true,true,false,true,false,false,false,false,false,true,false,false,false,false,false,false,false,false,false,false,false,false,false,false,false,false,false,false,false,false,false,false,false,false,false,false,false,false,true,false,true,true,true,false,false,false,false,true,false,true,false,true,true,false,false,false,true,false,false,false,false,false,true,false,true,false,false,false,true,false,false,false,false,false,false,false,false,false,false,false,false,false,false,false,false,false,false,false,false,false,false,false,false,false,false,false,false,false,false,false,true,false,true,false,true,false,false,true,true,true,true,true,true,false,false,true,true,true,true,false,true,true,true,false,true,false,false,false,false,false,false,false,true,false,false,false,false,false,false,false,false,false,false,false,false,false,false,false,false,false,false,true,false,false,false,false,false,false,false,false,false,true,false,false,false,true,true,false,true,false,true,true,true,true,false,false,true,true,false,false,false,false,true,false,false,false,false,true,false,false,false,false,false,false,false,false,false,false,false,false,false,false,false,false,false,true,false,false,false,false,false,false,false,false,false,false,true,false,false,true,true,true,false,false,false,false,true,false,true,true,true,false,true,true,true,true,false,true,false,false,true,true,false,true,true,false,false,true,false,false,true,true,false,true,false,false,false,false,false,true,false,true,false,false,false,false,false,false,false,false,false,false,false,false,false,false,false,false,false,false,true,false,false,false,false,false,false,true,true,true,true,false,true,false,true,true,true,true,true,false,false,false,false,false,false,false,false,false,false,false,false,false,false,false,false,false,false,false,false,false,false,false,false,false,false,false,false,false,false,false,false,false,false,false,false,false,false,false,false,true,true,false,true,false,false,false,false,true,false,false,true,true,false,false,true,true,true,true,false,false,true,false,true,true,false,false,false,true,false,true,false,false,false,true,false,true,false,false,false,false,false,false,false,false,false,false,false,false,false,false,false,false,false,true,false,false,false,false,false,true,false,true,false,false,true,false,false,true,true,true,false,false,false,true,true,false,true,true,false,false,false,false,false,true,false,true,false,true,false,false,false,false,false,true,false,false,false,false,false,false,false,false,false,false,false,false,false,false,false,false,false,false,false,false,false,false,false,false,false,false,false,false,false,false,true,false,true,false,true,true,true,true,true,true,true,false,false,true,true,true,false,false,false,false,true,true,false,false,true,false,false,false,false,false,false,false,false,false,false,false,false,true,false,false,true,false,true,true,true,false,false,true,true,true,true,false,true,false,false,false,false,true,true,true,true,true,false,true,true,true,false,true,false,true,false,true,false,false,false,false,false,false,false,false,false,false,false,false,false,false,false,false,false,false,false,false,false,true,false,false,false,false,false,false,false,true,true,true,false,false,false,true,false,true,true,true,false,true,false,false,false,false,true,false,false,false,true,true,false,true,false,false,false,false,false,false,false,false,false,false,false,false,false,false,false,false,false,false,false,false,false,false,false,true,false,false,true,false,false,false,false,false,false,false,true,false,false,true,false,true,false,true,true,false,true,true,false,false,false,true,false,true,false,false,true,false,true,true,false,false,true,false,false,false,true,false,false,false,true,false,true,true,false,false,false,false,false,false,false,false,false,false,false,false,false,false,false,false,false,false,false,false,false,false,false,false,false,true,false,false,true,true,true,false,false,true,true,false,true,false,true,true,false,true,false,true,false,false,true,false,false,false,false,false,false,true,true,false,false,false,true,false,false,false,false,false,false,false,false,false,false,false,false,false,false,false,false,false,false,true,false,false,true,false,false,false,false,true,false,true,false,false,true,true,false,true,false,false,true,false,true,true,false,true,false,true,true,true,false,false,false,false,false,false,false,false,false,false,false,false,false,false,false,false,false,false,false,false,false,false,false,true,false,false,false,false,true,false,false,false,true,true,false,true,true,true,true,false,false,false,false,false,false,false,false,false,true,true,false,true,false,false,true,false,false,true,true,false,false,false,false,false,false,false,true,false,false,false,false,false,false,false,false,false,false,false,false,false,false,false,false,false,false,false,false,true,false,false,false,true,false,false,false,false,true,false,false,true,true,true,true,true,true,false,false,true,false,false,true,false,true,true,true,false,false,false,false,false,true,false,false,false,false,false,false,false,false,false,false,false,false,false,false,false,false,false,false,false,true,false,false,false,true,false,false,true,true,true,true,false,true,true,true,false,true,true,true,false,true,true,true,false,true,true,true,true,false,false,false,false,true,false,false,false,false,false,false,false,false,false,false,false,false,false,false,false,false,false,false,false,false,true,false,false,false,false,false,false,true,false,false,true,false,true,false,true,false,true,false,false,true,false,false,true,false,true,false,true,false,true,false,true,true,false,false,false,false,false,false,false,false,false,false,false,false,false,false,false,false,false,false,false,false,false,false,false,false,false,false,false,true,false,true,false,true,false,false,false,false,false,true,false,false,false,false,false,false,false,false,false,true,false,false,false,true,true,true,true,false,true,true,false,false,false,true,true,false,false,false,false,false,false,false,false,false,false,false,false,false,false,false,false,false,false,false,false,false,false,false,false,false,false,false,false,false,false,false,true,false,false,false,false,false,true,true,false,false,true,false,true,false,true,true,true,false,false,true,false,true,true,true,true,false,false,true,false,false,false,false,false,true,false,true,true,false,false,false,false,false,false,false,false,false,false,false,false,false,false,false,false,false,false,false,false,false,false,false,false,false,false,false,false,true,true,true,false,true,false,false,false,false,true,false,true,false,false,false,true,false,false,false,false,false,false,false,false,false,false,false,false,false,false,false,false,false,false,false,false,false,false,false,false,false,false,false,false,false,false,false,false,false,true,false,false,false,true,false,false,true,false,false,true,true,true,true,true,false,false,true,true,true,false,false,true,true,true,false,false,false,true,false,true,true,false,true,false,false,false,false,false,false,false,false,false,false,false,false,false,false,false,false,false,false,false,false,false,false,false,false,false,false,false,false,false,true,false,true,true,false,true,true,true,false,true,false,true,true,true,false,true,true,false,true,false,false,false,false,true,false,false,false,false,true,false,false,false,false,false,false,false,false,false,false,false,false,false,false,false,false,false,false,false,false,false,false,false,false,false,false,false,false,false,false,true,true,false,true,false,true,true,true,true,false,false,false,true,false,false,true,false,false,true,false,false,true,true,false,true,true,true,false,false,false,false,false,false,false,false,false,false,false,false,false,false,false,false,false,false,false,false,false,false,false,false,false,false,false,false,false,false,false,false,false,false,false,false,true,true,true,true,true,true,false,false,true,true,false,false,false,false,false,true,false,false,true,false,false,false,false,true,false,true,false,false,false,false,false,false,false,false,false,false,false,false,false,false,false,false,false,false,false,false,false,false,false,false,false,false,false,false,false,false,false,true,false,false,false,false,true,false,false,true,true,false,true,true,true,false,true,true,false,true,true,false,false,true,true,false,false,true,false,false,true,true,false,false,false,false,false,false,false,false,false,false,false,false,false,false,false,false,false,false,false,false,false,false,false,false,false,false,false,false,false,false,false,false,false,false,false,false,false,false,false,false,true,false,true,false,false,true,true,true,false,false,false,false,false,false,true,false,true,true,false,false,false,false,true,false,false,true,true,true,true,false,true,true,false,false,true,true,false,false,false,false,false,false,false,false,false,false,false,false,false,false,false,false,false,false,false,false,false,false,true,false,false,false,true,true,true,false,true,true,true,false,true,true,true,true,false,true,true,true,false,false,false,false,false,false,false,false,false,false,false,false,false,false,false,false,false,false,false,false,false,false,false,false,false,false,false,false,true,false,false,false,false,false,false,false,false,false,false,false,false,false,false,true,false,true,true,false,false,true,true,true,false,false,true,true,false,false,false,true,false,false,true,true,false,true,false,false,true,true,true,false,false,false,false,false,false,false,false,false,false,false,false,false,false,false,false,false,false,true,false,false,false,false,false,true,true,false,false,true,true,true,true,true,true,true,false,false,false,true,false,true,false,false,true,true,false,false,true,true,true,true,true,true,false,false,false,false,true,false,false,false,false,false,false,false,false,false,false,false,false,false,false,false,false,false,false,false,false,false,false,false,false,true,false,false,true,true,true,false,true,true,false,false,false,false,true,true,true,true,true,true,false,true,false,false,true,true,false,true,true,false,true,true,true,true,false,false,false,true,false,false,true,false,false,false,false,false,false,false,false,false,false,false,false,false,false,false,false,false,false,false,false,false,true,false,false,false,true,true,false,true,false,true,true,true,false,false,false,true,true,false,true,false,false,false,true,true,true,true,false,false,false,true,false,false,true,false,true,false,false,false,false,false,false,false,false,false,false,false,false,false,false,false,false,false,false,false,false,true,false,false,false,true,false,false,false,false,false,true,false,false,false,true,true,false,true,false,true,true,false,true,false,true,false,false,true,true,false,false,false,false,false,false,true,false,true,false,false,false,false,false,true,true,false,true,true,true,true,true,true,false,true,false,true,true,false,false,false,false,false,false,false,false,false,false,false,false,false,false,false,false,false,true,false,false,false,true,false,false,false,false,false,false,false,true,false,false,false,true,true,true,true,true,false,true,true,false,true,true,false,true,true,false,false,false,false,false,false,true,true,false,false,false,false,false,false,false,false,false,false,false,false,false,false,false,false,false,false,true,false,true,true,false,false,false,true,false,false,false,true,true,true,true,true,true,true,false,true,true,false,false,false,false,true,true,false,false,false,false,false,false,false,false,false,false,false,false,false,false,false,false,false,true,false,false,false,false,false,false,true,true,true,true,true,false,false,true,true,false,false,false,false,true,false,false,false,false,false,false,false,false,false,false,true,false,false,false,false,false,false,false,false,false,false,false,false,false,false,false,false,false,true,false,true,false,false,false,false,false,true,false,true,true,false,true,false,false,false,true,false,true,true,false,false,false,false,true,false,false,true,true,true,false,false,false,false,false,true,true,false,false,false,false,false,false,false,false,false,false,false,false,false,false,false,false,false,false,false,false,false,false,true,false,false,true,false,true,false,false,true,true,false,false,true,true,false,false,false,false,false,true,true,true,true,false,false,true,true,true,false,false,false,false,false,false,false,false,false,false,false,false,false,false,false,false,false,false,true,false,false,false,false,true,false,false,true,true,false,false,false,true,true,true,true,true,false,true,true,false,false,false,true,true,false,false,false,true,true,true,false,false,false,false,false,false,false,false,false,false,false,false,false,false,false,false,false,false,false,false,false,false,false,false,false,false,false,false,true,false,false,false,false,true,false,true,false,false,true,true,true,false,false,true,true,true,false,true,false,false,false,true,true,false,true,false,true,false,true,false,false,false,true,false,false,true,true,false,true,false,false,false,false,false,false,false,false,false,false,false,false,false,false,false,false,false,false,false,false,false,true,false,true,false,false,false,false,false,false,false,false,false,true,false,false,true,false,false,true,false,false,false,false,false,true,true,false,false,true,false,false,true,false,true,false,false,false,false,false,false,false,false,false,false,false,false,false,false,false,true,true,false,false,false,true,false,false,true,false,false,false,false,false,true,true,false,false,false,true,false,false,true,false,true,true,false,false,false,false,false,false,false,false,false,false,false,false,false,false,false,false,false,false,false,false,false,false,false,false,false,false,false,false,false,false,false,false,false,false,true,false,false,true,true,false,false,false,true,false,false,true,false,false,true,false,false,false,true,false,true,true,false,true,false,false,false,false,false,false,false,false,false,false,false,false,false,false,false,false,true,false,false,false,false,true,true,false,false,false,true,true,true,true,false,true,false,true,true,true,false,false,false,false,false,false,false,true,false,true,false,false,false,false,false,false,false,false,false,false,false,false,false,false,false,false,false,false,false,false,false,false,false,false,false,false,false,false,true,false,true,false,false,false,false,true,false,false,true,false,true,true,false,true,true,true,false,false,false,false,false,true,false,false,true,false,false,false,false,false,false,false,false,false,false,false,false,false,false,false,false,false,false,false,false,false,true,false,false,false,false,true,true,true,false,false,true,false,false,true,false,true,true,true,true,false,false,false,true,true,true,true,true,true,true,false,false,false,true,true,true,true,false,true,false,true,true,true,true,true,true,false,false,true,false,false,false,false,false,false,false,false,false,false,false,false,false,false,false,false,false,false,true,false,false,true,false,true,true,true,true,false,true,true,false,true,true,false,true,false,false,true,false,false,false,true,true,true,true,true,false,false,false,false,false,false,false,false,false,false,false,false,false,false,false,false,false,false,false,false,false,false,false,false,false,false,false,true,false,false,false,true,false,true,true,true,true,true,true,true,true,true,false,true,false,false,true,false,false,true,false,false,true,true,false,false,false,false,true,false,false,false,false,false,false,false,false,false,false,false,false,false,false,false,false,false,false,false,false,true,true,false,false,false,false,true,true,true,false,false,false,true,false,false,true,false,true,true,false,false,false,false,true,true,true,true,true,true,true,true,true,false,true,false,false,false,false,false,true,false,false,true,false,false,false,false,false,false,false,false,false,true,false,false,true,false,false,false,false,false,true,true,true,false,false,false,true,true,false,false,true,true,false,true,true,true,true,true,false,false,false,true,false,false,true,false,false,false,false,false,false,false,false,false,false,false,false,false,false,false,false,false,false,true,false,true,true,false,true,false,false,false,true,false,false,true,false,false,true,false,false,true,true,true,false,true,false,true,true,true,false,true,false,false,true,false,false,true,true,false,true,true,false,true,true,false,false,true,false,false,false,false,false,false,false,false,false,false,false,false,false,false,false,false,false,false,false,true,false,false,false,true,false,false,false,false,false,false,false,false,true,false,false,false,false,true,false,false,true,false,true,true,true,true,false,true,false,false,false,false,true,true,false,false,true,false,false,false,false,false,false,false,false,false,false,false,false,false,false,false,false,false,false,false,false,false,false,false,false,false,false,false,false,false,false,true,false,true,false,true,false,true,true,true,false,true,true,true,false,true,false,true,false,true,true,true,true,false,true,false,true,true,false,false,false,false,false,true,false,false,false,false,false,false,false,false,false,false,false,false,false,false,false,false,false,false,false,false,false,false,false,false,true,false,true,false,false,false,false,false,true,true,true,true,false,false,false,true,false,true,false,false,true,true,true,false,true,true,false,false,false,true,true,false,true,false,true,false,false,false,false,false,false,false,false,false,false,false,false,false,false,false,false,false,true,true,false,false,false,false,true,false,true,false,false,true,false,true,false,false,false,false,true,false,false,true,true,true,true,false,true,false,true,false,false,false,true,false,false,true,false,false,false,false,true,false,false,false,false,false,false,false,false,false,false,false,false,false,false,false,true,false,false,false,false,true,true,false,false,false,false,true,false,true,true,false,true,true,false,false,true,true,true,true,true,true,false,true,true,false,true,false,false,false,true,false,true,true,true,true,false,false,true,false,false,true,false,true,false,false,false,false,false,false,false,false,false,false,false,false,false,false,false,false,false,false,false,false,false,false,false,false,false,false,false,false,false,false,false,true,false,true,true,true,true,true,false,true,false,false,true,true,false,false,false,false,true,true,true,false,false,false,true,true,true,true,true,false,true,false,false,false,false,false,false,false,false,false,false,false,false,false,false,false,false,false,false,false,false,false,false,false,false,false,false,false,false,false,false,false,false,false,false,false,false,false,true,true,true,true,true,false,true,true,true,true,false,true,false,false,true,true,true,false,true,false,true,true,false,true,false,false,false,true,false,false,true,false,false,false,false,true,true,false,false,false,false,false,false,false,false,false,false,false,false,false,false,false,false,false,false,true,false,true,true,true,false,false,false,false,true,false,true,true,true,true,false,true,false,true,true,true,true,false,true,true,true,true,false,false,false,true,false,true,true,false,true,false,false,false,true,false,false,true,true,false,false,false,false,false,false,false,false,false,false,false,false,false,false,false,false,false,false,true,false,false,false,false,false,true,true,false,false,false,false,false,true,true,true,true,true,false,false,true,true,true,false,false,false,false,true,true,false,false,false,false,false,false,false,true,false,false,false,true,false,false,false,false,false,true,false,false,false,false,false,false,false,false,false,false,false,false,false,false,false,false,true,false,false,true,false,false,false,false,false,false,false,true,false,false,false,true,true,true,true,false,false,false,true,false,false,true,true,true,false,false,false,false,true,false,true,true,false,true,false,false,false,false,false,false,false,false,false,false,false,false,false,false,false,false,false,false,false,false,false,false,false,true,false,false,false,true,true,false,true,false,true,false,true,false,true,false,false,true,true,true,false,false,false,false,false,false,true,true,false,true,false,false,false,false,false,true,true,false,false,true,false,true,false,false,false,false,false,false,false,false,false,false,false,false,false,false,false,false,false,false,false,false,false,false,false,false,false,false,false,false,true,false,false,false,false,false,false,false,false,true,true,false,false,false,true,false,false,false,false,false,true,true,false,false,true,true,true,false,true,false,false,true,false,false,false,false,false,false,false,false,false,false,false,false,false,false,false,false,false,false,false,false,false,false,false,false,false,false,true,false,false,true,false,false,false,false,false,true,false,true,true,true,true,false,true,true,false,true,false,false,false,false,true,false,false,false,false,false,true,false,false,false,false,false,false,false,false,false,false,false,false,false,false,true,false,false,false,false,true,false,true,false,true,false,false,false,false,true,true,false,false,true,false,true,true,true,false,false,true,false,true,false,false,false,false,false,true,false,false,true,false,false,false,false,false,false,false,false,false,false,false,false,false,false,true,false,false,true,false,false,true,true,false,false,false,true,false,true,false,false,false,true,false,true,false,true,false,false,true,false,true,false,false,false,false,false,false,false,true,false,false,true,false,false,false,false,false,false,false,false,false,false,false,false,false,false,false,false,false,false,false,false,false,false,false,false,false,false,false,false,false,false,false,true,false,false,false,false,true,false,false,false,false,true,false,true,true,false,false,false,true,true,true,true,true,true,false,true,true,false,false,false,true,false,true,false,true,false,false,true,false,false,false,false,false,false,false,false,false,false,false,false,false,false,false,false,false,false,false,true,false,true,false,true,false,false,true,true,false,true,true,true,false,true,false,true,true,false,false,false,false,false,true,false,false,true,true,true,false,true,false,false,false,false,false,false,false,false,false,false,false,false,false,false,false,false,false,false,false,false,false,false,false,false,false,true,false,true,true,true,false,false,true,false,false,true,true,true,false,true,true,false,false,true,true,true,true,true,false,true,true,false,false,false,true,false,true,false,true,false,false,true,false,false,false,false,false,false,false,false,false,false,false,false,false,false,false,false,false,false,false,false,false,false,false,false,false,false,true,false,false,true,false,true,false,true,false,true,true,true,true,true,false,false,false,false,true,false,false,true,false,false,true,false,false,false,false,false,false,false,false,false,false,false,false,false,false,false,false,false,false,true,false,false,true,true,true,false,true,true,true,false,false,false,false,false,false,true,false,true,false,false,true,true,true,true,true,true,false,false,false,false,true,true,false,false,false,false,false,false,false,false,false,false,false,false,false,false,false,false,false,false,false,false,false,false,false,false,false,false,false,false,false,false,false,true,true,false,false,false,false,false,true,false,true,false,false,false,true,false,false,true,true,false,false,false,false,true,false,true,false,false,false,false,true,false,false,false,true,false,false,true,false,false,true,false,false,false,false,false,false,false,false,false,false,false,false,false,true,true,false,true,false,false,false,false,true,true,false,false,false,true,false,true,true,true,true,true,true,false,false,true,false,false,false,false,false,false,true,false,true,false,false,true,true,false,false,true,false,false,false,false,false,false,false,false,false,false,false,false,false,false,false,false,false,false,false,false,false,false,true,false,false,true,false,false,false,false,true,false,false,true,false,false,true,true,false,false,false,false,true,true,false,false,true,true,false,true,true,true,true,false,true,true,true,true,false,false,false,false,false,true,false,false,false,false,false,false,false,false,false,false,false,false,false,false,false,false,false,false,false,false,false,true,false,false,false,false,false,false,true,true,false,false,false,false,false,true,false,false,false,true,false,true,true,false,false,true,true,true,true,true,true,false,false,false,false,false,true,false,false,false,true,false,false,false,false,false,false,false,false,false,false,false,false,false,false,false,false,false,false,false,false,false,false,false,false,false,false,false,false,true,true,false,false,false,true,true,false,true,false,true,false,true,true,false,false,false,false,false,true,true,false,false,false,false,false,false,true,false,true,false,false,false,false,false,false,false,false,false,false,false,false,false,false,false,false,false,true,false,true,false,true,false,true,false,false,false,true,true,false,true,true,true,true,true,true,false,false,true,false,false,false,false,false,false,true,true,false,true,false,true,false,true,true,false,false,false,false,false,true,false,false,false,false,false,false,false,false,false,false,false,false,false,false,false,false,false,false,false,false,false,false,false,false,false,true,false,false,false,true,false,false,false,true,false,true,false,true,true,true,true,true,false,false,false,true,false,true,true,false,false,true,false,false,false,false,true,false,false,false,false,false,false,false,false,false,false,false,false,false,false,false,false,false,false,false,false,false,false,false,false,false,false,false,true,false,false,false,false,false,false,false,true,false,false,false,false,false,false,true,false,true,false,false,true,false,true,false,true,false,false,false,true,false,false,false,false,false,true,false,false,false,false,false,false,false,false,false,false,false,false,false,false,false,false,false,false,false,false,false,false,false,false,false,true,false,false,false,false,false,false,false,false,false,false,false,true,false,true,true,true,false,false,false,false,false,true,true,false,true,true,true,true,false,true,false,true,false,false,false,false,false,false,false,false,false,false,false,false,false,false,false,false,false,false,false,false,true,false,true,false,false,true,false,true,false,false,false,true,true,false,true,false,false,false,true,true,false,false,false,false,false,false,false,true,false,false,false,false,false,false,false,false,false,false,false,false,false,false,false,false,false,false,false,false,false,false,false,false,false,false,false,false,false,false,false,false,true,false,false,false,false,true,false,false,false,false,false,true,false,false,false,true,false,false,false,false,true,false,false,true,false,true,false,false,false,false,false,true,true,true,true,false,true,false,false,false,true,false,false,false,true,false,false,false,false,false,false,false,true,false,false,false,false,false,false,false,false,false,false,false,false,false,false,false,false,false,false,false,false,false,false,false,false,false,false,false,false,true,false,false,false,false,true,true,false,false,false,true,true,false,true,true,true,true,true,true,false,false,true,true,true,false,true,false,true,true,false,true,false,false,true,true,true,true,false,false,false,false,false,false,false,false,false,false,false,false,false,false,false,false,false,false,false,false,true,true,false,true,true,true,false,true,false,false,false,false,false,true,true,false,true,true,false,false,false,true,false,true,false,true,false,true,true,true,false,false,false,false,false,false,false,false,false,false,false,false,false,false,false,false,false,false,true,true,false,true,false,false,false,false,false,true,true,true,true,true,true,false,false,true,false,false,true,false,true,true,false,false,true,false,true,false,false,true,false,false,false,false,true,false,false,false,false,false,false,false,false,false,false,false,false,false,false,false,false,false,false,false,false,false,true,true,false,false,false,false,false,false,false,false,false,true,true,false,true,false,true,false,false,false,true,false,true,false,true,false,false,false,false,true,false,true,true,false,false,false,false,true,false,false,true,false,false,false,false,false,false,false,false,false,false,false,false,false,false,false,false,false,false,false,true,false,false,false,false,false,false,false,false,false,true,true,true,true,true,true,false,true,false,true,false,false,false,true,false,true,true,true,false,true,true,true,false,true,true,false,false,false,false,false,false,true,false,false,true,false,false,false,false,false,false,false,false,false,false,false,false,false,false,false,false,false,false,false,true,false,true,false,true,false,false,true,false,false,true,true,false,false,true,true,true,false,true,false,true,false,false,false,true,false,false,false,false,false,false,false,false,false,false,true,false,false,false,false,false,false,false,false,false,false,false,false,false,false,false,false,false,false,false,false,false,false,false,false,true,false,false,false,false,true,true,false,true,false,true,false,false,true,false,false,true,false,true,true,true,true,false,false,true,false,true,false,false,false,false,false,false,false,false,false,false,false,false,false,false,false,false,false,false,false,false,false,false,false,true,false,false,false,true,false,false,true,false,false,true,false,false,false,true,false,true,false,false,false,false,true,false,false,false,false,true,true,false,false,true,true,true,true,false,false,false,true,true,false,false,true,false,false,false,false,false,false,false,false,false,false,false,false,false,false,false,false,false,true,false,false,false,false,false,false,false,false,false,false,true,false,false,false,false,true,false,false,false,true,true,false,false,true,true,false,true,false,false,false,true,true,true,false,false,false,false,true,true,false,true,false,true,true,false,false,false,false,false,false,false,false,false,false,false,false,false,false,false,false,false,false,false,true,false,false,false,false,false,false,false,false,true,false,false,true,false,false,false,true,true,true,true,true,false,false,false,false,true,true,true,true,true,true,true,false,false,false,false,true,false,false,false,false,false,false,false,false,false,false,false,false,false,false,true,false,false,false,false,false,true,false,false,false,true,true,false,true,false,false,false,true,false,false,true,true,true,false,true,false,true,false,true,false,false,false,true,true,false,false,true,false,false,false,false,false,false,false,false,false,false,false,false,false,false,false,false,false,false,false,false,true,false,false,false,false,false,false,true,true,false,false,false,false,false,true,false,false,false,false,false,true,false,true,true,false,false,true,false,false,true,true,false,true,true,true,false,false,false,false,true,false,false,false,false,false,false,false,false,false,false,false,false,false,false,false,false,false,false,false,false,false,false,false,true,true,false,false,true,true,false,true,true,false,false,true,true,true,true,false,false,false,false,false,false,false,false,false,false,false,true,false,false,true,false,false,false,false,false,false,false,false,false,false,false,false,false,false,false,false,false,false,false,false,true,false,false,true,false,false,false,false,true,false,false,false,false,true,false,false,true,true,false,false,false,false,true,false,false,false,false,true,false,false,false,false,false,false,false,false,false,false,false,false,false,false,false,true,false,false,true,true,true,false,true,true,true,true,true,false,false,true,true,false,true,false,true,false,false,false,true,true,false,false,true,true,true,false,false,true,false,false,false,false,true,false,false,false,false,true,false,false,false,false,false,false,false,false,false,false,false,false,false,false,false,false,false,false,true,true,true,true,true,false,false,false,false,false,false,true,true,false,false,false,true,true,false,false,true,false,true,false,false,true,false,true,false,false,false,false,false,true,true,false,false,false,false,true,false,false,false,false,false,false,false,false,false,false,false,false,false,false,false,false,false,false,false,false,false,false,false,false,false,false,false,true,false,false,false,false,false,false,false,false,true,true,false,false,false,true,false,true,false,false,true,false,true,false,false,true,false,false,false,true,false,true,false,false,false,false,false,false,false,false,false,false,false,false,false,false,false,false,false,false,false,false,false,false,false,false,false,false,false,false,false,false,false,false,false,true,true,false,false,false,false,true,true,true,false,false,false,true,false,false,true,false,false,false,true,true,false,false,false,false,false,false,true,false,false,false,false,false,false,false,false,false,false,false,false,false,false,false,false,false,false,true,false,false,false,false,false,false,true,false,true,true,false,false,false,true,false,true,true,false,false,true,true,false,true,true,false,true,false,false,true,true,true,false,false,false,false,true,false,false,false,true,false,false,true,false,false,false,false,false,true,false,false,false,false,false,false,false,false,false,false,false,false,false,false,false,false,false,true,false,false,false,true,true,false,false,true,false,true,true,false,false,true,true,false,false,true,true,true,false,false,false,false,false,false,false,false,true,true,false,false,false,false,true,false,false,false,false,false,false,false,false,false,false,false,false,false,false,false,false,false,false,false,false,false,true,false,false,true,false,false,true,false,true,false,false,false,true,true,false,false,false,true,true,false,false,true,false,false,false,true,true,false,false,false,true,false,false,true,false,false,false,true,true,false,false,false,false,true,false,false,false,false,false,false,false,false,false,false,false,false,false,false,false,false,false,false,false,true,false,true,false,true,true,false,true,false,true,false,false,false,true,false,true,true,false,false,true,false,false,true,true,false,true,false,true,true,false,false,true,true,false,false,false,false,false,false,false,false,false,false,false,false,false,false,false,false,false,true,true,false,false,true,false,false,true,false,false,false,true,false,true,false,true,true,false,true,true,false,false,false,false,true,true,true,true,false,false,false,false,false,true,false,true,false,false,false,false,false,false,false,false,false,false,false,false,false,false,false,false,false,false,false,false,false,false,false,false,false,true,false,true,false,false,true,false,false,true,true,true,false,true,false,false,false,false,true,false,true,false,false,true,false,true,false,true,true,false,false,false,false,true,false,true,true,true,false,false,false,false,false,false,false,false,false,false,false,false,false,false,false,false,false,false,false,false,false,false,false,false,false,false,false,false,false,false,false,false,false,false,true,false,false,false,false,true,false,false,true,true,false,true,true,true,false,false,false,false,false,true,true,true,true,false,false,false,true,true,false,true,true,true,false,false,false,false,false,false,false,true,true,false,true,true,false,false,false,false,false,false,false,false,false,false,false,false,false,false,false,false,false,false,false,false,false,false,false,false,true,false,true,true,false,false,true,false,false,true,false,true,false,false,false,true,false,true,false,true,true,true,true,false,true,true,false,false,false,true,true,false,false,false,true,true,true,true,false,false,false,false,false,false,false,false,true,false,true,false,false,false,false,false,false,false,false,false,false,false,false,false,false,false,false,false,false,true,false,false,false,false,false,true,false,false,false,true,true,true,true,true,true,false,false,true,false,true,true,false,false,false,true,false,false,false,false,false,false,true,false,false,true,false,false,false,false,false,false,false,false,false,false,false,false,false,false,false,false,false,false,false,true,false,false,true,false,true,true,true,true,false,true,true,false,false,false,true,true,false,true,true,true,true,false,true,true,false,true,false,true,true,false,true,false,false,true,false,false,true,true,false,false,false,false,false,false,false,false,false,false,false,false,false,false,false,false,false,false,false,false,false,false,false,false,false,false,false,false,false,false,true,false,false,false,true,false,true,false,false,false,true,false,false,true,true,false,true,false,true,false,true,false,false,false,false,true,false,true,true,false,true,false,false,false,false,false,false,false,false,true,false,false,false,false,false,false,false,false,false,false,false,false,false,false,false,false,false,false,false,false,false,false,false,false,false,false,false,false,true,false,false,false,false,true,true,false,false,false,true,true,false,true,true,false,true,true,false,true,true,true,false,true,false,false,true,false,true,false,false,false,false,false,false,false,false,false,false,false,true,false,false,false,false,false,false,false,false,false,false,false,false,false,false,false,false,false,true,true,false,false,true,true,false,false,false,false,true,false,false,true,true,false,true,false,true,false,false,false,true,true,true,false,false,true,false,false,false,true,false,false,false,true,false,false,false,false,false,false,false,false,false,false,false,false,false,false,false,false,false,false,true,false,false,false,false,true,true,false,false,true,false,true,false,false,true,true,true,false,true,true,false,false,false,false,true,true,false,false,false,false,false,false,true,false,false,true,true,false,false,true,false,false,true,false,false,false,false,false,false,false,false,false,false,false,false,false,true,false,false,true,true,true,false,false,false,false,true,false,false,false,false,true,false,true,true,false,false,true,false,false,false,true,false,false,false,false,false,false,false,false,true,false,false,false,false,false,false,false,false,false,false,false,false,false,false,false,false,false,true,false,false,false,false,false,false,false,false,true,false,true,false,false,false,false,false,true,false,false,false,false,false,false,true,true,true,true,true,true,true,false,true,true,true,true,true,true,true,false,true,false,false,true,false,true,false,true,false,false,true,true,true,false,false,false,false,false,false,false,false,false,false,false,false,false,false,false,false,false,false,false,false,false,false,false,false,false,false,false,false,true,false,false,false,false,true,false,true,false,false,true,true,true,true,true,false,false,false,true,true,false,true,true,true,true,false,false,true,false,true,true,false,true,true,true,true,false,false,false,true,false,false,false,false,false,false,false,false,false,false,false,false,false,false,false,false,false,false,false,false,false,false,false,false,false,false,false,true,false,false,false,false,false,true,false,true,false,false,false,true,false,true,true,true,false,true,true,false,true,true,true,true,false,false,false,true,false,true,false,false,true,false,true,false,false,false,false,false,false,true,false,false,false,false,false,false,false,false,false,false,false,false,false,false,false,false,false,false,false,false,false,false,false,false,false,false,false,true,false,true,false,false,true,true,true,false,false,false,false,true,false,true,true,false,false,true,false,false,false,false,true,false,true,false,true,false,false,false,false,true,false,false,false,false,false,true,false,false,false,false,false,false,false,false,false,false,false,false,false,false,false,false,false,true,false,true,false,false,true,false,false,false,false,true,false,false,false,false,false,true,false,false,true,false,false,true,true,false,true,false,false,true,true,false,true,false,false,false,false,false,false,false,false,false,false,false,false,true,false,false,false,false,false,true,false,false,false,true,true,false,false,false,true,false,false,true,true,true,true,false,true,false,true,false,false,false,false,false,false,false,false,false,true,false,false,false,false,false,false,false,false,false,false,false,false,false,false,false,false,true,false,false,true,false,false,true,true,false,true,false,false,false,true,true,false,true,true,true,false,false,false,true,true,false,false,true,false,false,false,false,false,false,false,false,false,false,false,false,false,false,false,false,false,false,false,false,false,false,true,true,false,false,true,false,false,false,false,false,false,false,false,true,true,false,false,false,true,false,false,true,false,false,false,true,false,true,false,true,false,true,false,false,true,false,true,false,false,false,false,false,true,false,true,false,false,true,false,false,false,false,false,false,false,false,false,false,false,false,false,false,false,false,false,false,false,true,false,false,false,true,true,false,false,false,false,true,true,false,false,true,true,false,false,false,false,false,false,false,true,true,true,false,false,false,false,false,true,true,false,false,false,false,false,false,false,false,false,false,false,false,false,false,true,false,false,false,false,false,true,false,true,true,false,true,false,false,true,true,true,true,true,false,false,true,true,true,true,true,false,false,false,false,false,false,true,false,false,false,false,true,true,false,false,true,false,false,false,true,false,true,false,false,true,true,false,false,false,false,false,false,false,false,false,false,false,false,false,false,false,false,false,false,false,false,true,false,false,false,false,true,true,false,false,true,true,false,false,true,false,true,true,false,false,true,false,false,false,false,true,false,false,false,false,true,false,true,true,true,false,false,false,false,false,false,false,false,false,false,false,false,false,false,false,false,false,false,false,false,false,true,false,false,false,false,false,false,true,false,false,false,true,false,false,true,false,true,true,false,false,true,true,false,true,true,false,false,true,false,false,true,true,true,false,true,true,false,true,false,true,true,false,true,true,true,false,false,true,false,false,false,false,false,false,false,false,false,false,false,false,false,false,false,false,false,false,false,false,false,false,true,false,false,false,false,true,true,false,false,true,true,false,false,false,false,false,true,false,false,true,false,false,false,false,false,true,true,false,false,false,false,false,false,false,true,true,false,false,false,false,false,false,false,false,false,false,false,false,false,false,false,false,false,false,false,false,false,false,true,false,false,false,false,false,true,false,true,false,false,false,true,false,false,false,false,false,true,false,false,true,true,true,false,false,false,false,true,false,true,false,false,false,false,false,true,false,false,false,false,false,false,false,false,false,false,false,false,false,false,false,true,true,false,false,true,false,false,false,false,true,true,false,true,true,true,true,false,false,true,true,true,true,true,true,true,true,false,true,false,true,true,false,true,false,true,false,false,true,true,false,true,false,false,false,false,true,false,false,false,false,false,true,false,false,false,false,false,false,false,false,false,false,false,false,false,false,false,false,true,false,false,false,false,false,false,false,false,false,false,true,false,true,false,true,true,true,false,true,false,false,false,false,false,true,true,true,true,false,true,false,false,true,false,true,false,false,false,false,false,false,false,false,false,false,false,false,false,false,false,false,false,false,false,false,false,false,false,true,false,false,false,false,false,false,false,true,false,false,true,true,true,false,true,true,false,false,true,true,false,true,false,true,true,false,false,false,false,false,false,false,false,false,false,false,false,false,false,false,false,false,false,false,false,false,false,false,false,false,false,false,false,false,true,false,true,false,false,false,false,false,true,false,false,false,true,false,false,false,false,true,true,true,true,true,false,true,true,false,true,true,true,true,true,false,false,false,false,true,false,false,false,false,false,false,false,false,false,false,false,false,false,false,false,false,false,false,false,false,false,false,true,false,false,true,false,true,true,false,true,true,true,true,true,true,false,true,true,true,false,true,false,false,true,true,true,false,false,true,false,false,false,false,false,false,false,false,false,false,false,false,false,false,false,false,false,false,false,false,false,false,false,false,false,false,false,false,false,false,false,false,false,false,false,true,false,false,false,false,false,false,true,true,false,false,false,false,false,false,true,false,false,false,true,false,true,true,false,true,false,false,true,false,false,false,true,true,true,true,false,true,false,true,true,false,false,false,true,false,false,false,false,false,false,false,false,false,false,false,false,false,false,false,true,false,true,true,true,true,true,true,true,false,true,false,false,false,false,false,false,false,true,false,false,true,true,true,true,true,false,false,true,false,false,false,false,false,false,false,false,false,false,false,false,false,false,false,false,false,false,false,false,false,false,false,true,false,true,false,false,false,true,false,true,true,false,true,false,false,false,true,true,false,true,false,true,false,true,true,true,true,true,false,false,true,false,false,true,false,true,false,true,true,false,false,false,false,false,false,false,false,false,false,false,false,false,false,false,false,false,false,false,false,false,false,false,true,false,true,true,false,false,false,false,false,false,true,true,true,false,true,false,false,true,true,false,false,true,false,true,true,false,true,true,false,true,true,false,false,false,false,false,true,false,false,false,false,false,false,false,false,false,false,false,false,false,false,false,false,false,false,false,false,false,false,false,false,false,false,false,true,false,true,true,false,false,true,false,false,true,true,true,true,true,true,true,true,true,true,true,false,false,false,false,true,false,false,true,false,false,false,false,false,false,false,false,false,false,false,false,false,false,false,false,true,false,false,false,false,false,false,false,false,false,true,false,false,false,false,true,true,false,false,false,true,false,true,true,false,false,true,true,false,false,false,true,false,false,false,false,false,false,false,false,true,false,false,false,false,false,false,false,false,false,false,false,false,false,false,false,false,false,false,false,false,false,true,false,false,false,false,false,false,false,false,false,false,false,false,false,true,false,false,false,false,false,true,false,true,false,false,false,false,true,false,false,false,true,false,false,false,true,false,true,false,true,false,false,false,false,false,false,false,false,false,false,false,false,false,true,true,false,false,false,false,false,false,false,false,true,true,true,false,false,true,false,true,false,false,false,false,false,false,false,true,false,true,false,false,false,true,false,false,false,false,false,false,false,false,false,false,false,false,false,false,false,false,false,false,false,false,false,false,true,true,true,false,true,false,false,false,true,true,true,false,false,false,true,false,true,true,false,true,false,true,false,true,true,false,false,true,true,true,true,true,false,false,true,true,false,true,false,false,false,false,false,false,false,false,false,false,false,false,false,false,false,false,false,false,false,false,false,false,false,false,false,true,false,true,false,false,true,false,true,false,false,true,true,true,false,true,true,true,false,true,false,true,true,true,false,false,false,true,true,false,true,true,false,false,false,false,false,false,false,false,false,false,false,false,false,false,false,false,false,false,false,false,false,false,false,false,false,false,false,false,false,false,true,false,false,true,true,false,false,true,false,false,false,true,true,true,true,false,true,false,false,false,false,false,true,true,false,true,true,false,false,true,false,false,false,false,true,false,false,true,false,false,false,true,false,false,false,false,false,false,false,false,false,false,false,false,false,false,false,false,false,false,false,false,false,false,false,false,false,false,false,false,false,true,false,true,true,false,true,true,false,false,false,false,false,false,true,true,true,true,true,true,false,true,false,false,false,false,false,false,true,false,false,false,false,false,false,false,false,false,false,false,false,false,false,false,false,false,false,false,false,false,false,false,false,false,false,false,false,false,false,false,false,false,true,true,false,true,false,false,false,false,false,true,false,true,false,true,true,false,true,false,false,false,false,false,true,false,false,false,true,false,false,false,false,false,true,false,false,false,false,false,false,false,false,false,false,false,false,false,false,false,false,false,false,false,false,false,false,false,false,false,false,false,false,false,false,true,true,false,false,false,false,false,false,true,false,true,false,true,true,true,true,true,true,true,false,true,false,false,true,false,false,true,false,true,true,false,false,true,true,false,false,true,true,true,false,true,false,false,false,true,false,false,false,false,false,false,false,false,false,false,false,false,false,false,false,false,false,false,true,false,false,true,false,false,true,false,false,false,false,false,false,false,false,false,false,false,false,false,false,false,false,true,true,true,false,true,true,false,false,true,true,true,true,false,false,false,false,true,false,false,true,false,true,false,false,false,false,false,false,false,false,false,false,false,false,false,false,false,false,false,false,false,false,false,false,true,false,true,true,true,false,true,true,false,false,false,false,false,true,false,false,true,true,false,true,true,true,false,false,false,false,false,false,false,false,false,false,false,false,false,false,false,false,false,false,false,false,false,false,false,false,false,false,false,false,true,false,false,true,false,false,false,true,true,true,false,true,true,false,false,false,true,false,true,false,true,true,false,false,true,false,true,true,false,false,true,false,false,true,false,false,false,false,false,false,true,true,false,false,true,false,false,false,false,false,false,false,false,false,false,false,false,false,false,false,false,false,false,false,false,false,false,false,false,false,false,false,false,false,false,false,true,true,false,false,false,true,true,false,false,true,false,true,true,false,true,true,false,true,true,false,true,false,true,false,true,false,true,true,false,false,false,false,false,false,false,true,false,false,false,false,false,false,false,false,false,false,false,false,false,false,false,false,false,false,false,false,false,true,false,false,false,false,false,false,false,false,false,false,false,false,false,false,true,true,true,false,false,false,false,false,true,false,false,false,false,false,false,false,true,false,false,false,false,true,false,false,false,false,false,false,false,false,false,false,false,false,false,false,true,false,false,false,false,false,false,false,false,true,true,false,true,false,true,true,true,true,false,false,false,true,false,true,true,false,false,false,false,false,false,true,false,false,false,false,false,false,false,false,false,false,false,false,false,false,false,false,false,false,false,false,false,false,true,true,false,false,true,false,false,false,false,false,true,true,true,false,false,false,true,false,false,false,false,false,false,false,false,true,false,false,false,false,false,false,false,false,false,false,false,false,false,false,false,false,false,false,false,false,false,false,false,false,true,false,false,false,false,false,false,false,false,false,true,false,false,false,false,true,true,false,false,true,true,false,true,false,false,false,true,false,false,false,false,true,false,true,false,false,false,false,false,false,false,false,false,false,false,false,false,false,false,false,false,false,false,false,false,false,true,true,false,false,false,false,false,false,false,true,false,false,false,true,false,false,true,false,true,true,false,false,false,true,false,true,false,false,true,false,false,true,false,false,false,true,false,false,false,false,false,false,false,false,false,false,false,false,false,false,false,false,false,false,false,false,false,false,false,true,false,true,true,true,false,true,true,true,false,false,true,false,true,true,false,true,true,false,true,true,false,true,true,false,false,false,true,true,false,false,false,false,false,false,false,false,false,false,false,false,false,false,false,false,false,false,false,false,false,false,false,false,true,false,false,false,false,false,true,false,true,false,false,true,false,false,false,false,true,true,false,true,true,false,false,true,false,true,false,false,false,true,false,false,false,false,false,false,false,false,false,false,false,false,false,false,false,false,false,false,false,false,false,false,false,false,false,true,false,false,false,true,true,false,true,true,true,true,true,false,true,false,true,true,false,false,false,false,false,false,false,true,true,false,false,true,true,false,false,false,false,false,false,false,false,false,false,false,false,false,false,false,false,false,false,false,true,false,false,false,false,true,false,false,false,false,false,true,true,false,false,false,false,true,true,true,true,false,true,true,true,true,true,false,true,false,false,true,false,false,false,false,true,false,false,false,false,true,true,false,false,false,false,false,false,false,false,false,false,false,false,false,false,false,false,false,false,false,false,false,true,false,false,true,true,false,true,false,false,false,false,true,false,true,false,false,false,false,false,false,true,true,true,false,true,true,false,false,true,true,true,true,true,true,true,false,false,false,false,true,false,false,false,false,false,true,false,false,false,false,false,false,false,false,false,false,false,false,false,false,false,false,false,true,false,false,false,false,false,true,false,false,false,false,false,true,false,true,false,false,true,false,true,false,false,false,true,true,false,true,false,true,true,false,false,false,true,true,false,true,false,false,false,false,false,false,false,false,false,false,false,false,false,false,false,false,false,false,false,false,false,false,true,false,false,false,false,false,false,false,false,false,true,false,false,false,true,false,true,true,false,false,false,true,true,false,true,true,false,false,true,true,false,true,true,false,true,true,true,true,true,false,true,false,true,true,false,false,false,false,false,false,false,true,false,false,true,true,false,false,false,false,false,false,false,false,false,false,false,false,false,false,false,false,false,false,false,false,false,false,false,false,true,false,false,false,false,false,false,false,false,false,false,false,false,false,false,true,false,false,true,false,false,false,true,false,false,true,true,true,true,false,false,false,false,false,false,false,false,false,false,false,false,false,false,false,false,false,false,false,false,false,false,false,false,false,false,false,false,false,false,true,false,false,false,false,false,false,false,false,false,true,false,false,false,false,false,false,false,false,true,true,true,true,false,true,true,false,false,true,true,false,true,true,false,false,false,false,false,true,true,false,true,true,false,false,true,false,false,false,false,false,false,false,false,false,false,false,false,false,false,false,false,false,true,true,false,false,false,true,true,true,true,true,false,true,true,true,true,false,false,false,false,false,false,false,true,true,false,true,true,false,false,false,false,false,false,false,false,false,false,false,false,false,false,false,false,false,false,false,false,false,true,false,false,false,false,false,false,false,true,false,false,true,false,true,true,false,false,false,true,false,true,true,false,true,true,false,true,true,true,true,true,true,false,false,true,true,false,true,false,true,false,false,false,false,false,false,false,false,false,false,false,false,false,false,false,false,false,false,false,false,false,false,false,true,false,true,true,true,false,false,true,true,true,true,false,true,true,false,false,true,true,false,false,false,false,true,true,false,false,true,false,false,false,false,false,true,true,false,false,false,false,false,false,false,false,false,false,false,false,false,false,false,false,false,false,false,false,false,true,false,false,true,true,false,false,true,false,false,false,true,false,true,false,false,true,false,false,false,true,true,true,false,false,false,true,true,true,true,false,false,true,true,false,true,false,false,false,false,false,false,false,false,false,false,false,false,false,false,false,false,false,false,false,false,false,false,false,false,false,false,false,false,false,false,false,false,false,false,false,true,false,false,true,true,true,true,true,true,false,true,false,false,true,true,true,true,false,true,false,true,true,false,true,true,true,false,false,true,true,false,false,false,false,false,false,false,false,false,false,false,false,false,false,false,false,false,false,false,false,false,false,false,false,false,false,false,false,false,true,false,false,false,false,false,false,false,false,true,false,true,false,true,true,false,true,false,false,true,false,true,false,false,false,true,false,false,true,true,false,false,false,false,true,false,false,false,false,false,false,false,true,true,false,false,false,false,false,false,false,false,false,false,false,false,false,false,false,false,false,false,true,false,false,false,false,true,false,true,true,false,true,true,true,true,false,false,false,false,true,false,true,false,false,false,false,true,true,false,false,false,false,false,false,false,false,false,false,false,false,false,false,false,false,false,false,true,true,false,false,false,false,false,true,false,false,false,false,false,false,true,true,false,false,false,false,false,false,false,true,false,false,true,false,false,false,true,true,true,true,false,false,false,false,true,false,true,false,true,false,false,false,true,false,true,false,false,true,false,false,false,false,true,false,true,true,false,false,false,false,false,false,false,false,false,false,false,false,false,false,false,false,false,false,false,false,true,false,false,false,true,false,true,false,true,true,false,true,true,false,true,false,false,false,true,true,false,true,false,false,true,true,false,false,false,false,false,false,false,false,false,false,false,false,false,false,false,false,false,false,false,false,false,true,false,false,false,false,false,true,false,true,false,false,false,false,true,true,true,true,false,false,false,false,true,false,false,true,true,false,false,true,true,false,false,false,true,true,false,false,false,false,false,false,false,false,false,false,false,false,false,false,false,false,false,false,false,false,false,false,false,false,false,true,false,false,false,false,false,false,false,false,false,true,true,true,false,false,true,true,true,true,false,true,true,true,true,true,true,true,false,false,true,true,false,true,false,false,true,false,false,false,false,false,false,false,false,false,false,false,false,false,false,false,false,false,false,false,false,false,false,true,true,true,false,true,true,false,false,true,false,true,false,true,false,false,false,true,false,true,false,true,false,false,true,true,true,false,true,true,false,false,false,false,false,true,false,false,true,true,false,true,false,false,false,false,false,false,false,false,false,false,false,false,false,false,false,false,false,false,false,false,false,false,true,false,false,false,false,false,true,false,false,true,false,false,true,false,false,true,false,false,true,true,false,true,true,false,true,false,true,false,true,true,false,true,false,true,true,false,true,false,true,true,false,false,false,false,false,false,false,false,false,false,false,false,false,false,false,false,false,false,false,false,false,true,true,false,false,false,false,false,false,false,false,false,false,false,false,true,false,false,true,false,true,false,true,false,true,true,false,true,false,true,true,false,true,true,false,false,false,false,false,true,false,false,true,true,false,false,false,false,false,false,false,false,false,false,false,false,false,false,false,false,false,false,true,false,false,false,false,false,true,true,false,true,true,true,false,false,false,false,true,false,false,true,false,false,true,false,false,false,false,false,false,false,false,false,false,false,false,false,false,false,false,false,false,false,false,false,false,false,false,false,false,false,false,false,false,true,false,true,false,false,false,true,true,true,true,true,true,true,false,false,true,true,true,false,false,false,true,false,false,false,true,false,false,true,false,false,true,false,false,false,false,false,true,false,false,false,false,false,false,false,false,false,false,false,false,false,false,false,false,true,true,false,false,false,false,false,false,false,false,false,true,false,false,true,true,true,false,false,true,true,false,false,true,true,true,false,false,true,true,false,true,false,false,true,true,true,true,false,false,true,false,false,false,false,false,false,false,false,false,false,false,false,false,false,false,false,false,false,false,false,false,false,false,false,false,false,false,false,false,true,false,false,false,false,false,false,true,false,false,false,true,true,false,true,false,true,false,false,true,true,false,false,true,false,true,false,true,false,false,true,false,true,false,false,false,true,true,false,false,false,false,false,false,false,false,false,false,false,false,false,false,false,false,false,false,false,false,false,false,false,true,false,true,false,true,true,false,true,false,false,false,false,false,false,false,true,false,false,true,true,true,true,false,true,false,false,false,true,false,false,true,true,false,false,true,true,false,true,false,true,false,false,false,false,false,false,false,false,false,false,false,false,false,false,false,true,true,false,false,false,true,true,false,false,false,false,false,true,true,true,true,false,false,true,false,true,false,true,true,false,true,true,true,false,true,false,false,false,false,false,true,true,false,true,true,true,true,false,false,true,true,false,true,true,false,false,false,false,false,false,false,false,false,false,false,false,false,false,false,false,false,false,false,false,false,false,false,false,true,false,false,true,false,true,true,false,false,false,true,false,false,false,false,false,true,false,false,false,true,true,true,false,false,false,false,false,false,false,false,true,false,true,false,false,true,true,true,false,true,true,true,true,true,false,false,false,false,false,false,false,true,true,false,false,false,false,false,false,false,false,false,false,false,false,false,false,false,false,false,false,false,false,false,true,false,false,false,false,false,false,false,false,true,false,false,false,false,true,true,false,false,false,false,true,false,false,true,false,true,false,false,false,false,true,false,false,false,false,false,false,false,false,false,false,false,false,false,false,false,false,false,false,false,false,true,false,false,true,false,false,false,false,true,false,true,true,false,false,false,false,false,false,false,true,true,true,false,true,true,false,true,false,false,true,false,true,true,true,true,true,false,false,false,true,false,true,false,true,false,true,false,false,false,true,true,false,false,false,false,false,false,false,false,false,false,false,false,false,false,false,false,false,false,false,false,false,false,false,false,false,true,false,false,false,false,false,false,true,false,true,false,true,true,true,true,false,false,true,false,true,false,true,false,false,false,true,true,true,false,false,false,false,true,true,false,false,false,false,false,false,false,false,false,false,false,false,false,false,false,false,false,false,false,false,false,false,false,true,false,true,false,true,true,false,true,true,false,false,false,true,true,false,true,true,false,true,true,false,false,true,true,false,false,true,true,true,true,false,false,false,false,true,false,false,false,false,true,false,false,false,false,false,false,false,false,false,false,false,false,false,false,false,false,false,false,false,true,false,false,false,false,false,false,false,true,true,true,true,false,true,true,true,false,true,false,false,true,true,false,false,true,true,false,true,true,true,false,false,false,true,false,true,false,false,false,false,false,false,false,false,false,false,false,false,false,false,false,false,false,true,false,false,false,false,true,false,false,false,true,true,false,true,false,true,false,false,true,false,false,false,false,false,true,false,false,false,false,false,false,false,false,false,true,false,false,false,false,true,false,true,false,false,false,false,false,false,false,false,false,false,false,false,false,false,false,false,false,true,false,false,false,false,false,false,true,true,false,true,false,false,false,false,true,false,false,true,false,false,true,false,false,true,true,false,true,true,true,false,true,true,true,false,true,false,false,true,false,false,false,false,false,false,false,false,false,false,false,false,false,false,false,false,false,false,false,false,false,true,false,false,false,true,false,true,false,false,false,true,false,true,false,true,true,false,true,true,false,false,false,true,true,false,true,true,false,false,false,false,false,false,false,true,true,true,false,false,true,false,true,false,true,false,true,false,false,false,false,false,false,true,false,false,false,false,false,false,false,false,false,false,false,false,false,false,false,false,false,false,true,false,false,false,false,true,false,false,false,true,true,true,false,false,false,false,true,false,true,false,false,true,false,false,false,true,false,false,false,false,false,false,true,false,false,false,false,false,false,false,false,false,false,false,false,false,false,false,false,false,false,false,false,true,true,false,false,false,false,false,false,false,true,false,false,true,true,false,false,false,false,true,true,false,true,true,false,true,false,false,false,false,true,false,false,false,false,false,false,false,false,false,false,false,false,false,false,false,false,false,true,false,false,false,false,false,false,true,false,true,false,false,false,false,false,false,true,true,false,false,true,true,true,false,false,false,false,false,true,true,true,false,true,true,false,false,false,false,false,false,false,true,false,false,true,false,true,true,true,false,false,false,false,false,false,false,false,false,false,false,false,false,false,false,true,false,true,true,false,false,false,false,false,false,true,true,true,false,false,true,true,true,false,false,true,true,true,true,false,false,false,true,false,true,true,false,false,false,false,false,false,false,false,false,false,false,false,false,false,false,false,false,false,false,false,false,false,false,false,false,false,false,false,false,false,false,true,false,false,false,true,true,false,false,true,true,true,false,false,false,false,true,true,false,false,true,false,true,false,true,false,false,true,false,true,false,false,false,false,false,false,false,false,false,false,false,false,false,false,false,false,true,false,false,false,false,false,false,true,false,false,false,false,false,false,true,false,false,true,true,true,false,false,false,false,true,false,true,false,true,true,true,false,false,false,false,false,false,false,false,true,false,false,false,false,true,true,true,false,false,false,true,false,false,false,false,false,false,false,false,false,false,false,false,false,false,false,false,false,false,false,false,false,false,false,true,false,false,true,false,true,false,true,false,false,true,false,true,false,true,true,false,false,true,true,false,false,true,true,false,false,false,false,false,false,false,false,false,false,false,false,false,false,false,false,false,false,false,false,false,false,false,false,false,false,false,false,false,false,false,true,false,false,false,false,true,false,false,false,false,false,true,false,true,true,false,false,false,true,true,false,true,false,true,false,true,true,false,false,false,false,false,false,false,false,false,false,false,false,false,false,true,false,false,false,false,false,false,false,false,false,false,false,false,false,false,false,false,false,false,false,false,false,false,false,false,false,true,true,false,false,false,false,true,false,false,false,true,false,true,true,true,false,false,false,true,true,true,false,false,false,true,true,false,true,false,false,true,false,true,true,false,false,false,false,false,false,false,false,false,false,false,false,false,false,false,false,false,false,false,false,false,true,false,false,false,false,false,false,false,false,false,false,false,false,false,false,false,false,false,false,true,true,true,true,false,false,true,true,false,true,false,false,false,true,false,false,false,false,false,false,false,false,false,true,false,true,true,true,false,false,false,false,false,false,false,false,false,false,true,true,false,false,false,false,false,true,false,false,true,false,false,false,true,false,false,false,true,true,true,false,false,false,true,false,false,false,true,true,false,true,true,true,false,true,true,false,false,false,false,false,false,false,false,false,false,false,false,false,false,false,false,false,false,false,false,false,true,false,true,false,false,false,true,true,true,false,false,false,true,false,false,true,true,false,true,false,false,false,true,false,false,true,true,true,false,false,false,false,true,false,false,true,false,false,false,false,false,false,false,false,false,false,false,false,false,false,false,false,false,false,true,false,false,false,false,true,false,false,false,false,true,false,true,false,true,true,false,false,true,true,false,true,true,false,true,true,false,true,false,false,true,false,false,false,false,true,false,true,false,true,true,true,false,true,true,true,false,false,false,false,true,false,false,false,false,false,false,false,false,false,false,false,false,false,false,false,false,false,false,true,false,false,false,false,false,false,false,false,true,true,false,false,true,true,false,false,true,false,true,true,false,true,false,false,false,false,false,true,false,true,false,false,false,false,false,false,false,false,false,true,false,false,false,false,false,false,false,false,false,false,false,false,true,false,true,false,false,false,false,false,false,false,false,false,true,true,true,false,true,true,false,false,true,false,false,false,false,false,false,false,true,false,false,false,false,false,false,false,false,false,false,false,false,false,false,false,false,false,false,true,false,true,true,false,true,false,true,true,true,false,true,false,true,true,false,false,false,true,false,false,false,false,false,false,true,false,false,false,true,false,false,false,false,false,false,false,false,false,false,false,false,false,false,false,false,true,false,false,false,true,false,false,true,false,false,true,false,false,false,false,true,true,false,false,false,true,true,true,false,false,false,true,true,true,false,true,true,false,false,true,false,false,true,false,false,false,false,false,false,false,true,true,true,false,false,false,false,false,false,false,false,false,false,false,false,false,true,false,false,false,false,false,false,true,false,false,false,false,true,false,false,false,false,false,false,true,true,false,true,true,false,true,true,false,true,true,true,false,false,false,false,false,false,false,false,true,true,false,false,false,false,false,false,false,false,true,true,false,false,false,false,true,false,false,true,true,false,false,false,false,false,false,false,false,false,false,false,false,false,false,false,false,false,false,false,true,false,false,false,true,false,true,false,false,false,true,false,false,true,false,true,true,true,true,true,true,true,false,false,false,true,true,false,true,false,false,true,false,true,false,true,false,true,true,false,false,false,false,false,false,false,false,false,false,false,false,false,false,false,false,false,false,false,false,false,false,false,false,false,false,false,false,false,true,true,true,false,true,true,false,false,true,true,false,true,true,false,false,true,false,true,false,false,false,false,false,false,false,false,false,true,true,false,false,false,false,false,false,false,false,false,false,false,false,false,false,false,false,false,false,false,false,false,false,false,false,false,false,true,false,true,false,false,false,false,true,false,true,true,false,true,true,true,true,true,false,false,false,false,true,false,true,false,false,false,true,false,true,true,true,false,false,false,false,false,false,false,false,false,true,true,false,false,false,false,false,false,false,false,false,false,false,false,false,true,false,false,false,false,true,false,false,false,false,false,false,false,true,false,false,false,false,false,false,false,true,true,true,true,false,true,false,true,true,false,false,true,true,true,true,false,false,false,true,false,false,false,false,false,false,false,false,false,false,false,false,false,false,false,false,false,false,false,false,false,false,false,false,false,false,true,false,false,false,false,true,false,false,false,true,false,true,false,false,true,true,false,true,false,true,false,true,false,false,false,true,false,true,false,false,false,true,false,true,false,false,false,false,false,false,true,false,false,false,false,true,false,false,false,false,false,false,true,false,true,true,false,false,false,false,false,false,false,false,false,false,false,false,false,false,false,false,false,false,false,false,false,false,false,false,false,true,false,false,false,false,false,true,false,false,false,false,false,true,true,false,false,false,false,false,false,false,false,false,true,true,false,true,true,true,true,true,false,true,false,true,false,true,false,true,true,false,true,false,true,true,false,false,false,true,false,false,true,false,false,true,false,true,false,false,false,false,false,false,false,false,false,false,false,false,false,false,false,false,false,false,true,false,false,false,false,false,false,false,true,false,false,false,false,false,true,false,false,true,true,true,true,false,true,false,false,false,true,false,true,true,false,true,true,false,true,true,false,false,false,false,false,true,false,false,true,true,false,false,false,false,false,false,false,false,false,false,false,false,false,false,true,false,false,false,false,false,false,false,true,false,true,true,true,true,true,true,true,false,false,false,false,false,false,true,false,false,false,false,false,false,false,true,false,false,false,true,false,true,true,true,false,false,false,false,false,false,false,false,false,false,false,false,false,false,false,false,false,false,true,false,true,false,false,false,false,false,true,false,true,false,true,false,false,true,false,false,false,true,false,false,false,false,false,false,false,false,true,false,false,true,false,true,false,true,false,false,false,false,false,false,false,true,true,false,false,false,false,false,false,false,false,false,false,false,false,false,false,false,false,true,false,false,false,false,false,false,false,true,true,true,true,false,true,false,true,true,false,true,false,true,false,false,true,false,true,true,true,false,true,true,true,false,false,false,false,false,false,false,false,false,false,false,false,false,false,false,false,false,false,false,false,false,false,false,false,false,false,false,false,true,true,false,false,true,false,false,false,true,false,false,false,false,false,false,false,true,false,false,true,true,true,false,false,true,true,false,false,true,true,false,false,false,false,false,true,false,false,false,false,false,true,true,true,false,false,true,true,false,false,false,false,false,false,false,false,false,false,false,false,false,false,false,false,false,false,true,true,false,false,false,false,false,false,false,false,false,false,false,true,true,false,true,true,true,false,false,false,true,false,true,false,true,false,false,false,true,false,false,false,false,false,false,false,false,true,true,true,false,false,false,false,false,false,false,false,false,false,false,false,false,false,false,false,false,false,false,false,false,true,false,false,false,true,true,false,true,true,false,false,false,false,true,false,false,true,true,false,true,false,true,false,false,false,true,false,true,false,true,false,false,false,true,true,false,true,true,false,false,false,false,false,false,false,false,false,false,false,false,false,false,false,true,false,false,true,false,false,false,false,false,false,false,false,false,false,true,false,true,false,true,false,false,true,true,false,false,false,false,false,false,false,false,false,true,false,true,false,true,true,true,true,false,true,false,false,false,false,false,false,false,false,false,false,false,false,false,false,false,false,false,false,true,false,false,false,false,false,false,false,false,false,false,false,false,false,false,false,false,true,true,true,true,false,true,true,false,true,true,false,false,false,true,false,false,false,false,false,false,false,true,false,false,false,false,false,false,false,false,false,false,false,false,false,false,false,false,false,false,false,false,false,false,false,false,false,false,false,false,false,false,true,false,true,false,true,true,true,true,false,false,false,true,true,true,true,false,true,false,true,false,false,false,false,false,false,false,false,true,false,false,false,false,false,false,false,false,false,false,false,false,false,false,true,false,false,false,false,false,false,false,true,false,true,false,false,false,false,true,true,true,true,true,true,true,false,true,false,false,false,false,false,false,true,false,true,false,true,false,false,true,true,false,false,false,true,true,true,false,false,false,false,false,false,false,false,false,false,false,false,false,false,false,false,false,false,true,false,false,false,true,false,true,false,false,true,false,false,false,true,true,false,true,true,false,true,false,false,false,false,false,true,false,false,false,true,false,false,false,false,false,true,false,false,false,false,false,false,false,false,false,false,false,false,false,false,false,false,true,true,false,false,true,false,true,true,false,true,true,true,true,true,true,false,true,false,true,false,false,true,true,false,false,false,false,true,false,false,false,false,false,false,false,false,true,false,false,false,false,false,false,false,false,false,false,false,false,false,false,false,false,false,false,false,false,false,false,false,false,false,true,false,true,false,false,false,true,true,true,false,false,false,true,true,false,true,true,false,true,true,true,false,false,false,false,false,false,true,true,true,false,false,true,false,false,true,false,false,false,true,false,false,false,true,false,true,false,false,false,false,false,false,false,false,false,false,false,false,false,false,false,true,true,false,false,true,false,false,false,false,false,false,false,false,true,true,true,true,false,false,true,true,true,false,false,true,false,true,false,true,false,true,false,false,true,false,false,false,false,false,false,false,false,false,false,false,false,false,false,false,false,false,false,false,false,false,false,false,false,true,false,false,false,true,false,false,false,true,true,false,false,false,true,true,false,false,false,false,true,false,true,true,false,false,false,false,false,false,false,false,false,false,false,false,false,false,false,false,false,false,false,false,false,false,false,false,false,false,true,false,false,true,false,false,false,true,false,true,false,true,false,false,true,false,true,false,true,false,false,true,true,false,false,true,true,false,false,false,false,true,true,false,false,true,false,true,true,true,false,false,false,false,false,false,false,false,true,false,false,false,false,false,false,false,false,false,false,false,false,false,false,false,false,false,false,false,false,true,false,false,true,false,true,true,false,false,false,true,false,false,false,false,true,true,false,false,false,false,false,false,true,true,false,false,true,true,true,false,false,false,false,true,false,false,true,false,false,false,true,false,false,false,false,true,false,false,false,false,false,false,false,false,false,false,false,false,false,false,false,false,false,false,false,false,true,false,false,true,true,false,false,false,false,true,true,false,true,true,false,false,false,false,false,false,false,false,false,true,false,false,true,true,false,false,false,false,false,false,false,false,true,true,false,false,false,false,false,false,false,false,false,false,false,false,false,false,false,false,false,false,false,false,false,false,false,false,true,false,false,true,true,true,true,false,false,true,true,true,false,false,true,true,false,true,false,true,true,false,false,true,false,false,true,true,false,true,false,false,true,true,true,false,true,true,false,true,false,false,false,false,false,true,false,false,false,true,true,false,false,false,false,true,false,false,false,false,false,false,true,false,false,false,false,false,false,false,false,false,false,false,false,false,false,false,false,false,true,false,false,false,false,true,false,true,false,true,false,true,true,true,true,true,true,true,true,false,false,false,true,false,false,false,false,false,false,true,false,false,false,false,false,true,false,false,false,false,false,false,false,false,false,false,false,false,false,false,false,false,false,false,false,false,false,false,false,true,false,false,false,false,true,false,false,false,false,false,true,true,false,false,true,false,false,false,true,true,false,true,false,false,true,false,false,false,false,false,false,false,false,false,false,false,false,false,true,false,false,false,false,false,false,false,false,true,true,false,false,false,false,true,false,false,true,true,false,true,false,true,false,false,true,true,false,true,true,false,false,true,false,false,false,false,false,false,false,false,false,false,false,false,false,false,false,false,false,false,false,false,false,true,false,false,true,false,false,false,false,false,true,false,true,false,true,true,false,true,false,false,true,true,false,true,true,true,false,false,false,false,false,false,false,false,false,false,false,false,false,false,false,true,false,true,true,true,true,false,true,false,true,false,false,false,true,true,false,true,false,false,false,false,false,false,false,true,false,false,false,false,false,false,false,false,false,true,false,true,false,false,false,false,false,false,false,false,false,false,false,false,false,false,true,false,false,true,false,true,false,false,false,true,false,false,true,true,false,false,false,true,true,false,false,false,true,false,false,true,true,false,true,true,false,true,false,true,false,true,false,false,false,true,false,true,false,false,false,false,true,false,false,false,false,false,true,false,false,false,false,false,false,false,false,false,false,false,false,false,true,false,true,false,false,true,false,false,true,true,false,true,true,true,false,false,false,false,true,true,true,false,true,false,false,false,false,false,false,true,false,true,false,false,false,false,false,true,false,true,true,false,false,false,false,false,false,false,false,false,false,false,false,false,false,false,false,false,false,false,false,false,false,true,true,false,false,false,false,false,false,false,false,false,true,false,false,true,false,false,true,false,true,false,false,true,false,true,true,true,false,false,false,false,false,false,true,false,true,false,true,false,false,true,false,false,false,false,false,false,false,false,false,false,false,false,false,false,false,false,false,false,true,true,true,false,false,false,false,true,false,true,false,true,false,true,true,false,false,false,true,true,true,false,false,false,true,false,true,false,true,false,false,false,true,true,true,false,false,false,false,true,false,true,false,false,false,false,false,false,false,false,false,false,false,false,false,false,false,false,false,false,false,false,false,false,false,true,true,false,true,false,true,true,false,false,false,true,false,true,true,true,true,false,false,true,true,false,true,true,true,false,true,true,true,true,true,true,false,false,true,false,false,false,true,false,false,false,false,false,false,false,false,false,false,false,false,false,false,false,false,true,true,false,true,false,true,true,true,true,false,true,true,false,false,false,true,true,true,false,false,true,true,false,false,false,false,false,true,false,true,true,false,false,true,false,false,false,false,true,false,false,true,false,false,false,false,true,false,false,false,false,false,false,false,false,false,false,false,false,false,false,false,false,true,false,false,false,false,false,false,true,false,true,false,true,true,false,false,false,true,false,true,true,true,false,false,true,false,true,true,true,false,false,false,false,false,false,false,false,true,false,true,false,false,false,false,true,false,true,false,false,false,false,false,false,false,false,false,false,false,false,false,false,false,false,false,false,false,true,false,false,true,false,true,false,true,true,false,true,true,true,true,true,false,false,true,false,false,false,true,false,true,false,true,true,false,false,false,true,false,false,true,true,false,false,false,false,true,false,false,false,false,false,false,false,false,false,false,false,false,false,false,false,false,false,true,false,false,false,true,true,true,false,false,true,true,true,true,false,false,false,true,true,true,false,false,true,true,true,false,false,false,false,true,false,true,false,false,false,false,false,false,false,true,false,false,false,false,false,false,true,false,true,false,false,false,false,false,false,false,false,false,false,false,false,false,false,true,false,false,false,false,false,false,false,false,false,false,true,false,false,false,false,false,false,true,true,false,true,false,true,true,true,true,false,true,false,true,false,true,true,false,false,false,false,false,true,false,false,false,false,false,false,false,false,false,false,false,false,false,false,false,false,false,false,false,false,false,true,false,false,false,false,false,true,false,false,false,true,true,false,false,false,true,true,false,false,false,true,false,false,false,true,true,false,false,false,true,false,false,false,true,false,false,false,false,true,false,false,true,false,false,false,false,false,false,true,false,false,false,false,false,false,false,false,false,false,false,false,false,false,false,false,false,true,false,true,false,true,false,false,false,false,false,true,true,true,true,true,true,false,true,true,false,true,true,false,true,false,true,false,false,true,false,true,false,false,false,true,false,false,false,false,false,false,false,false,false,false,false,false,false,false,false,false,false,false,false,false,false,false,false,false,false,false,false,false,false,false,true,false,false,false,false,false,false,true,true,false,true,false,false,true,false,true,true,false,false,false,false,false,true,true,false,false,false,false,false,true,true,true,false,false,false,true,false,false,false,false,true,false,false,false,false,false,false,false,false,false,false,false,false,false,false,false,false,false,false,false,false,false,false,true,false,false,true,true,false,false,false,false,false,false,false,false,true,false,true,true,false,false,false,false,true,true,false,false,false,false,true,false,true,false,false,false,true,false,true,true,true,true,false,false,true,true,false,false,false,false,false,false,false,false,false,false,false,false,false,false,false,false,false,false,false,false,false,false,false,false,false,false,false,false,false,false,true,true,false,false,true,false,false,true,true,false,false,true,true,true,false,false,true,true,true,false,false,false,false,false,false,false,false,false,false,false,false,false,false,false,false,false,false,false,false,false,false,false,false,true,false,false,false,true,true,false,false,true,true,false,false,false,false,false,true,true,true,false,true,false,true,false,false,false,true,false,false,false,false,false,false,true,false,true,false,true,false,false,false,true,false,true,false,true,false,false,false,false,false,false,false,false,false,false,false,false,false,true,false,false,true,false,true,false,true,true,false,false,true,false,true,true,false,false,true,true,false,false,true,true,false,true,true,true,true,false,true,true,false,false,false,false,false,false,true,false,false,false,false,false,false,false,false,false,false,false,false,false,false,true,false,false,false,false,false,false,false,false,false,false,true,false,true,false,false,false,false,true,false,false,true,false,false,false,false,true,true,false,false,false,false,true,true,false,false,false,false,false,false,false,false,true,false,false,false,false,false,false,false,false,false,false,false,false,false,false,false,false,false,false,true,false,false,false,false,false,false,true,false,false,false,false,false,true,false,false,true,true,true,false,true,true,true,false,true,false,false,false,true,true,true,false,true,true,true,false,true,false,false,true,false,false,false,false,false,false,false,false,false,false,false,false,true,false,false,false,false,true,true,false,true,false,true,true,false,false,false,false,false,false,true,false,true,false,true,true,true,false,true,false,false,true,false,false,false,false,true,false,false,true,true,false,true,false,false,false,false,false,false,false,false,false,false,false,false,false,false,false,true,false,false,true,false,false,false,false,true,false,false,false,true,true,true,true,false,true,false,false,true,false,true,true,false,false,false,false,true,true,true,true,false,true,false,false,false,false,false,false,false,false,false,false,false,false,false,true,false,true,false,false,false,false,false,false,true,false,true,false,false,true,false,true,false,false,true,true,false,false,false,true,true,true,false,true,true,false,false,false,false,false,false,false,false,false,false,false,false,false,false,false,false,false,false,false,false,false,true,false,true,true,false,false,false,true,false,false,true,true,true,false,false,true,false,true,false,false,false,false,true,false,true,false,false,true,true,false,true,false,false,false,false,false,false,false,false,false,false,false,false,false,false,false,false,false,false,false,false,false,false,false,false,true,false,false,false,true,true,false,false,true,false,false,false,false,false,false,false,false,true,false,false,false,true,true,false,true,true,false,false,true,false,true,false,false,false,true,true,true,false,false,false,false,true,true,true,true,false,false,true,false,true,false,true,true,false,false,false,false,false,false,false,false,false,false,false,false,false,false,false,false,false,false,false,false,false,false,false,false,false,false,true,true,false,false,true,false,true,true,true,true,true,true,true,false,false,true,false,true,true,false,false,true,false,true,false,true,true,false,false,false,false,false,false,false,false,false,false,false,false,false,false,false,false,false,false,false,false,false,false,false,false,false,false,true,false,false,false,true,true,false,false,false,false,true,true,false,true,true,false,true,false,true,false,false,true,false,true,true,false,false,true,false,false,true,false,true,false,false,false,false,false,false,false,false,false,false,false,false,false,false,false,false,false,false,false,true,false,true,false,false,false,false,false,true,true,true,false,false,false,true,true,false,false,false,false,true,true,false,false,true,false,false,true,false,true,false,false,true,true,false,false,false,false,false,false,false,false,false,false,false,false,false,false,false,true,false,false,false,false,false,false,true,false,true,true,true,false,false,false,true,false,true,true,false,true,true,true,true,true,false,false,false,true,false,false,false,true,false,true,false,true,false,false,false,false,false,false,false,false,false,false,false,false,false,false,false,false,false,false,false,false,false,false,false,false,false,false,true,true,true,false,true,false,false,false,true,true,true,false,true,true,true,true,true,false,false,true,true,false,false,true,false,false,false,false,true,false,true,false,true,false,false,false,false,true,false,false,false,false,false,false,false,false,false,false,false,false,false,false,false,false,false,false,false,false,false,true,false,true,true,false,false,true,true,false,false,true,false,false,false,true,false,true,false,false,false,true,true,true,false,false,true,false,true,false,false,true,true,false,false,false,false,true,false,false,true,false,false,false,true,false,false,true,false,false,true,true,false,false,false,false,false,false,false,false,false,false,false,false,false,false,false,false,true,true,false,false,false,true,false,false,true,false,false,true,true,true,true,false,true,false,false,false,false,true,false,true,true,false,true,true,true,false,true,false,true,false,false,false,false,true,false,false,true,false,false,false,false,false,false,false,false,false,false,false,false,false,false,true,false,false,false,true,false,true,true,false,false,true,false,false,false,false,false,false,false,true,true,false,true,false,true,false,true,false,false,true,true,false,true,false,false,false,false,false,false,false,false,false,false,false,false,false,false,false,false,false,false,false,false,false,false,false,false,false,false,false,false,false,false,false,false,true,false,false,true,true,false,false,true,true,false,false,false,false,false,false,true,false,false,true,false,false,false,true,true,true,false,false,false,true,true,false,false,true,false,false,true,false,true,false,true,false,false,false,false,true,true,false,false,false,false,false,false,false,false,false,false,false,false,false,false,false,false,true,false,false,false,false,false,false,false,false,false,true,false,false,false,false,false,false,false,false,false,true,true,true,true,true,false,false,false,false,true,false,true,false,true,false,true,true,false,false,true,false,false,true,false,true,true,false,false,false,false,false,false,false,false,false,false,false,false,false,false,false,false,false,false,false,false,false,false,true,false,false,false,false,false,false,false,false,false,false,false,false,false,true,false,true,true,false,true,true,false,false,false,false,false,false,false,true,false,true,true,true,false,false,false,false,false,false,false,false,false,false,false,false,false,false,false,false,false,false,false,false,false,false,false,false,false,false,false,true,false,false,false,false,false,false,true,false,true,false,true,false,true,true,false,true,true,false,false,true,false,true,false,false,true,true,false,true,true,false,true,false,true,true,true,false,false,false,false,true,false,false,true,false,true,false,false,false,false,false,false,false,false,false,false,false,false,false,false,false,false,false,false,false,false,false,false,false,false,false,false,false,false,false,false,false,false,false,false,false,false,false,true,true,false,false,true,true,true,true,false,true,true,true,false,true,true,true,true,true,false,true,true,false,true,false,false,true,false,true,true,false,false,false,true,false,false,false,false,false,false,false,false,false,false,false,false,false,false,false,false,false,false,false,true,true,true,false,true,false,false,false,false,false,false,false,false,false,false,true,false,true,false,true,false,false,false,true,false,false,false,true,true,false,true,false,true,false,false,false,true,true,true,true,true,false,true,false,true,false,false,false,false,false,false,false,false,false,false,false,false,false,false,false,false,false,false,false,false,true,false,true,false,false,false,true,false,true,false,false,false,false,false,true,false,false,false,false,true,false,false,false,true,false,false,false,true,false,false,true,true,false,true,true,false,true,true,false,true,true,false,false,false,false,false,false,false,false,false,false,false,false,false,false,false,false,false,false,false,true,false,false,false,true,false,false,false,false,true,true,false,true,true,false,false,true,true,false,true,false,true,false,true,false,false,true,false,false,false,true,true,true,false,false,false,false,true,false,true,false,false,false,false,false,false,false,false,false,false,false,false,false,false,false,false,false,false,false,false,false,false,false,false,false,false,false,false,true,true,false,true,false,true,false,true,true,true,true,true,true,false,true,false,false,true,false,false,true,true,false,false,false,false,false,false,true,false,true,false,false,true,false,false,false,true,false,false,false,false,false,false,false,false,false,false,false,false,false,false,false,false,false,false,false,false,false,false,false,false,true,false,true,false,false,false,false,true,true,false,false,false,false,false,false,false,false,false,true,true,false,true,true,false,false,false,true,true,false,false,true,true,true,false,true,true,true,false,true,true,false,true,false,false,false,false,false,false,false,false,false,false,false,false,false,false,false,false,true,false,false,false,false,false,false,true,false,true,false,true,false,false,false,false,true,false,true,true,false,false,true,true,false,true,false,true,false,false,false,false,false,false,false,false,false,false,false,false,false,false,false,false,false,true,false,true,false,false,false,false,false,false,false,false,false,true,false,true,false,false,false,false,false,false,true,false,true,false,true,true,false,false,false,true,true,true,true,false,false,true,false,true,false,false,false,false,false,false,false,false,false,false,false,false,false,false,false,false,false,false,true,false,false,false,true,false,true,true,false,true,false,false,false,true,true,false,false,false,false,false,false,true,false,true,true,true,true,false,false,false,false,false,false,false,false,false,false,false,false,false,false,false,false,false,false,false,false,false,false,false,false,false,true,false,false,false,false,true,false,true,true,false,false,false,true,true,false,true,false,true,false,false,false,false,false,true,true,true,true,false,false,false,true,false,false,false,true,false,false,false,false,false,false,false,false,false,false,false,false,false,true,false,false,true,false,false,false,false,false,false,false,false,false,false,true,true,true,true,false,false,false,true,false,true,true,true,true,true,false,true,true,true,false,false,true,false,true,true,false,false,true,true,false,true,false,true,false,false,false,false,false,false,false,false,false,false,false,false,true,false,false,false,false,false,false,false,false,false,false,false,false,false,false,false,false,false,false,false,false,false,false,false,false,false,true,false,true,false,false,false,true,true,true,true,true,false,true,true,false,false,false,true,false,false,true,true,true,false,false,true,true,true,true,false,true,false,true,true,false,true,false,false,false,true,false,false,false,false,false,false,false,false,false,false,false,false,false,false,false,false,false,false,false,true,false,false,true,false,false,false,false,false,false,false,false,true,true,true,false,true,false,false,false,true,false,false,false,true,false,false,false,false,false,false,false,false,false,false,false,false,false,false,false,false,false,false,false,false,false,false,false,false,false,false,false,false,false,false,true,true,false,true,true,false,false,false,true,true,false,false,false,false,false,true,true,true,false,true,true,true,true,false,true,false,true,false,false,false,true,false,false,false,false,false,false,false,false,false,false,false,false,false,false,false,false,false,false,false,false,false,false,true,false,false,false,false,true,true,false,true,false,true,false,true,false,true,true,true,true,false,false,true,true,true,true,true,false,false,false,false,false,true,true,false,false,false,false,false,false,false,false,false,false,false,false,false,false,false,false,false,false,false,false,false,false,false,false,false,false,false,true,true,false,false,false,true,true,false,false,false,true,true,false,true,true,true,true,true,false,false,false,true,false,true,false,false,false,false,false,false,false,false,false,false,false,false,false,true,false,true,false,true,false,false,false,true,false,false,false,false,true,true,true,true,false,false,false,true,true,false,false,true,false,false,false,false,false,true,false,false,false,false,false,false,false,true,false,false,false,false,false,false,false,false,false,false,false,false,false,false,false,false,false,false,false,false,false,false,false,false,false,false,false,false,true,false,true,false,false,true,false,false,false,false,false,true,false,false,true,true,false,false,true,false,false,true,true,true,true,true,true,true,false,true,false,false,false,false,false,false,false,false,false,false,false,false,false,false,false,false,false,false,false,false,false,false,false,false,false,false,false,false,false,false,true,true,false,false,true,true,true,false,false,true,true,false,false,true,true,false,true,false,false,false,false,true,true,false,true,false,true,true,true,false,false,false,false,false,false,false,true,false,false,false,true,false,false,false,false,false,true,false,false,false,false,false,false,false,false,false,false,false,false,false,false,false,false,false,false,false,true,false,false,false,false,false,true,false,false,true,true,true,true,false,true,true,false,false,true,false,true,false,true,false,false,true,false,false,false,true,false,true,true,false,false,false,false,false,false,false,false,false,false,false,false,false,false,false,false,false,false,false,false,false,false,false,false,false,false,false,true,false,false,false,false,true,true,false,true,true,true,false,true,true,true,false,true,false,false,true,true,true,true,false,true,false,false,false,false,false,false,false,false,false,false,false,false,false,false,false,false,false,false,false,false,false,false,false,false,false,false,false,true,false,false,false,false,false,false,false,false,false,false,true,false,false,false,false,false,true,false,false,true,true,false,false,false,false,false,false,false,true,false,true,true,false,false,false,true,false,false,false,false,false,false,false,false,false,false,false,false,false,false,false,false,false,true,false,false,false,false,false,false,false,true,true,false,false,false,true,false,true,false,false,false,false,true,false,true,false,false,false,true,false,false,false,false,false,false,false,false,false,true,false,false,false,false,false,false,false,false,false,false,false,false,false,false,false,true,false,false,false,false,true,true,false,false,true,false,true,false,false,false,true,false,true,true,false,false,false,false,false,false,false,true,false,false,true,false,false,true,true,false,false,true,false,false,true,false,false,false,false,false,false,false,false,false,false,false,false,false,false,false,false,false,false,false,false,false,false,false,false,false,false,false,false,false,true,false,false,false,false,false,false,true,true,true,false,true,true,true,false,false,false,false,false,true,false,false,false,false,false,false,false,true,false,true,false,true,false,true,false,false,false,true,true,false,false,false,false,false,false,false,false,false,false,false,false,false,false,false,true,false,true,true,true,true,true,true,true,false,false,false,false,false,false,true,true,true,true,true,false,true,false,true,false,false,true,true,false,false,true,false,false,false,false,false,false,false,false,false,false,false,false,false,true,false,false,false,false,false,false,false,false,false,false,false,false,false,false,false,false,true,false,false,false,true,false,false,false,false,true,false,true,false,true,true,true,true,true,true,false,false,false,false,false,false,true,true,false,false,false,false,false,true,true,true,false,false,false,false,false,false,false,false,false,false,false,false,false,false,true,true,false,false,true,false,true,true,false,true,false,true,true,false,false,false,true,true,false,false,true,false,true,false,true,false,true,false,true,true,false,false,false,false,false,false,true,false,true,true,false,false,true,false,true,false,false,true,true,false,false,false,false,false,false,false,false,false,false,false,false,false,false,false,false,false,false,false,true,true,false,false,true,false,false,true,true,false,false,true,false,true,true,true,true,false,true,false,false,true,true,true,true,true,false,true,true,false,false,true,false,false,false,false,false,false,true,true,false,false,true,false,false,false,false,true,false,false,false,false,false,false,false,false,false,false,false,false,false,false,false,false,false,false,false,true,true,true,true,false,false,false,false,false,false,true,false,false,true,true,true,false,false,false,true,true,true,true,false,false,false,false,true,true,false,false,false,false,false,false,false,false,false,false,false,false,false,false,false,false,false,false,false,false,false,false,false,false,false,false,false,false,false,false,true,true,true,false,false,false,false,false,true,false,true,false,true,true,false,false,true,true,true,true,false,true,true,true,true,false,false,false,false,false,true,true,false,false,false,false,true,false,false,false,false,false,false,false,false,false,false,false,false,false,false,false,false,false,false,false,false,false,false,false,false,false,false,false,false,false,false,true,false,false,false,false,false,false,false,true,true,true,false,false,false,false,false,false,false,false,false,false,false,false,false,false,false,false,false,false,false,false,false,false,false,false,false,true,false,false,false,false,false,false,false,false,false,false,true,true,false,true,true,false,true,true,false,true,true,false,true,true,false,false,false,false,false,false,false,false,false,false,false,false,false,false,false,false,true,false,false,true,false,false,false,false,false,false,false,false,false,false,false,false,false,true,false,false,false,true,true,true,true,false,true,true,false,false,true,true,true,true,false,false,true,true,false,true,true,false,true,false,true,false,false,true,false,true,false,false,false,false,false,false,false,false,false,false,false,false,false,false,false,false,false,false,false,false,false,false,false,true,true,false,true,false,true,false,false,true,false,false,true,true,false,true,false,true,true,true,false,false,true,false,true,false,false,true,false,false,false,false,false,false,false,false,false,false,false,false,false,false,false,false,false,false,false,true,false,false,true,false,false,true,false,true,false,true,false,false,true,false,true,true,true,false,false,false,false,false,true,true,false,true,false,true,true,true,true,false,false,true,false,true,true,false,true,true,false,false,false,false,false,false,false,false,false,false,false,false,false,false,false,false,false,true,true,true,false,false,false,false,false,false,false,false,true,false,false,false,false,false,false,false,true,false,false,true,true,false,false,true,false,false,true,false,false,true,true,false,false,false,true,true,false,true,false,true,false,true,true,false,false,true,false,true,true,false,false,false,false,false,false,false,false,false,false,true,false,false,false,false,false,false,false,true,false,false,true,true,false,true,false,false,true,false,false,false,false,false,false,false,false,false,true,true,true,false,true,false,false,true,true,false,true,false,true,false,false,false,true,true,false,false,true,false,false,false,true,false,false,false,false,false,false,false,false,false,false,false,false,false,false,false,false,false,false,false,true,false,false,false,false,false,false,false,true,true,false,false,false,true,true,true,true,false,true,false,false,true,false,true,false,true,false,false,true,false,true,true,false,false,false,false,false,true,false,false,false,false,false,false,false,false,false,false,false,false,false,false,false,false,false,false,false,false,false,true,false,false,true,true,false,false,false,false,false,false,true,false,false,true,false,true,false,false,false,true,false,true,false,false,false,false,false,false,false,false,false,false,false,false,false,false,false,false,false,false,false,false,false,false,false,false,false,false,true,false,false,false,true,false,false,false,true,false,false,false,false,false,false,false,false,false,true,true,false,true,false,true,true,true,false,false,false,false,true,false,true,true,true,false,true,false,true,true,false,false,false,false,false,false,false,false,false,false,false,false,false,false,false,false,false,false,false,false,false,false,false,false,false,true,false,false,true,false,true,false,false,false,false,false,false,true,true,false,false,false,true,true,true,false,false,false,false,false,false,false,false,true,true,false,false,false,true,false,true,true,false,false,false,false,false,false,false,false,false,false,false,false,false,false,false,false,false,false,false,false,true,true,true,false,false,false,true,false,false,true,true,false,false,true,true,false,true,false,true,true,false,false,true,false,true,true,false,true,false,false,false,false,true,false,false,false,true,true,false,true,false,false,true,true,false,true,false,false,false,false,false,false,false,false,false,false,false,false,false,false,false,false,false,false,false,true,false,true,false,false,true,false,false,false,false,true,false,true,true,true,false,true,false,true,false,false,true,true,false,true,true,false,false,true,false,false,false,false,true,false,false,true,false,true,false,false,false,false,false,false,false,false,false,false,false,false,false,true,false,false,false,false,false,false,false,false,false,false,false,true,true,false,false,false,false,false,false,false,true,false,false,false,true,true,false,true,true,false,true,true,false,false,true,true,false,true,true,true,false,false,false,false,false,false,true,false,true,false,false,false,false,false,false,false,false,false,false,false,false,false,false,false,false,true,false,false,true,false,false,false,false,false,false,false,false,false,true,true,true,true,true,false,false,false,true,true,true,true,false,false,false,false,false,false,false,false,true,false,false,true,false,false,false,false,false,false,false,false,false,false,false,false,false,false,false,false,false,false,false,false,false,false,false,false,false,false,true,true,false,false,false,false,false,true,true,false,false,false,false,true,false,true,false,false,true,true,true,false,false,false,false,true,false,false,false,false,false,false,false,false,false,false,false,false,false,false,false,false,false,false,true,false,false,true,false,false,false,false,false,false,false,false,false,false,true,false,false,false,true,true,true,false,false,true,false,false,true,true,false,true,false,false,false,true,false,false,true,false,false,true,false,false,false,false,false,false,false,false,false,false,false,false,false,false,false,false,false,false,false,false,false,false,false,false,false,false,false,false,true,false,false,true,false,true,true,false,false,true,false,false,true,true,true,false,false,true,false,false,false,false,true,false,true,true,true,true,false,false,false,true,true,false,true,false,false,false,true,false,false,false,false,false,false,false,false,false,false,false,false,false,false,false,false,false,false,false,false,false,true,false,true,false,false,true,false,true,false,false,false,false,false,false,false,false,false,true,true,false,false,false,true,false,false,false,true,true,false,false,false,false,false,false,false,false,false,false,false,false,false,false,false,false,false,false,false,false,false,false,false,false,false,false,false,true,true,false,false,false,false,false,true,false,true,true,false,false,true,false,false,false,true,false,false,true,false,true,false,false,false,true,true,true,false,false,false,false,false,false,false,false,false,false,false,false,false,false,false,false,false,false,false,false,false,true,false,false,false,false,false,false,false,false,false,false,false,false,true,false,false,true,true,false,false,false,false,true,false,true,true,false,false,false,false,false,true,true,true,false,false,false,true,true,true,false,false,true,true,false,false,false,false,true,false,false,false,false,false,false,false,false,true,false,false,false,true,false,true,true,true,false,false,true,false,true,true,true,false,true,false,false,true,false,true,false,true,false,true,false,true,true,false,true,false,false,false,true,true,true,true,false,true,false,false,false,false,false,false,false,false,false,false,false,false,false,false,false,false,false,false,true,false,false,false,false,true,true,false,true,false,false,false,false,true,false,true,true,true,true,true,false,false,false,true,true,false,true,false,false,false,true,true,false,false,false,true,false,true,true,true,false,true,false,false,false,true,false,true,false,false,false,false,false,false,false,false,false,false,false,true,true,false,true,false,true,false,true,true,true,false,false,false,true,true,true,true,true,true,false,false,true,false,true,false,false,true,false,false,false,false,false,false,false,false,false,true,false,false,false,false,false,false,false,false,false,false,false,false,false,false,true,false,false,false,true,false,false,false,false,false,true,true,false,false,true,false,true,false,true,true,false,true,true,true,true,false,false,false,false,true,true,true,true,true,true,true,false,false,false,true,false,false,false,false,false,false,false,false,false,false,false,false,false,false,false,false,false,false,false,false,false,false,false,true,true,false,true,false,false,true,false,false,false,false,false,true,false,false,false,false,false,false,false,false,false,false,false,false,false,false,false,false,false,false,false,false,false,false,false,false,false,false,false,false,false,false,false,false,true,false,false,true,false,true,true,false,true,false,true,true,false,true,false,false,false,true,false,false,false,false,false,false,false,true,true,true,true,false,false,true,false,false,false,false,false,false,false,false,false,false,false,false,false,false,false,false,false,false,true,true,true,false,true,false,false,false,false,true,false,true,false,true,false,false,false,false,true,false,false,true,true,false,true,true,false,false,false,false,false,false,true,false,false,false,false,false,true,false,false,false,false,false,false,false,false,false,false,false,false,false,false,false,false,false,false,false,false,false,false,true,true,false,true,false,false,false,true,false,true,true,false,false,false,true,true,true,false,false,true,false,false,true,false,false,false,true,false,true,false,false,true,false,false,false,false,false,false,false,false,false,false,true,false,false,false,false,false,false,false,false,true,false,true,false,true,true,true,false,true,false,true,true,true,true,true,false,false,true,false,true,false,true,false,false,false,false,false,false,true,false,false,false,true,false,true,false,false,false,false,true,false,false,false,true,false,false,false,false,false,false,false,false,false,false,false,false,false,false,false,false,false,false,false,false,true,false,false,false,false,false,true,false,false,false,true,false,true,false,true,true,true,true,false,false,false,false,false,false,false,false,true,true,true,false,false,false,false,false,true,true,false,false,true,true,false,false,false,false,false,false,false,false,false,false,false,false,false,false,false,false,false,false,false,false,false,false,false,false,true,false,false,false,false,false,true,false,true,false,true,true,false,false,true,false,true,true,false,false,true,true,false,false,false,false,false,false,true,false,false,false,true,false,false,false,false,false,false,false,false,false,false,true,false,false,false,true,false,false,false,true,false,false,true,false,true,true,false,false,true,true,true,false,false,true,true,false,true,true,false,true,false,false,false,false,true,false,false,true,false,false,false,false,true,false,true,false,false,false,true,false,false,false,false,true,false,true,false,false,false,false,false,false,false,false,false,false,false,false,false,false,false,false,false,false,false,true,false,false,true,true,false,false,true,true,false,true,false,false,false,true,false,false,true,true,false,false,false,false,true,true,false,false,true,false,false,true,false,false,true,false,false,false,false,false,false,false,false,false,false,false,false,false,false,false,false,false,false,false,false,false,false,false,false,true,false,false,false,true,false,false,false,true,true,false,false,false,true,false,false,true,false,true,false,false,false,false,true,true,false,false,false,false,false,false,false,false,false,false,false,false,true,false,true,false,false,true,false,false,false,false,false,false,false,false,false,false,false,false,false,false,false,false,false,false,false,false,false,false,true,false,false,false,false,false,false,false,true,false,true,true,false,false,false,true,true,true,true,false,true,true,true,false,false,false,true,false,false,true,false,false,false,false,false,true,false,false,false,false,true,false,false,false,false,false,false,false,false,false,true,false,false,false,false,false,false,false,false,true,false,true,false,true,false,false,false,false,false,false,false,false,false,false,false,false,true,true,false,false,false,true,true,true,false,true,true,false,false,false,true,true,false,false,false,false,false,false,true,true,true,true,false,false,false,false,false,false,false,true,false,true,false,true,false,false,false,true,false,false,false,false,false,false,false,false,false,false,false,false,false,false,false,false,false,false,false,false,true,true,true,true,true,true,true,false,true,false,false,true,true,false,false,false,true,false,true,false,true,true,false,false,true,false,false,true,false,false,false,false,true,false,false,true,false,false,false,false,false,false,false,false,false,false,false,false,false,false,false,false,true,true,false,false,false,true,true,false,false,false,false,false,true,true,false,true,false,false,false,false,true,true,true,false,false,false,false,true,false,true,false,true,false,true,false,true,false,true,true,false,false,true,true,false,false,true,false,false,false,false,false,false,false,false,false,false,false,false,false,false,false,false,false,false,false,true,true,true,false,true,true,false,true,true,true,false,true,false,false,true,false,false,true,true,false,true,true,true,false,false,false,true,true,false,false,false,false,false,false,false,false,false,false,false,false,false,false,true,false,false,true,false,false,true,true,true,false,true,false,false,true,true,true,false,false,false,false,true,false,false,true,false,true,false,false,false,false,false,true,false,false,false,false,false,false,false,false,false,false,false,false,false,false,true,false,true,false,false,true,false,false,false,false,true,false,true,false,false,true,false,false,true,true,true,true,false,false,false,false,false,false,false,true,false,false,true,true,true,false,false,false,true,false,false,false,false,false,false,false,false,false,false,false,false,false,false,false,false,false,false,false,false,false,false,false,false,false,false,false,false,true,false,false,true,false,true,true,true,false,true,false,false,true,true,true,true,false,false,false,false,true,true,false,true,false,false,false,false,false,false,true,false,true,false,false,false,false,false,false,false,false,false,false,false,false,true,false,false,true,false,false,false,false,false,false,false,false,false,true,false,false,true,false,true,false,false,false,true,false,false,true,true,true,false,false,false,true,true,false,true,false,true,false,true,false,false,false,false,false,false,false,false,false,false,false,false,false,false,true,false,false,false,false,false,false,false,false,false,false,false,true,false,false,true,false,false,false,false,true,false,false,true,false,false,true,false,false,false,false,false,false,false,false,false,false,false,false,false,false,false,false,false,false,true,true,false,false,false,false,false,false,false,false,false,true,false,true,false,false,false,false,true,false,true,false,false,true,true,false,false,false,true,false,true,false,false,false,false,false,false,false,false,true,false,false,true,true,false,false,false,false,false,false,false,false,true,false,true,false,true,true,true,false,false,false,true,true,true,false,false,true,false,false,false,false,false,false,false,true,true,false,true,false,false,false,false,false,false,false,false,false,false,false,false,false,false,false,false,false,false,false,false,false,false,false,false,false,false,false,false,false,false,true,true,false,false,false,true,false,true,true,false,false,false,false,false,false,false,false,false,false,true,true,false,false,false,true,false,true,false,false,false,false,true,false,false,false,false,false,false,false,false,false,false,false,false,false,false,false,false,false,false,false,false,true,false,false,false,true,false,false,false,true,false,false,false,false,true,false,true,true,true,true,false,true,true,false,false,false,false,true,false,true,true,true,false,false,false,false,false,true,false,true,false,false,true,false,false,false,false,false,false,false,false,false,false,false,false,false,false,false,false,false,false,false,true,false,false,false,true,false,true,true,false,true,true,true,false,true,true,true,false,false,false,false,true,false,false,true,true,false,false,false,false,false,false,false,false,false,false,false,false,false,false,false,false,false,false,false,false,false,false,false,false,false,false,false,false,false,true,false,true,false,false,true,true,true,false,false,true,false,true,true,false,false,false,true,false,false,false,false,false,false,false,false,false,true,false,false,false,false,false,false,false,false,false,false,false,false,false,false,false,false,false,false,false,false,false,false,false,true,false,false,false,false,false,false,false,false,true,false,true,false,true,true,false,false,true,true,false,false,false,true,true,true,false,true,false,false,true,false,true,true,false,false,false,false,false,false,false,false,false,false,false,false,false,false,false,false,false,false,false,false,false,false,false,false,false,false,false,true,false,true,true,false,false,false,false,true,false,false,false,false,false,true,true,false,true,false,false,true,false,false,false,false,true,false,false,false,false,true,false,false,false,true,false,true,false,false,false,true,true,false,true,false,false,false,false,false,false,false,false,false,false,false,false,false,false,false,false,false,false,false,false,false,false,false,false,false,false,false,false,true,false,false,false,false,false,false,true,false,false,false,false,true,true,true,false,false,true,false,true,false,false,false,false,false,true,false,true,false,true,false,false,true,false,false,false,false,false,false,false,false,false,false,false,false,false,false,false,false,false,false,false,false,false,true,false,false,false,true,false,false,false,false,false,true,false,false,true,true,false,true,true,true,false,true,false,true,false,false,false,false,true,true,true,false,true,false,false,false,false,false,false,false,false,false,true,false,false,false,true,true,false,false,false,false,false,false,false,false,false,false,false,false,true,false,false,false,false,false,false,false,false,false,false,false,true,false,false,true,false,true,true,true,true,false,true,false,false,true,true,false,true,true,false,false,false,false,false,false,false,false,true,false,true,true,false,false,false,false,false,false,false,false,false,false,false,false,false,false,false,false,false,false,false,false,false,false,false,false,false,false,false,false,true,true,false,true,false,true,false,false,false,false,true,true,true,false,true,false,true,false,true,true,true,false,true,true,false,true,false,false,true,false,false,true,false,false,false,false,false,false,false,false,false,false,false,false,false,false,false,false,false,false,false,true,false,false,false,false,false,false,false,false,false,false,true,false,true,true,true,false,false,false,false,false,false,false,true,true,false,false,true,false,true,false,false,false,true,true,false,false,false,false,false,false,true,false,false,false,false,false,false,false,false,false,false,false,false,false,false,false,false,false,false,false,false,false,false,false,false,false,false,false,false,false,false,false,true,false,false,true,true,true,true,false,false,false,false,false,true,true,false,false,true,true,false,false,false,true,false,false,false,false,false,false,false,false,false,false,false,false,false,false,false,true,true,false,true,true,false,false,true,false,true,false,true,false,true,false,false,false,false,false,false,false,false,true,false,true,false,false,false,false,false,false,false,true,true,true,true,false,false,true,false,true,false,true,true,false,true,false,false,false,false,false,false,false,false,false,false,false,false,false,false,false,false,false,false,false,false,false,false,false,false,false,false,false,false,true,false,false,true,false,false,true,false,true,true,false,false,false,true,true,true,false,false,false,true,true,false,false,true,true,false,false,false,false,true,false,false,false,false,false,false,false,false,false,false,false,false,false,false,false,false,false,false,false,false,false,false,false,false,false,false,true,false,false,true,true,false,true,true,true,false,false,true,false,false,true,true,true,true,true,false,false,true,true,false,false,false,false,false,false,false,false,false,false,false,false,false,false,false,false,false,false,false,false,false,false,false,false,false,false,false,false,true,false,true,false,true,true,false,false,false,true,false,true,false,false,true,true,false,true,false,false,true,false,false,false,true,false,true,true,false,true,false,false,false,false,false,false,false,false,false,false,false,false,false,false,false,true,false,false,false,false,false,false,false,false,false,false,false,true,false,false,false,false,false,false,false,false,true,false,true,false,false,false,false,true,true,false,false,false,true,false,false,false,false,false,false,false,false,false,false,false,false,false,false,false,false,false,false,false,false,false,false,false,true,true,false,false,true,true,true,false,true,true,false,true,true,true,false,true,true,false,true,false,true,false,false,false,true,false,false,false,true,false,false,false,false,false,false,false,false,false,false,false,false,false,false,false,false,false,false,true,false,false,false,true,false,true,true,true,false,false,true,true,false,false,true,false,false,false,false,false,false,false,false,false,false,true,false,false,false,false,false,true,false,false,false,true,false,false,true,false,false,false,false,false,false,false,false,false,false,false,false,false,false,false,false,false,true,false,false,false,true,false,true,true,true,true,false,false,false,false,false,false,true,true,false,false,false,false,false,true,true,false,false,true,false,false,false,false,false,false,false,false,false,false,false,false,true,true,false,false,false,false,false,false,true,false,false,false,false,false,false,true,true,true,true,true,false,true,true,true,false,false,false,false,false,true,true,false,false,false,true,false,true,false,false,true,true,false,false,false,true,false,false,false,false,false,false,false,false,false,false,false,false,false,false,false,false,false,false,false,false,false,false,false,true,false,true,false,false,false,false,false,true,false,true,true,false,false,false,true,false,false,false,true,true,true,false,false,false,false,false,false,true,false,false,false,false,false,false,false,false,false,false,false,false,false,false,false,false,false,true,false,false,false,false,true,false,false,true,true,true,false,true,false,true,false,true,true,false,true,true,true,true,true,true,false,false,true,true,true,false,true,false,false,false,false,false,true,true,false,false,false,false,false,false,false,false,false,false,false,false,false,true,false,false,false,false,true,false,true,false,false,false,false,false,true,false,true,false,false,false,true,true,false,true,false,false,false,true,false,false,false,false,true,false,false,false,false,false,false,false,false,false,false,false,false,false,false,false,false,false,false,false,false,false,false,false,true,false,false,false,true,false,true,true,true,true,false,false,true,true,true,true,false,false,false,true,false,true,true,false,true,true,true,false,true,true,false,false,true,true,false,false,false,false,true,true,false,false,false,false,false,false,false,false,false,false,false,false,false,false,false,false,true,false,false,false,false,true,false,false,false,false,false,true,false,false,true,false,true,true,false,false,true,true,false,false,false,false,false,false,false,true,false,false,true,false,false,false,true,true,false,false,false,false,false,false,false,false,false,false,false,false,false,false,false,false,false,true,false,false,false,false,false,false,true,false,false,true,false,false,false,true,true,true,false,false,false,false,true,false,true,false,false,false,false,true,true,false,false,true,false,false,false,false,false,false,false,false,false,false,false,false,false,false,false,false,false,false,false,true,true,false,false,true,false,true,true,true,false,true,true,true,false,false,false,false,true,false,false,true,false,true,false,false,false,false,false,false,false,false,false,false,false,false,false,false,false,false,false,false,false,false,false,false,true,false,false,false,false,false,false,false,false,false,true,false,true,true,true,false,false,false,false,false,false,true,false,true,true,false,true,false,true,true,false,false,false,false,false,false,false,false,false,false,false,false,false,false,false,false,false,false,false,false,false,false,false,false,false,false,false,true,false,false,false,false,true,false,false,false,true,false,false,true,true,true,true,false,false,false,false,true,false,true,true,false,false,false,false,true,false,false,true,false,false,false,false,true,false,false,false,false,false,false,false,false,false,false,false,true,false,false,false,false,false,false,false,false,true,false,false,false,true,false,true,false,false,true,false,true,false,true,false,false,false,true,false,true,true,false,true,false,true,false,false,false,false,false,false,false,false,false,false,false,false,false,false,true,false,false,true,false,false,false,true,false,true,false,false,false,false,false,false,true,false,false,false,true,true,false,true,false,true,false,true,false,true,true,true,true,false,true,false,false,true,false,true,false,false,false,true,false,true,false,false,false,false,false,false,false,false,true,true,false,false,false,false,true,false,false,false,false,true,false,false,true,false,false,false,false,true,false,false,false,false,false,false,false,true,true,true,false,true,false,false,true,false,false,false,false,false,false,false,false,false,false,false,false,false,false,false,false,false,false,false,false,false,false,false,false,false,true,false,true,false,true,false,false,false,true,false,true,false,true,true,false,false,true,false,false,true,true,true,true,false,false,true,true,true,true,false,true,false,false,false,false,false,false,false,false,false,false,false,false,false,false,false,false,true,false,false,false,false,true,false,true,true,true,false,false,true,true,true,true,true,false,true,true,true,false,false,true,true,true,false,false,false,false,false,false,true,false,false,false,false,false,false,false,false,false,false,false,false,false,false,true,false,true,true,false,false,false,false,true,false,false,false,true,true,false,false,true,false,true,false,false,false,true,false,false,false,false,false,true,false,true,false,false,true,false,true,false,false,false,false,false,false,false,false,false,false,false,false,false,false,false,false,false,false,true,true,false,false,false,false,false,false,false,false,true,false,true,false,false,false,true,true,false,false,true,false,true,true,true,true,false,true,true,false,true,false,true,false,false,false,true,false,false,false,false,false,false,false,false,false,false,false,false,false,false,false,false,false,false,false,false,false,false,false,true,true,true,false,false,false,false,true,false,false,true,true,false,true,false,true,false,true,true,true,false,false,false,false,true,false,true,false,false,false,true,false,false,true,false,true,false,true,false,true,false,false,true,false,false,false,false,false,false,false,false,false,false,false,false,false,false,false,false,false,false,false,false,false,false,false,false,false,true,true,false,true,false,true,true,false,false,false,false,false,true,true,false,true,true,true,false,false,false,false,false,false,false,false,false,false,false,false,false,false,false,false,false,false,false,false,false,false,false,false,false,true,false,true,false,false,true,false,false,false,true,true,false,true,true,true,true,true,false,true,false,true,true,true,true,false,false,true,true,true,false,true,false,true,true,false,false,false,false,false,false,false,false,false,false,false,false,false,true,false,true,false,false,false,false,true,false,false,false,false,false,true,false,true,true,false,false,false,true,false,false,true,false,false,false,true,false,false,false,false,false,false,false,false,false,true,true,false,true,false,false,true,false,true,false,false,false,false,false,false,false,false,false,false,false,false,true,true,false,false,false,false,false,false,false,false,true,true,true,false,true,false,false,false,false,false,true,false,false,true,true,true,false,false,false,false,false,false,true,false,false,false,false,false,false,false,false,false,false,false,false,false,false,false,false,false,false,false,false,false,false,true,false,false,false,true,true,true,false,true,true,false,true,true,true,true,false,false,false,true,false,false,false,false,false,false,false,false,false,false,false,false,false,false,false,false,false,false,false,false,false,false,false,false,false,false,false,false,false,false,false,false,false,false,true,false,true,true,true,false,true,true,false,true,true,false,true,false,true,false,false,true,true,true,false,false,true,false,true,false,false,false,false,true,false,false,false,true,false,false,false,false,false,false,false,false,false,false,false,false,false,false,false,false,false,false,false,false,false,false,false,false,false,true,true,true,true,true,true,false,false,true,true,false,false,true,false,true,true,true,false,true,true,false,false,true,true,false,false,false,false,false,false,false,false,false,false,false,false,false,false,false,false,true,true,false,true,false,true,false,false,false,true,false,true,true,false,false,false,false,false,false,false,false,false,false,true,false,false,false,false,false,true,true,false,false,false,false,false,true,false,false,false,false,false,false,false,false,false,false,false,false,false,false,true,true,false,false,false,false,false,false,false,true,false,false,false,false,true,true,true,false,true,false,false,false,true,false,true,true,true,false,false,true,false,false,false,true,true,false,false,true,false,true,false,false,false,false,false,false,false,false,false,false,false,false,false,false,false,false,false,false,false,false,true,false,true,true,false,true,true,false,false,false,true,true,false,false,false,false,false,true,false,false,false,false,false,false,false,false,false,false,false,false,false,false,false,false,false,false,true,false,true,false,false,false,false,false,true,false,true,true,false,true,true,false,true,true,false,false,true,true,false,true,true,false,true,false,false,false,true,false,false,true,false,true,true,false,false,false,false,false,true,false,false,false,false,false,false,false,false,false,false,true,true,false,true,true,true,false,false,true,false,false,false,false,false,false,true,false,true,false,false,false,true,false,true,false,false,false,false,true,true,false,true,false,false,false,false,false,false,false,false,false,false,false,false,false,false,false,false,false,false,false,false,true,false,false,false,true,false,false,false,true,false,true,true,false,true,true,false,false,true,true,false,true,false,false,true,false,true,false,false,false,false,true,false,false,false,false,false,false,false,false,false,false,false,false,false,false,false,false,false,false,false,false,false,false,false,false,true,false,false,true,true,false,true,true,true,true,false,true,false,false,false,true,false,false,false,false,true,false,false,false,false,true,false,false,true,false,false,false,true,false,false,false,false,false,false,false,false,false,false,false,false,false,false,false,false,false,false,false,false,false,false,false,false,false,false,false,true,false,false,false,false,false,false,false,false,true,false,false,true,true,true,false,false,true,false,true,false,false,false,false,false,false,false,false,false,false,true,false,true,false,false,true,true,false,false,true,false,false,false,false,false,false,false,false,false,false,false,false,false,false,false,false,false,false,false,false,false,false,false,false,false,false,false,false,true,false,false,true,false,true,true,false,true,true,true,true,true,true,true,true,true,false,false,false,false,false,false,false,false,false,true,false,false,false,false,false,false,true,false,false,false,false,false,false,false,false,false,false,false,false,false,false,false,false,false,true,false,false,false,true,false,false,false,true,false,true,false,false,false,false,true,false,false,false,false,false,true,false,true,false,false,false,false,false,true,true,false,false,false,false,false,true,true,false,false,false,true,true,true,false,false,false,true,false,true,true,false,false,false,false,false,false,false,false,false,false,false,false,false,false,false,false,false,false,false,false,false,false,true,false,false,false,false,false,false,false,false,false,false,false,true,true,false,false,true,true,false,false,true,true,false,true,true,false,true,true,false,false,true,false,true,true,true,true,false,false,true,true,false,true,false,false,false,false,false,false,false,false,false,false,false,false,false,false,false,false,false,false,false,false,true,false,false,false,true,false,true,false,true,false,true,false,true,true,false,false,true,true,true,false,false,false,false,true,true,false,true,true,false,false,false,true,false,false,false,false,false,false,false,false,false,false,false,false,false,false,false,false,false,false,false,true,false,false,false,false,false,true,false,true,false,false,false,false,false,true,true,true,true,false,false,false,true,true,true,false,true,false,false,false,true,false,true,false,false,true,true,true,false,true,false,false,false,false,true,true,false,false,false,false,false,false,false,false,false,false,false,false,false,false,false,false,false,false,false,false,false,true,false,false,false,false,true,true,true,true,true,true,false,true,true,false,false,false,true,true,false,true,false,true,false,false,true,false,true,true,true,false,true,false,false,false,false,false,false,false,false,false,false,false,false,false,false,false,false,false,false,false,false,false,false,false,false,false,true,false,true,false,true,true,true,true,false,false,true,false,true,false,false,true,true,false,false,true,false,false,false,false,false,false,false,false,true,false,false,false,false,false,false,false,false,false,false,false,false,false,false,false,false,false,true,true,false,false,false,false,true,true,false,false,false,true,false,true,false,true,false,true,true,true,false,false,false,true,false,false,false,false,false,true,false,false,true,false,true,true,true,false,false,false,false,false,false,false,false,false,false,false,true,false,false,false,false,false,false,false,false,true,true,false,true,true,true,true,true,false,true,false,true,true,true,false,false,false,false,false,true,false,true,false,false,true,false,true,true,false,false,false,false,false,false,false,false,false,false,false,false,false,false,false,true,false,false,false,false,false,false,false,true,false,true,true,false,false,false,false,true,true,false,true,true,true,false,false,false,true,false,false,false,false,true,true,true,true,true,false,false,true,false,true,false,false,true,false,false,false,true,true,false,false,false,false,false,false,false,false,false,false,false,false,false,false,false,false,false,false,true,false,false,false,true,true,true,true,false,true,false,true,false,true,false,true,false,false,false,true,true,true,false,true,false,false,false,false,true,false,false,false,true,false,false,false,false,false,false,false,false,false,false,false,false,true,false,false,false,false,false,false,false,false,true,false,false,true,false,false,false,true,false,false,false,true,true,true,true,false,false,true,true,true,false,false,false,false,true,true,false,true,false,false,false,false,false,false,false,false,false,true,false,false,false,false,false,false,false,false,false,false,false,false,false,false,false,false,false,false,false,false,false,false,false,false,false,false,false,false,false,false,false,false,false,false,true,false,false,false,false,false,true,false,false,true,true,true,false,true,false,false,true,false,true,false,false,false,true,true,false,true,false,false,false,false,false,false,false,false,true,false,false,false,false,false,false,false,false,false,false,false,false,true,false,false,false,false,true,false,false,true,false,false,false,true,true,false,true,true,true,true,true,false,false,true,true,true,true,true,false,false,false,false,false,false,false,false,true,false,false,false,false,false,false,false,false,false,false,false,false,true,false,false,true,true,false,false,true,true,true,true,false,true,true,true,true,false,false,true,false,false,false,false,false,true,false,false,false,false,false,true,false,false,false,false,false,false,false,false,false,false,false,false,false,false,false,false,true,false,false,false,false,false,false,true,true,true,false,true,false,false,true,true,false,false,true,false,false,false,true,false,false,false,true,false,false,false,false,false,true,false,false,false,false,false,false,false,false,false,false,false,false,false,false,false,false,false,false,true,false,true,true,true,false,true,true,false,true,false,true,false,true,false,false,true,false,false,true,false,true,false,false,true,true,false,false,false,true,true,false,false,false,false,false,true,false,false,false,true,false,true,false,false,false,true,false,false,false,false,false,false,false,false,false,false,false,false,false,false,false,false,false,false,false,false,false,true,false,false,false,false,false,true,true,false,false,false,false,false,true,false,true,false,false,true,false,false,false,false,false,false,false,false,true,false,false,false,true,true,false,false,false,false,false,false,false,false,false,false,false,false,false,false,false,false,false,false,false,true,false,true,false,true,true,true,false,false,true,false,true,false,false,true,true,true,false,true,false,true,true,false,false,false,false,false,false,true,false,true,false,false,false,false,true,false,false,false,false,false,false,false,false,false,false,false,false,false,false,false,false,false,false,false,false,false,false,false,false,false,true,false,true,false,false,false,false,true,true,false,true,false,false,false,false,false,false,false,false,false,true,false,false,false,true,false,true,false,true,false,false,true,true,true,false,false,true,true,false,false,false,false,false,false,false,false,false,false,false,false,false,false,false,true,false,false,false,false,false,false,false,false,false,false,true,true,true,true,false,true,true,false,false,false,false,false,true,true,false,false,true,false,false,true,false,false,true,true,true,false,false,false,false,false,false,false,false,false,false,false,false,false,false,false,false,false,false,false,true,false,false,true,false,false,false,true,true,true,true,false,true,true,true,true,false,true,false,false,false,true,true,true,false,false,false,true,false,false,false,true,false,false,false,false,false,false,false,true,false,false,false,false,true,false,false,false,false,false,false,false,false,false,false,false,false,false,false,false,true,false,false,false,false,false,false,false,false,true,true,true,false,false,false,false,true,true,false,false,false,false,true,false,false,false,false,true,false,false,false,true,true,false,false,false,true,false,false,false,false,true,false,false,false,false,false,false,false,false,false,false,false,false,false,false,false,false,true,false,false,true,true,false,false,false,false,true,true,true,true,false,false,true,true,true,false,false,true,false,false,false,true,false,true,false,false,true,false,false,false,true,false,true,true,false,false,false,false,false,false,false,false,false,false,false,false,false,false,false,false,false,false,false,false,false,false,false,false,false,false,true,false,true,false,true,false,true,true,false,false,false,false,true,true,true,true,false,false,false,true,false,false,true,false,true,false,true,true,false,false,false,false,false,false,false,false,false,false,false,false,false,false,false,false,false,false,false,false,true,false,false,true,true,true,false,false,false,false,true,false,false,false,false,true,true,false,true,false,false,true,false,true,false,true,true,false,false,false,true,true,false,false,false,true,true,false,false,false,false,false,false,false,false,false,false,false,false,false,false,false,false,false,false,false,false,false,false,false,true,false,false,false,false,false,false,false,true,false,false,true,false,false,true,true,false,true,true,true,true,true,true,true,false,true,false,true,false,false,false,false,false,false,false,false,false,false,false,false,false,false,false,false,false,false,false,false,false,false,false,false,false,false,false,false,true,false,false,false,false,true,false,false,true,true,false,true,true,false,true,false,false,false,false,true,true,false,true,true,false,false,true,false,false,true,true,false,false,false,false,false,false,false,false,false,false,false,false,false,false,false,false,false,false,false,false,false,false,false,true,true,false,true,true,true,true,false,false,false,false,false,false,false,true,true,false,false,false,true,false,false,false,false,false,false,true,true,true,false,false,false,false,false,false,false,false,false,false,false,false,false,false,false,false,false,false,false,false,false,false,false,false,false,false,false,false,false,false,true,false,true,false,false,true,true,true,true,true,false,true,true,false,false,false,true,false,true,true,true,true,false,true,false,true,false,false,false,false,false,false,false,false,false,false,false,false,false,false,false,false,false,false,false,true,false,false,false,false,true,true,false,false,false,true,true,true,false,false,false,false,false,true,true,false,false,false,false,false,true,true,true,false,false,false,false,false,false,true,false,false,true,true,false,false,false,false,false,false,false,false,false,false,false,false,false,false,false,false,false,false,false,false,false,false,false,false,false,false,false,false,false,true,false,false,false,true,false,false,true,false,true,true,true,true,true,false,false,false,true,true,false,true,true,false,true,false,true,false,false,false,false,false,false,false,false,false,false,false,false,false,false,false,false,false,false,false,false,false,false,false,true,false,true,true,true,false,false,true,false,false,true,false,true,true,false,true,false,true,false,true,false,false,true,false,false,false,false,false,false,false,false,false,true,false,false,false,false,false,false,false,false,false,false,false,false,false,false,false,false,false,false,true,false,true,false,false,false,false,true,false,true,true,true,false,true,false,true,false,false,false,false,true,false,false,false,false,false,true,false,true,false,false,false,true,false,false,false,false,false,false,false,false,false,false,false,false,false,false,false,false,false,false,false,true,true,false,false,false,true,true,false,false,true,true,false,true,false,true,true,false,false,true,true,false,false,false,false,false,true,true,true,false,false,true,false,false,false,false,false,false,false,false,false,false,false,false,false,false,true,false,false,false,true,false,false,false,false,true,false,true,true,false,false,true,false,false,false,true,false,true,true,true,false,false,false,true,false,true,true,false,false,true,false,false,true,false,false,false,false,false,false,false,false,false,false,false,false,false,false,false,false,false,false,false,false,false,false,false,false,false,true,true,false,false,false,false,false,false,false,false,false,true,false,true,false,false,false,true,false,true,false,false,true,false,false,false,false,false,false,false,false,false,false,false,false,false,false,false,false,false,false,false,false,true,false,false,false,true,false,false,false,false,false,false,true,true,false,false,true,true,true,false,false,false,true,false,false,true,true,false,true,true,false,false,false,false,false,false,false,false,false,false,false,false,false,false,false,false,false,false,false,false,false,true,false,false,true,true,true,false,false,true,true,false,false,true,true,false,false,true,false,true,false,true,true,true,true,false,false,false,false,false,false,false,false,false,false,false,false,false,false,false,false,false,false,false,true,false,true,false,false,true,false,true,true,false,false,true,true,false,false,true,true,true,false,false,false,true,true,false,true,true,false,false,true,true,false,false,true,true,false,false,true,true,false,false,true,false,false,true,true,false,false,false,false,false,false,false,false,false,false,false,false,false,false,false,false,true,false,false,false,true,false,false,true,false,true,true,true,false,true,false,true,true,true,true,false,false,false,false,false,false,false,false,false,true,false,false,false,false,false,false,false,false,false,false,false,false,false,false,false,false,false,false,false,false,true,false,true,false,false,false,true,false,true,false,false,true,true,true,true,false,false,true,true,true,true,false,true,false,false,false,true,false,true,false,false,false,false,true,true,false,false,false,false,false,false,false,false,false,false,false,false,false,false,false,false,true,false,false,false,false,false,false,true,true,true,true,true,true,true,false,false,true,true,false,false,false,false,true,false,true,true,true,false,false,false,true,false,true,true,true,false,false,false,false,true,false,false,true,false,false,false,false,false,false,false,false,false,false,false,false,false,false,false,false,false,false,false,false,false,false,false,false,false,false,false,true,false,true,false,false,false,true,true,true,true,false,true,true,true,false,true,false,false,true,true,false,false,false,true,false,false,false,false,false,false,false,false,false,false,false,false,false,false,false,false,false,false,false,false,false,false,false,true,false,false,false,false,false,false,false,true,false,false,false,true,true,true,true,false,false,true,false,false,false,false,true,true,false,true,true,true,true,true,false,true,false,false,true,false,false,false,false,false,false,false,false,false,false,false,false,false,false,false,false,false,false,false,false,false,false,false,false,false,false,false,false,false,false,false,false,true,false,false,false,false,false,true,true,true,false,true,false,true,true,true,true,true,true,true,true,true,false,false,false,true,true,false,false,true,false,false,false,false,false,false,false,false,false,false,false,false,false,false,false,false,false,false,false,false,false,true,false,false,false,true,true,false,true,false,false,false,false,true,true,false,false,true,false,true,false,true,false,false,true,false,false,true,false,false,false,false,false,false,false,false,false,false,false,false,false,false,false,false,false,false,false,false,true,false,false,false,true,true,true,false,false,false,true,false,true,true,false,false,false,false,true,false,false,false,true,true,true,false,true,false,true,true,false,false,false,false,false,false,false,false,false,false,false,false,false,false,false,false,true,false,true,false,false,false,true,true,false,false,false,false,false,true,false,true,true,false,true,true,true,false,false,true,false,true,true,true,true,false,false,true,false,false,false,true,true,false,false,false,false,true,false,false,false,false,false,false,false,false,false,false,false,true,false,true,true,true,true,true,true,true,false,true,true,false,true,true,false,false,true,true,true,false,true,false,true,false,false,true,false,false,false,false,false,false,false,false,false,false,false,false,false,false,false,false,false,false,false,false,false,false,false,false,false,false,false,true,true,false,true,false,true,false,false,false,false,true,true,false,true,false,false,false,true,false,true,false,true,false,false,true,false,true,false,true,false,false,false,false,false,false,true,false,false,true,false,false,false,false,false,false,false,false,false,false,false,false,false,false,false,false,false,false,true,true,false,false,false,false,false,false,false,false,true,false,false,true,true,false,false,false,true,false,false,true,false,true,false,true,true,false,false,false,false,false,false,false,true,true,false,false,false,false,false,false,true,false,false,false,false,false,false,false,false,false,false,false,true,false,false,false,false,true,false,false,false,false,false,false,false,false,false,true,false,false,false,false,true,false,false,true,false,false,true,true,false,false,false,false,false,true,false,false,false,false,false,false,false,false,false,false,false,false,false,false,false,false,false,false,false,false,false,false,false,true,false,false,true,false,false,true,true,false,true,false,false,false,true,true,false,false,true,true,false,true,false,false,true,false,false,false,true,true,false,false,false,false,false,false,false,false,false,false,false,false,false,false,true,false,false,false,false,false,true,false,false,true,true,false,true,false,false,true,false,true,false,true,true,false,true,true,false,true,false,true,true,true,false,true,true,false,true,false,true,false,false,false,false,false,false,false,false,false,false,false,false,false,false,false,false,false,false,false,false,false,true,true,false,true,false,false,false,false,true,false,true,false,false,false,true,true,false,true,true,false,false,false,true,false,true,false,true,false,true,true,true,false,true,false,false,false,false,false,true,false,true,false,false,false,false,false,false,false,false,false,false,false,false,true,false,false,false,false,true,false,false,true,true,true,true,true,true,true,true,false,true,false,true,false,false,false,true,true,false,true,true,false,false,true,false,true,true,false,false,false,false,false,false,false,false,false,false,false,false,false,false,false,false,false,false,false,false,false,false,false,false,false,false,false,true,false,false,false,false,false,false,true,false,false,true,false,false,false,false,false,false,false,false,false,false,false,true,false,false,true,false,false,false,false,false,false,false,false,false,false,false,false,true,false,false,true,false,false,true,true,false,true,true,true,false,false,true,true,false,true,true,false,false,true,false,true,false,true,true,false,false,false,false,false,false,false,false,false,false,false,false,false,false,false,true,false,false,false,false,false,false,true,false,false,false,false,false,true,false,true,true,false,true,true,false,true,false,true,false,false,false,false,true,false,true,true,false,false,false,false,true,false,false,true,false,false,false,false,false,false,false,false,false,false,false,false,false,false,false,false,false,false,false,false,false,false,false,true,false,false,false,false,true,false,false,false,false,false,false,false,false,false,false,true,true,false,false,true,true,true,false,true,true,true,true,true,false,true,false,false,false,true,true,true,true,true,true,false,false,false,true,false,false,false,false,false,false,false,false,false,false,false,false,false,true,false,false,false,true,false,true,true,false,false,false,true,false,true,false,false,false,false,true,true,false,false,false,true,false,true,false,false,true,true,false,false,false,true,true,false,false,false,false,false,false,false,false,false,false,false,false,false,false,false,false,false,false,true,false,true,true,false,false,false,true,true,true,true,false,true,true,false,true,true,true,false,true,true,true,true,true,false,true,true,false,false,true,true,true,false,false,true,false,false,false,false,false,false,false,false,false,false,false,false,false,false,false,false,false,false,true,true,true,false,true,true,false,false,true,false,false,true,false,false,true,false,true,false,false,true,false,false,true,true,true,false,false,false,false,false,false,false,false,false,false,false,false,false,false,true,true,false,false,false,true,true,false,false,true,true,false,true,true,false,true,true,false,false,false,false,true,false,false,false,true,true,false,false,false,false,false,false,false,false,false,false,false,false,false,false,false,false,false,false,false,false,false,false,false,false,false,false,true,false,false,false,false,false,true,false,true,true,true,true,false,false,false,true,false,true,true,false,false,false,true,false,true,false,false,false,false,false,false,false,false,false,false,false,false,false,false,true,false,false,false,true,false,true,true,true,false,false,false,false,false,false,false,true,false,false,false,true,false,false,true,false,false,false,true,false,true,false,false,false,false,false,false,false,true,false,false,false,false,false,false,false,false,false,false,false,false,false,false,false,false,false,false,false,false,false,false,false,true,false,true,true,false,false,false,false,false,true,false,false,false,false,false,false,true,false,false,false,true,false,true,true,true,false,false,false,false,true,true,false,true,true,false,false,false,false,false,false,false,false,false,false,false,false,false,true,true,false,false,false,false,false,false,true,true,true,true,true,true,false,true,false,false,false,false,false,true,false,true,true,true,false,false,true,true,false,false,false,false,false,false,false,false,false,false,false,false,false,false,false,false,false,false,false,false,false,false,false,false,true,false,false,false,false,true,true,true,false,false,false,false,true,true,true,false,true,false,false,true,false,true,false,false,false,false,false,false,false,false,false,false,false,false,false,false,false,false,false,true,false,false,true,false,false,false,false,true,false,false,false,true,false,true,true,true,false,false,true,true,false,false,true,false,false,false,true,false,false,false,false,false,false,false,false,false,true,false,false,true,true,false,false,false,false,false,false,false,false,false,false,false,false,false,false,false,false,true,false,false,false,true,false,false,false,false,true,true,true,false,false,false,true,false,true,true,true,false,false,true,false,true,true,false,false,false,false,false,false,false,false,false,false,false,false,false,false,true,false,false,false,false,false,false,false,false,false,false,false,false,false,false,true,true,false,true,false,true,false,true,false,false,true,false,true,false,false,true,true,false,false,false,false,false,false,false,false,false,false,false,false,false,false,false,false,false,false,true,false,true,true,false,true,false,false,false,true,true,false,true,true,true,false,false,false,false,false,false,false,true,true,false,false,false,true,false,true,false,true,false,false,false,false,false,false,false,false,false,false,false,true,false,false,false,false,false,false,false,false,false,false,true,false,true,false,true,false,false,false,true,true,true,true,true,true,true,true,false,true,false,true,false,false,false,true,false,false,false,true,true,false,false,false,false,true,true,true,false,false,false,false,false,false,false,false,false,false,false,false,false,true,false,true,true,false,false,false,false,true,false,true,false,false,false,true,true,false,true,true,true,true,false,true,true,true,false,false,true,false,false,false,true,true,false,true,false,false,true,true,false,false,false,false,false,false,false,false,false,false,false,false,false,false,false,false,false,false,false,false,false,false,false,true,false,false,false,true,true,true,false,false,true,false,true,true,true,true,false,true,true,false,false,false,true,false,true,true,true,false,false,true,false,false,false,false,false,false,false,false,false,false,true,false,false,true,true,false,false,false,false,false,false,false,true,true,false,false,false,false,false,false,true,false,true,true,true,true,false,false,true,false,true,true,false,false,false,true,false,false,true,true,false,true,false,false,false,false,false,false,false,false,false,false,false,false,false,false,false,false,false,false,false,false,false,false,false,true,false,true,true,false,false,false,false,false,true,false,false,true,false,true,true,true,true,true,false,false,false,true,true,false,false,false,false,false,false,false,true,true,false,false,false,false,false,false,false,false,false,false,false,true,false,false,true,false,false,false,false,false,false,true,false,false,false,false,false,false,true,true,false,false,false,false,true,false,true,false,false,false,false,false,false,false,false,false,false,false,false,false,false,false,false,false,false,false,false,false,false,false,true,false,false,true,false,true,false,false,true,true,true,true,true,true,false,false,false,true,true,false,false,false,false,true,false,false,false,false,false,false,false,false,false,false,false,false,false,false,true,false,true,false,true,false,false,false,true,true,true,false,false,false,false,false,true,true,false,true,true,true,false,false,false,true,true,true,false,false,true,true,false,false,false,true,true,false,false,false,false,false,false,false,false,false,false,false,false,true,false,true,true,false,true,false,false,true,true,true,false,true,false,false,false,false,false,false,true,false,false,false,false,true,true,true,false,true,true,false,false,false,true,true,false,false,false,false,false,false,true,false,false,false,false,false,false,false,false,false,false,true,false,false,false,false,false,false,false,false,true,false,true,true,true,false,false,false,true,false,false,false,false,false,false,true,true,false,false,false,true,false,false,true,true,false,false,false,false,false,false,true,false,false,false,false,false,false,true,false,false,false,false,false,false,true,true,false,true,true,false,true,false,true,true,false,false,true,false,false,false,false,true,false,false,false,false,true,false,false,false,false,false,false,false,false,false,false,false,false,false,false,false,false,false,false,false,false,false,false,false,false,false,false,false,true,true,false,false,false,true,false,true,true,true,false,true,true,false,true,true,false,true,true,false,false,true,false,true,false,false,false,true,false,false,false,false,false,false,false,false,false,false,false,false,false,false,false,false,false,false,false,false,false,false,true,false,false,false,true,false,false,true,true,false,false,true,true,true,false,false,false,true,false,true,false,false,false,false,false,false,true,false,true,false,false,false,false,false,false,false,false,true,false,false,false,false,false,false,false,false,false,false,false,false,false,false,false,false,false,false,false,false,false,false,false,true,false,false,false,false,false,true,true,false,false,false,false,true,false,false,true,false,false,false,false,false,false,true,false,false,false,false,true,false,true,false,false,false,false,false,false,false,false,false,false,false,true,false,false,true,false,false,false,true,false,true,false,false,false,false,false,false,true,false,false,false,false,false,false,true,false,true,true,true,true,true,false,false,false,false,false,false,false,false,false,false,false,false,false,false,false,false,false,false,false,true,false,false,false,false,false,false,false,true,false,true,true,false,false,false,true,true,false,false,false,true,false,false,false,false,false,true,true,false,true,false,false,false,false,false,false,false,false,false,false,false,false,false,false,false,false,false,false,false,false,false,false,false,false,false,false,false,false,false,false,false,false,false,false,false,true,false,false,true,false,true,false,true,false,false,false,false,false,false,true,false,false,false,false,false,false,false,false,false,false,false,false,false,false,false,false,false,false,true,true,true,false,false,false,false,true,true,true,false,false,false,false,false,false,false,false,false,true,true,false,true,false,true,true,false,false,false,true,false,false,false,false,false,false,false,false,false,false,false,false,true,false,true,false,false,false,true,true,false,false,false,true,true,true,false,true,false,false,false,false,false,false,false,false,true,false,false,true,false,false,false,false,false,false,true,false,false,false,false,false,false,false,false,false,false,false,false,false,false,false,false,false,true,false,false,false,true,true,true,true,false,false,false,false,true,true,false,false,true,false,false,false,false,true,false,false,false,false,false,false,false,false,false,false,false,false,false,false,false,false,false,false,false,false,false,false,true,false,false,false,true,false,true,true,true,true,false,false,false,false,true,true,true,true,false,false,true,true,false,true,false,true,false,false,false,false,false,false,false,false,false,false,false,false,false,false,false,false,false,false,false,false,false,false,false,true,false,false,false,false,false,true,true,false,true,false,true,true,true,false,false,false,false,true,false,false,true,true,true,false,true,false,true,true,true,true,false,false,false,false,false,false,false,false,false,false,false,false,false,false,false,false,false,false,false,true,false,false,true,true,false,false,false,false,false,false,false,true,false,false,true,true,true,true,false,false,false,false,false,false,true,false,false,false,true,false,false,false,true,false,true,false,true,false,false,false,false,false,true,false,false,false,false,false,false,false,false,false,false,false,false,false,false,false,false,false,false,false,true,false,false,false,false,true,false,true,true,true,true,false,false,false,false,true,false,false,true,true,false,false,false,false,true,false,false,false,false,false,false,false,false,false,false,false,false,false,false,false,false,false,false,false,false,true,false,false,true,true,false,true,false,false,false,false,true,false,false,true,false,true,true,true,false,false,true,false,false,false,false,false,false,false,false,false,false,false,false,false,true,false,false,true,false,true,false,true,false,false,true,true,false,false,false,true,true,true,false,false,true,true,false,false,true,false,false,true,false,false,false,true,false,false,false,true,false,false,false,false,false,true,true,false,false,false,false,false,false,false,false,false,false,false,false,false,false,false,false,false,false,false,false,false,false,false,false,false,false,false,false,false,true,false,false,false,true,true,false,false,false,false,false,true,true,true,false,true,true,true,false,false,false,false,false,false,true,false,false,false,false,false,false,false,false,false,false,false,false,false,false,false,false,false,false,false,false,false,false,false,true,false,false,false,true,true,false,false,false,false,false,false,false,true,false,true,true,true,false,false,true,true,true,false,true,false,false,false,false,false,false,false,false,false,false,false,false,false,false,false,false,false,false,false,false,false,true,true,true,false,false,true,true,false,false,true,true,true,false,false,false,false,false,true,false,true,false,false,true,false,false,false,false,false,true,false,false,true,false,true,false,false,false,false,false,false,false,false,false,false,false,false,false,false,false,false,false,false,false,false,true,false,false,false,false,true,true,true,false,true,true,false,true,false,true,false,false,true,false,false,false,true,false,false,false,false,true,false,false,true,false,false,false,false,false,false,false,false,false,false,false,false,false,false,false,false,false,false,false,false,false,false,false,false,false,false,false,true,false,true,false,true,false,false,true,false,false,true,false,false,false,false,true,false,false,false,false,false,false,false,false,false,false,false,false,false,false,false,false,false,false,false,false,false,false,false,false,true,false,false,false,false,false,false,false,false,false,true,false,false,true,false,true,true,false,false,false,false,false,false,true,true,false,false,true,true,false,false,false,true,false,false,false,false,false,false,false,false,false,false,false,false,false,false,true,false,true,false,false,false,false,false,false,false,false,false,false,true,false,true,false,false,false,false,false,true,false,false,true,false,false,false,true,false,false,false,false,false,false,false,false,false,false,false,false,false,false,false,false,false,false,false,false,true,false,false,true,false,false,false,false,false,false,true,false,false,true,true,false,false,true,true,true,false,false,false,true,true,true,false,true,false,false,false,true,true,false,false,false,false,false,false,false,false,false,false,false,false,false,false,false,false,true,false,false,false,false,false,false,false,false,true,false,false,false,false,false,false,true,false,false,true,true,true,false,true,true,false,false,false,true,true,true,true,false,false,false,false,false,false,false,false,false,false,false,false,false,false,false,false,false,false,false,false,true,false,true,false,true,false,false,true,true,true,false,true,true,true,false,false,true,true,false,true,true,false,false,false,false,false,false,false,false,false,false,false,false,false,false,false,false,false,false,false,false,false,false,false,false,false,false,false,false,false,false,false,false,false,true,false,false,false,true,false,false,false,false,true,false,false,false,false,false,false,false,false,true,true,false,true,false,false,false,false,false,false,false,false,false,false,false,false,false,false,false,false,true,false,false,false,false,false,false,false,false,false,false,false,true,false,true,false,false,true,false,false,false,true,false,true,false,true,true,true,false,true,false,true,false,true,true,true,true,false,false,false,false,false,false,false,false,false,false,false,false,false,false,false,false,false,false,false,false,false,false,false,false,true,false,false,false,true,true,false,true,true,false,false,true,false,true,false,false,false,false,true,false,false,true,false,true,false,false,true,false,false,false,false,false,false,false,false,false,false,false,false,false,false,false,false,false,false,true,false,false,false,false,true,false,false,true,true,true,true,true,true,true,false,false,false,true,false,false,false,false,true,false,false,false,false,false,false,true,false,false,false,true,false,false,false,false,false,false,false,false,false,false,false,false,true,false,false,false,false,false,true,true,false,false,false,false,false,false,false,true,true,false,true,true,true,false,true,false,true,false,true,false,false,true,false,true,true,false,true,false,false,false,false,false,false,false,false,false,false,false,false,false,false,false,false,false,false,false,false,false,false,false,false,false,false,false,false,true,false,false,true,false,false,false,true,false,true,false,true,true,true,true,false,false,true,true,false,true,false,true,false,false,false,false,true,false,true,false,false,false,false,false,false,false,false,false,false,false,true,false,false,true,false,false,false,false,true,false,false,false,false,false,true,false,false,true,false,true,false,false,false,true,false,true,true,false,true,true,true,false,true,false,true,true,true,false,false,false,false,false,false,false,false,true,false,false,false,false,false,true,true,true,true,true,false,false,true,true,true,false,false,true,true,true,false,false,true,false,false,false,true,true,false,false,false,false,true,false,false,true,true,true,false,false,false,false,true,true,true,true,false,true,false,false,false,false,false,false,false,false,false,false,false,false,false,false,false,false,false,false,true,false,false,false,true,false,false,false,false,false,false,false,false,false,true,true,true,true,true,true,true,true,false,false,false,false,false,false,false,false,false,false,false,false,false,false,false,false,false,false,false,false,false,false,false,false,false,false,false,false,false,false,false,false,false,true,true,true,false,false,false,false,true,false,false,true,true,true,true,true,false,true,true,false,true,false,false,false,false,false,false,false,true,false,true,false,false,true,false,false,false,false,false,false,false,false,false,false,false,false,true,false,false,false,false,false,false,true,true,false,true,false,false,false,false,true,true,true,true,false,true,false,false,false,false,true,false,false,false,true,false,false,false,false,false,false,false,false,false,false,false,false,false,false,false,false,false,false,false,false,false,true,false,false,false,false,false,true,false,false,true,true,false,true,false,false,false,false,true,false,true,false,false,true,true,false,false,false,true,false,true,false,false,false,false,false,false,false,false,false,false,false,false,false,false,false,false,false,false,false,false,false,false,false,false,false,false,false,false,false,true,true,false,false,false,false,true,true,false,true,false,false,true,true,false,false,false,false,false,false,false,false,false,true,false,false,false,false,false,false,false,false,false,false,false,false,false,false,false,false,false,false,false,false,true,false,false,false,true,true,false,false,false,false,false,false,true,false,false,false,false,false,false,false,false,true,true,true,false,true,false,false,true,false,true,true,false,true,false,true,false,true,true,false,false,false,false,false,false,false,false,false,false,false,false,false,false,false,false,false,false,false,false,false,false,true,true,true,true,false,false,false,true,false,false,false,false,true,false,false,false,false,false,false,true,true,true,true,false,true,false,true,false,false,false,false,false,false,false,false,false,false,false,false,false,false,false,false,false,false,false,false,false,false,false,false,false,false,false,false,true,false,false,true,true,false,false,true,false,false,false,true,false,false,false,true,false,true,false,true,true,false,true,false,true,true,false,false,false,false,true,false,true,false,false,false,false,false,false,false,false,false,false,false,true,false,false,false,false,false,false,false,false,true,true,false,true,true,true,true,true,false,true,true,true,false,false,true,false,false,false,false,true,false,false,false,true,false,false,false,false,false,false,false,false,false,false,false,false,false,false,false,true,false,false,false,false,true,true,false,false,false,true,false,false,true,false,false,true,false,false,false,false,false,false,true,false,false,false,false,false,false,false,false,false,false,false,false,false,false,false,false,false,false,false,false,false,true,false,false,true,false,false,false,false,true,false,true,true,false,true,false,false,false,true,false,false,true,false,false,true,false,true,false,true,false,false,false,false,false,false,true,false,true,false,false,false,false,false,false,false,false,false,false,false,false,false,false,false,false,false,true,false,false,false,true,false,false,false,true,true,true,true,true,true,true,false,false,true,false,false,false,false,false,true,true,false,false,false,false,false,false,false,false,false,false,false,false,false,false,true,false,false,false,false,true,false,false,true,false,false,true,true,true,false,false,false,true,false,true,false,false,false,false,true,false,true,true,true,false,false,false,true,true,false,true,false,false,true,false,false,false,false,false,false,false,false,false,false,false,false,false,false,false,false,false,false,false,false,false,false,false,false,true,true,false,false,false,false,false,false,true,false,true,false,false,true,false,false,true,true,false,true,true,false,false,false,false,false,false,false,false,false,false,false,false,false,false,false,false,false,false,false,false,true,false,false,false,false,false,false,false,false,false,true,false,true,false,true,true,false,true,true,true,false,true,true,true,false,false,false,false,true,false,true,true,true,false,true,false,false,false,false,false,false,false,false,false,false,false,false,false,false,false,false,false,false,true,false,false,true,true,false,false,false,false,false,true,true,true,false,true,true,true,false,true,true,true,false,true,false,true,false,false,false,true,true,false,false,true,false,false,false,false,false,false,false,false,false,false,false,false,false,false,false,false,false,false,false,false,false,false,false,true,false,false,true,false,true,true,false,true,false,true,true,false,true,true,false,false,false,false,false,false,false,false,true,false,false,false,true,false,true,false,false,false,false,false,false,false,false,false,false,false,false,false,false,true,true,false,false,true,false,true,false,true,false,false,true,false,true,false,false,true,false,false,false,true,false,false,false,true,false,false,false,false,false,false,false,false,false,false,false,false,false,false,true,false,false,true,false,false,false,false,false,false,false,false,false,true,false,true,true,true,true,true,false,false,false,false,true,true,false,false,false,false,true,false,true,false,true,false,false,false,false,false,false,false,false,false,false,false,false,false,false,false,false,false,false,false,false,false,false,false,false,false,false,false,false,true,true,true,false,true,false,false,true,true,false,true,true,true,true,true,false,false,false,true,true,false,true,true,false,true,false,false,false,false,false,false,false,false,false,false,false,false,false,false,false,false,false,false,false,false,false,false,false,false,true,true,false,false,false,false,true,false,false,true,false,false,false,false,true,false,false,true,false,false,false,true,true,false,true,false,false,false,false,false,false,false,false,false,false,false,false,false,false,false,false,false,false,false,false,false,false,false,false,false,false,false,true,false,false,false,false,false,false,true,true,true,true,false,false,true,true,false,true,false,true,true,true,true,false,false,false,false,true,false,false,false,true,false,true,false,false,true,false,false,false,false,false,false,false,false,false,false,false,false,false,false,false,false,false,false,false,false,false,false,false,false,false,false,false,false,true,true,true,false,false,true,true,true,false,false,false,false,true,true,false,true,false,false,false,false,false,false,false,false,false,false,false,false,false,false,false,false,false,false,false,false,false,false,false,false,true,false,true,false,false,false,true,true,false,false,true,false,false,false,true,false,true,false,false,true,false,true,false,false,false,true,false,false,false,false,false,false,false,false,false,false,false,false,false,false,false,true,false,true,false,false,false,true,false,true,false,true,true,true,true,false,true,true,true,false,false,false,false,true,true,false,false,false,false,true,true,false,false,false,false,false,false,false,false,false,false,false,false,false,false,false,false,false,false,false,false,true,false,true,true,false,true,false,true,true,false,true,false,false,false,false,true,false,true,false,false,true,false,false,false,false,false,false,true,true,false,true,false,true,false,false,false,false,false,false,false,false,false,false,false,false,false,false,false,false,true,true,true,false,false,false,true,false,true,false,false,true,false,true,true,false,true,true,false,true,false,false,false,false,true,true,false,false,false,false,false,false,true,false,false,false,false,false,false,false,false,false,false,false,false,false,false,false,false,false,false,false,false,false,false,true,false,false,false,true,true,false,false,true,true,false,true,false,false,true,true,false,true,false,false,false,true,false,false,false,false,false,false,false,false,false,false,false,false,false,false,false,false,false,false,false,false,false,false,false,false,false,false,false,true,false,false,false,false,false,false,false,false,false,false,true,false,false,true,true,false,false,false,false,false,true,false,false,false,false,false,false,false,false,false,false,false,false,false,false,false,false,false,false,true,false,true,false,false,false,true,false,false,false,true,false,false,true,false,false,false,false,false,false,true,false,false,false,false,false,false,false,false,false,false,false,false,false,false,false,false,false,false,false,false,false,false,false,false,true,false,false,true,false,true,false,false,true,false,true,false,true,false,false,false,true,false,true,false,true,false,true,true,false,false,false,true,false,false,false,false,false,true,false,false,false,true,false,true,false,true,false,true,false,false,false,false,false,false,false,false,false,false,true,false,true,true,false,false,true,false,false,false,false,false,true,true,false,false,false,false,false,false,false,true,true,false,false,true,true,true,false,false,false,true,true,false,false,false,false,false,true,true,true,false,false,false,false,false,false,false,false,false,false,false,false,false,false,false,true,false,false,false,false,false,true,false,false,true,true,false,false,false,false,false,false,true,false,false,true,true,true,false,false,true,false,true,false,false,false,true,false,true,false,false,false,false,true,false,false,false,false,false,false,false,false,false,false,false,false,false,false,false,false,false,false,true,true,false,true,false,false,false,false,true,false,false,false,false,false,true,false,true,false,true,false,true,true,false,false,false,false,true,false,false,false,false,false,false,false,false,false,false,false,false,false,false,false,false,false,false,false,false,false,false,false,false,false,false,false,false,false,false,false,false,false,false,false,false,true,false,false,true,false,true,false,true,false,false,false,false,true,true,true,true,true,true,false,false,false,false,false,false,false,false,false,false,false,false,false,false,true,false,false,true,true,false,false,false,false,false,false,false,false,false,true,true,false,false,true,false,true,false,true,false,true,true,true,true,false,false,true,false,false,false,true,false,false,false,false,false,false,true,false,false,false,false,false,false,false,false,false,false,false,false,false,true,false,false,true,false,false,false,true,false,false,false,false,false,true,false,true,false,true,false,false,false,false,false,true,true,false,true,true,false,false,false,false,false,false,false,false,true,false,false,true,false,false,false,true,false,false,false,false,true,false,false,false,false,false,false,true,false,false,false,false,false,false,false,false,false,false,false,false,false,false,false,false,false,true,false,false,false,true,true,true,false,true,false,false,false,false,false,true,false,false,true,false,true,false,true,true,true,true,false,false,false,false,false,true,false,false,false,false,false,false,false,false,false,false,false,false,false,false,false,false,false,false,false,false,false,false,true,true,true,true,false,true,true,true,true,true,true,false,true,false,true,false,false,false,true,false,false,false,true,false,false,true,true,false,false,false,false,false,false,false,false,false,false,false,false,false,false,false,false,false,false,false,true,true,false,false,false,false,true,false,true,false,false,false,true,false,false,false,true,true,false,false,true,false,false,true,false,false,false,false,false,false,false,true,false,false,false,false,false,false,false,false,false,false,false,false,false,false,false,false,false,false,false,false,false,true,true,false,false,false,false,false,true,false,false,false,false,true,false,true,false,true,false,false,true,true,false,true,false,true,false,false,false,false,false,true,true,true,false,false,false,true,false,false,false,false,false,false,false,false,false,false,false,false,false,false,false,false,false,false,true,false,false,false,false,false,false,false,true,true,false,false,true,true,false,true,true,true,false,false,true,true,true,true,true,true,false,false,false,false,true,false,false,true,false,false,false,false,false,false,false,false,false,false,false,false,false,false,false,false,false,false,false,false,false,false,true,false,false,false,false,false,true,false,true,false,false,false,true,false,false,false,false,false,true,false,false,true,false,false,true,true,false,true,false,true,true,false,true,false,false,false,false,false,false,false,false,false,false,true,true,false,true,false,false,false,false,true,false,false,false,false,false,false,false,false,false,true,true,false,false,false,false,false,false,false,true,false,false,true,false,false,true,false,false,true,false,true,false,false,false,false,false,false,false,false,false,false,false,false,true,false,false,false,false,false,false,true,false,false,true,false,true,true,true,false,true,true,true,true,false,true,false,false,true,true,false,true,false,true,false,false,true,true,false,false,false,false,false,false,false,false,false,false,false,false,false,false,false,false,false,false,false,false,false,false,true,false,false,true,true,true,false,false,false,true,false,true,false,false,false,true,true,true,false,false,true,true,false,false,false,false,false,false,false,false,false,false,false,false,false,false,false,false,false,false,false,false,true,false,true,false,false,true,false,false,false,false,false,true,true,true,false,false,false,false,false,false,true,false,false,false,false,false,false,false,false,false,true,false,false,false,true,true,false,true,false,false,false,false,true,false,false,false,false,false,false,true,true,true,true,false,true,false,true,true,false,false,false,false,false,false,false,false,false,false,false,false,false,false,false,false,false,false,false,false,true,false,false,false,false,true,false,false,false,false,true,true,false,false,true,false,false,false,false,true,false,true,true,true,true,false,false,true,true,true,true,false,false,false,false,false,false,false,false,false,false,false,false,false,false,false,false,false,false,false,true,false,false,false,true,false,true,true,true,false,true,false,false,false,false,true,false,true,false,false,true,false,true,false,true,false,false,false,false,false,false,false,false,false,false,false,false,false,false,false,false,false,false,false,false,false,true,false,true,true,true,false,true,false,true,false,true,false,false,true,true,true,false,false,false,false,false,false,false,false,false,false,false,false,false,false,false,false,false,false,true,false,false,false,false,false,false,false,false,false,false,true,false,true,true,false,true,false,false,false,true,false,true,false,true,true,false,false,true,false,true,false,false,false,false,false,false,false,false,false,false,false,false,false,false,true,false,false,false,true,false,false,false,false,false,true,true,false,false,false,false,false,true,false,false,false,true,false,true,false,true,false,false,true,true,true,false,true,false,true,false,false,false,false,false,false,false,false,false,false,false,false,false,false,false,false,false,false,false,false,false,false,false,false,false,false,false,false,false,false,false,true,true,true,true,false,false,false,true,true,true,true,false,false,false,true,true,false,false,false,false,false,false,false,true,false,false,false,false,false,false,false,false,false,false,false,false,false,false,false,false,false,false,false,false,true,true,false,false,false,false,false,false,false,true,false,true,false,false,true,true,false,false,true,false,true,false,true,true,false,false,false,false,false,true,false,false,false,false,false,false,false,false,false,false,false,false,false,false,false,false,false,false,false,false,true,false,true,true,true,false,false,true,true,true,true,true,false,true,true,false,false,false,false,false,false,false,false,false,false,false,false,false,false,true,false,false,false,false,false,false,false,false,false,false,false,false,false,false,true,false,false,false,false,false,false,true,false,false,false,true,false,false,false,false,false,false,false,false,true,true,false,false,false,false,true,false,false,false,false,true,false,false,false,false,false,false,false,false,false,false,false,false,false,false,true,false,false,false,false,false,false,false,false,false,true,false,true,false,true,true,false,true,false,true,true,false,false,true,false,false,false,false,true,false,false,false,false,false,false,false,false,false,false,false,false,false,true,false,false,false,false,true,false,false,false,true,true,false,false,false,false,false,true,false,true,false,false,false,false,false,true,false,true,false,false,true,false,true,true,true,false,false,true,false,false,false,false,false,false,false,false,false,false,true,false,false,false,false,false,false,false,false,true,false,false,false,true,false,false,false,false,false,false,false,false,false,true,true,true,true,true,false,false,false,false,true,false,false,false,true,false,true,false,true,false,true,false,false,false,false,false,false,false,false,false,false,false,false,false,false,false,false,false,false,false,false,true,false,false,true,false,false,false,false,false,false,false,false,false,false,true,true,false,false,false,false,true,true,false,true,false,true,false,true,true,false,false,false,true,false,false,false,false,true,true,true,true,true,false,false,false,false,false,false,false,false,false,false,false,false,false,false,false,false,false,false,false,false,false,false,false,true,false,false,false,false,false,false,true,false,false,true,true,true,true,true,true,false,true,false,true,false,true,false,true,true,true,false,false,false,false,true,false,false,false,false,false,false,false,false,false,false,false,false,true,false,false,false,false,false,false,false,true,true,true,false,false,false,true,false,false,false,false,true,false,true,true,false,true,false,false,true,false,false,false,true,true,false,false,true,false,false,true,false,true,true,false,false,false,false,false,false,false,false,false,false,false,false,false,false,false,false,false,false,false,false,false,true,false,true,false,false,true,false,false,true,true,false,false,false,false,false,false,false,true,false,false,false,false,false,false,false,false,false,false,false,false,false,true,true,false,false,false,false,true,true,true,true,false,false,false,false,true,false,true,true,false,true,false,false,false,false,false,false,false,true,true,false,false,false,false,false,false,false,false,false,false,false,false,false,true,true,false,false,false,false,false,false,false,true,false,true,false,false,false,false,true,false,false,true,false,false,true,false,false,false,false,false,false,false,false,false,false,false,false,false,false,false,false,false,false,false,false,false,false,false,false,false,false,false,false,false,false,false,false,false,false,false,false,false,false,true,false,true,true,true,false,false,false,true,false,false,false,false,true,false,false,true,false,false,true,false,false,false,false,false,false,false,false,false,false,false,false,false,false,false,false,false,false,false,false,false,false,false,false,true,false,true,true,false,true,false,false,true,false,false,false,false,false,false,true,false,false,false,true,false,false,false,false,false,true,true,false,false,true,false,false,false,false,false,true,false,false,false,true,false,true,false,false,true,false,false,false,false,false,false,false,false,false,false,false,false,true,false,false,false,false,false,false,false,false,false,true,false,true,true,false,false,false,false,true,true,true,false,false,false,false,true,true,true,true,false,false,true,true,false,false,true,true,false,false,true,false,false,false,false,false,false,false,false,false,false,false,false,true,false,false,false,false,false,false,true,false,false,false,false,false,false,true,true,false,true,false,true,false,false,true,true,true,false,true,false,false,false,false,false,false,true,false,true,false,true,false,false,false,false,false,false,false,false,false,false,false,false,false,false,false,true,false,false,true,false,false,false,true,false,false,true,true,true,true,false,true,false,true,true,false,true,false,false,false,false,false,false,true,false,false,false,true,false,false,false,false,false,true,true,true,false,false,true,false,true,false,true,false,true,false,false,true,true,true,false,true,true,true,true,false,true,false,false,false,false,true,false,false,false,false,false,false,false,false,false,false,false,false,false,false,false,false,false,false,false,false,false,false,false,false,false,false,false,false,false,false,false,true,false,true,false,true,false,true,false,true,false,false,false,true,true,false,false,false,false,false,false,true,false,false,false,false,true,false,false,true,false,false,false,false,false,false,true,false,false,false,false,false,false,false,false,false,false,false,false,true,false,false,true,false,true,false,true,true,true,false,true,false,true,false,false,true,false,false,false,false,true,true,false,false,false,false,false,false,false,false,false,false,false,false,false,false,false,false,false,false,false,false,false,false,true,false,false,true,true,true,false,false,false,false,true,true,true,true,false,true,true,false,false,false,false,false,false,true,false,false,false,false,false,false,false,false,false,false,false,false,false,false,false,false,false,false,true,false,false,false,false,false,false,false,true,false,false,false,false,false,false,false,false,true,true,true,true,false,true,false,false,true,false,false,false,false,true,false,true,false,false,true,true,false,false,false,true,false,false,false,false,false,false,true,false,false,false,false,false,false,true,false,false,true,false,true,false,false,false,true,true,false,true,false,false,false,true,false,true,true,false,false,false,false,true,false,false,false,false,false,false,false,false,false,false,false,false,false,false,false,true,false,false,false,false,true,false,true,true,false,false,true,false,false,false,false,true,false,false,true,false,true,false,false,true,false,false,true,false,true,true,false,true,false,true,false,false,false,false,true,false,false,false,false,false,false,false,false,false,false,false,false,false,false,false,false,false,false,false,false,false,true,false,false,false,true,true,false,false,true,true,false,true,false,false,false,false,false,false,true,false,false,true,true,false,false,false,true,false,true,false,false,false,false,false,true,false,true,false,false,false,false,false,false,false,false,false,false,true,true,true,false,false,true,false,false,false,false,true,false,false,true,false,false,true,false,false,true,false,false,false,true,false,true,true,true,false,false,false,true,false,false,false,false,false,false,false,false,false,false,false,false,false,false,false,false,false,false,false,true,true,false,false,false,true,true,false,true,true,false,true,false,true,false,false,false,false,true,false,false,false,false,true,false,false,false,false,false,false,false,false,false,false,false,false,false,true,false,true,false,true,false,true,false,false,false,false,false,false,true,true,false,false,false,false,true,false,true,true,false,false,false,false,true,false,true,false,false,false,false,true,false,false,false,false,false,true,false,false,false,false,false,false,false,false,false,false,false,false,false,false,true,false,true,true,false,false,true,false,true,true,true,true,false,true,false,false,true,false,true,false,true,true,true,false,false,true,true,false,false,false,false,false,false,false,false,false,false,false,false,f
[truncated: 128,319 more chars]
