# Supplementary material for: A connectome of a learning and memory center in the adult Drosophila brain
Source: eLife. 2017 Jul 18;6:e26975. doi: 10.7554/eLife.26975 (PMC5550281; doi:10.7554/eLife.26975)
Supplement: Supplementary file 1: — The synapse locations, both pre-and post-synaptic, are in file ‘synapse.json’. The mapping of neuron identifiers to names is in file ‘annotations-body.json’. Files annotating which synapses are in alpha lobes 1, 2 or 3, and in the alpha lobe as a whole, are in bool-lobe-N.json, where N is the lobe and 100 is used for the alpha lobe as a whole. The program used to analyze these data is included as ‘s.cpp’. DOI: http://dx.doi.org/10.7554/eLife.26975.035 [file elife-26975-supp1.zip › PaperFiles/annotations-body.json]

{
   "DVID" : {
      "UUID" : "7abe",
      "server" : "emdata1:8500",
      "segmentation" : "labels3"
   },
   "data" : [
      {
         "body ID" : 1,
         "user" : "takemurasa",
         "name" : "KC-s",
         "status" : "Traced"
      },
      {
         "user" : "takemurasa",
         "body ID" : 10024700,
         "name" : "Others-alpha prime",
         "status" : "Traced"
      },
      {
         "body ID" : 1002590,
         "user" : "takemuras",
         "status" : "Traced",
         "name" : "KC-s"
      },
      {
         "user" : "lauchies",
         "body ID" : 10036088,
         "status" : "Traced",
         "name" : "Others-orphan"
      },
      {
         "name" : "Others-orphan",
         "status" : "Traced",
         "body ID" : 1004249,
         "user" : "lauchies"
      },
      {
         "body ID" : 10077484,
         "user" : "shinomiyaa",
         "name" : "Others",
         "status" : "Hard to trace"
      },
      {
         "name" : "Others",
         "status" : "Hard to trace",
         "body ID" : 10080270,
         "user" : "shinomiyaa"
      },
      {
         "body ID" : 1009560,
         "user" : "shinomiyaa",
         "status" : "Traced",
         "name" : "KC-any"
      },
      {
         "body ID" : 1009716,
         "user" : "takemuras",
         "name" : "KC-s",
         "status" : "Traced"
      },
      {
         "body ID" : 1010481,
         "user" : "takemurasa",
         "status" : "Traced",
         "name" : "Others-orphan"
      },
      {
         "user" : "shinomiyaa",
         "body ID" : 10122684,
         "name" : "Others-orphan",
         "status" : "Traced"
      },
      {
         "body ID" : 1012589,
         "user" : "shinomiyaa",
         "status" : "Traced",
         "name" : "KC-any"
      },
      {
         "status" : "Traced",
         "name" : "KC-c",
         "body ID" : 1014135,
         "user" : "changl"
      },
      {
         "status" : "Traced",
         "name" : "KC-any",
         "body ID" : 1014558,
         "user" : "lauchies"
      },
      {
         "status" : "Not examined",
         "name" : "",
         "assigned" : 6018,
         "body ID" : 10165973
      },
      {
         "body ID" : 10179932,
         "user" : "lauchies",
         "status" : "Traced",
         "name" : "Others-orphan"
      },
      {
         "name" : "Others-orphan",
         "status" : "Traced",
         "user" : "lauchies",
         "body ID" : 10185296
      },
      {
         "user" : "changl",
         "body ID" : 1019875,
         "status" : "Traced",
         "name" : "KC-c"
      },
      {
         "user" : "takemurasa",
         "body ID" : 10245605,
         "comment" : "outside od ROI",
         "status" : "Traced",
         "name" : "Others-alpha prime"
      },
      {
         "body ID" : 1025619,
         "user" : "shinomiyaa",
         "status" : "Traced",
         "name" : "KC-c"
      },
      {
         "name" : "KC-c",
         "status" : "Traced",
         "user" : "shinomiyaa",
         "body ID" : 1026733
      },
      {
         "name" : "Others-orphan",
         "status" : "Traced",
         "body ID" : 10281271,
         "user" : "lauchies"
      },
      {
         "body ID" : 10294812,
         "user" : "lauchies",
         "name" : "Others-orphan",
         "status" : "Traced"
      },
      {
         "status" : "Traced",
         "name" : "KC-s",
         "comment" : "EXITS ROI VENTRALLY",
         "body ID" : 1029634,
         "user" : "takemuras"
      },
      {
         "user" : "lauchies",
         "body ID" : 1032389,
         "name" : "KC-s",
         "status" : "Traced"
      },
      {
         "status" : "Traced",
         "name" : "Others-orphan",
         "user" : "lauchies",
         "body ID" : 10333039
      },
      {
         "status" : "Traced",
         "name" : "Others-orphan",
         "body ID" : 10369307,
         "user" : "lauchies"
      },
      {
         "user" : "lauchies",
         "body ID" : 10389430,
         "status" : "Traced",
         "name" : "Others-orphan"
      },
      {
         "user" : "shinomiyaa",
         "body ID" : 10389466,
         "status" : "Traced",
         "name" : "Others-orphan"
      },
      {
         "user" : "takemuras",
         "body ID" : 1039553,
         "name" : "KC-c",
         "status" : "Traced"
      },
      {
         "user" : "shinomiyaa",
         "body ID" : 10408337,
         "name" : "Others-alpha prime",
         "status" : "Traced"
      },
      {
         "body ID" : 10414513,
         "user" : "lauchies",
         "status" : "Traced",
         "name" : "Others-orphan"
      },
      {
         "status" : "Traced",
         "name" : "KC-s",
         "comment" : "EXITS ROI VENTRALLY",
         "user" : "shinomiyaa",
         "body ID" : 1041982
      },
      {
         "status" : "Traced",
         "name" : "Others-orphan",
         "body ID" : 10420021,
         "user" : "lauchies"
      },
      {
         "body ID" : 104274371,
         "user" : "takemuras",
         "status" : "Traced",
         "name" : "KC-alpha prime"
      },
      {
         "body ID" : 1042921,
         "user" : "shinomiyaa",
         "name" : "KC-any",
         "status" : "Traced"
      },
      {
         "body ID" : 10438546,
         "user" : "lauchies",
         "name" : "Others-orphan",
         "status" : "Traced"
      },
      {
         "user" : "takemurasa",
         "body ID" : 1045218,
         "name" : "KC-c",
         "status" : "Traced"
      },
      {
         "user" : "shinomiyaa",
         "body ID" : 104526,
         "name" : "KC-s",
         "status" : "Traced",
         "comment" : "Exits ROI"
      },
      {
         "name" : "KC-c",
         "status" : "Traced",
         "body ID" : 1047275,
         "user" : "shinomiyaa"
      },
      {
         "body ID" : 1047338,
         "user" : "lauchies",
         "comment" : "hard to trace",
         "name" : "KC-s",
         "status" : "Traced"
      },
      {
         "body ID" : 1047848,
         "user" : "takemurasa",
         "status" : "Traced",
         "name" : "KC-s"
      },
      {
         "status" : "Traced",
         "name" : "Others-orphan",
         "user" : "shinomiyaa",
         "body ID" : 10500366
      },
      {
         "name" : "Others-orphan",
         "status" : "Traced",
         "body ID" : 10504128,
         "user" : "lauchies"
      },
      {
         "status" : "Orphan",
         "user" : "lauchies",
         "body ID" : 1051107
      },
      {
         "body ID" : 10512404,
         "user" : "takemurasa",
         "status" : "Traced",
         "name" : "Others-orphan"
      },
      {
         "body ID" : 1051318,
         "user" : "lauchies",
         "comment" : "one branch exits",
         "name" : "KC-any",
         "status" : "Traced"
      },
      {
         "name" : "KC-any",
         "status" : "Traced",
         "user" : "shinomiyaa",
         "body ID" : 10521
      },
      {
         "user" : "changl",
         "body ID" : 10524103,
         "status" : "Traced",
         "name" : "Others-orphan"
      },
      {
         "user" : "takemurasa",
         "body ID" : 10546000,
         "status" : "Traced",
         "name" : "Others-alpha prime"
      },
      {
         "comment" : "Please don't change the status",
         "name" : "MBON-14-B",
         "status" : "Traced",
         "body ID" : 10563,
         "user" : "takemuras"
      },
      {
         "body ID" : 10563755,
         "user" : "takemurasa",
         "name" : "Others-orphan",
         "status" : "Traced"
      },
      {
         "name" : "Others-orphan",
         "status" : "Traced",
         "body ID" : 10566342,
         "user" : "takemurasa"
      },
      {
         "status" : "Traced",
         "name" : "non-KC",
         "body ID" : 10574769,
         "user" : "shinomiyaa"
      },
      {
         "body ID" : 1060506,
         "user" : "ogundeyio",
         "status" : "Traced",
         "name" : "KC-c"
      },
      {
         "user" : "takemurasa",
         "body ID" : 1061367,
         "status" : "Traced",
         "name" : "KC-c"
      },
      {
         "name" : "Others-orphan",
         "status" : "Traced",
         "user" : "changl",
         "body ID" : 10627421
      },
      {
         "user" : "shinomiyaa",
         "body ID" : 10644035,
         "status" : "Traced",
         "name" : "KC-c"
      },
      {
         "body ID" : 1067335,
         "user" : "changl",
         "status" : "Traced",
         "name" : "KC-c"
      },
      {
         "body ID" : 10689017,
         "user" : "lauchies",
         "name" : "Others-orphan",
         "status" : "Traced"
      },
      {
         "assigned" : 5892,
         "status" : "Not examined",
         "name" : "",
         "body ID" : 10691504
      },
      {
         "name" : "KC-c",
         "status" : "Traced",
         "user" : "changl",
         "body ID" : 106934
      },
      {
         "user" : "shinomiyaa",
         "body ID" : 106965,
         "status" : "Traced",
         "name" : "Others-orphan"
      },
      {
         "status" : "Traced",
         "name" : "Others-orphan",
         "user" : "changl",
         "body ID" : 10709581
      },
      {
         "user" : "takemurasa",
         "body ID" : 10711102,
         "status" : "Traced",
         "name" : "Others-orphan"
      },
      {
         "user" : "lauchies",
         "body ID" : 10719141,
         "name" : "Others-orphan",
         "status" : "Traced"
      },
      {
         "user" : "shinomiyaa",
         "body ID" : 107342,
         "status" : "Traced",
         "name" : "KC-c"
      },
      {
         "status" : "Traced",
         "name" : "Others-orphan",
         "user" : "lauchies",
         "body ID" : 10736490
      },
      {
         "assigned" : 5761,
         "status" : "Not examined",
         "name" : "",
         "body ID" : 10736648
      },
      {
         "user" : "lauchies",
         "body ID" : 10745707,
         "name" : "Others-orphan",
         "status" : "Traced"
      },
      {
         "name" : "Irrelevant",
         "status" : "Traced",
         "user" : "takemurasa",
         "body ID" : 10747796
      },
      {
         "comment" : "outside ROI",
         "status" : "Traced",
         "name" : "KC-alpha prime",
         "body ID" : 10776136,
         "user" : "sigmundc"
      },
      {
         "user" : "lauchies",
         "body ID" : 108155,
         "status" : "Traced",
         "name" : "Others-orphan"
      },
      {
         "user" : "lauchies",
         "body ID" : 1082253,
         "name" : "KC-any",
         "status" : "Traced"
      },
      {
         "name" : "Others-orphan",
         "status" : "Traced",
         "body ID" : 10847805,
         "user" : "changl"
      },
      {
         "comment" : "hard to trace",
         "status" : "Traced",
         "name" : "KC-any",
         "user" : "lauchies",
         "body ID" : 10861580
      },
      {
         "user" : "lauchies",
         "body ID" : 10894401,
         "status" : "Traced",
         "name" : "Others-orphan"
      },
      {
         "name" : "Others-orphan",
         "status" : "Traced",
         "body ID" : 10901916,
         "user" : "lauchies"
      },
      {
         "user" : "lauchies",
         "body ID" : 10915608,
         "name" : "Others-orphan",
         "status" : "Traced"
      },
      {
         "name" : "",
         "status" : "Not examined",
         "assigned" : 5744,
         "body ID" : 10922576
      },
      {
         "status" : "Traced",
         "name" : "KC-c",
         "user" : "shinomiyaa",
         "body ID" : 1094155
      },
      {
         "status" : "Traced",
         "name" : "Others-orphan",
         "user" : "changl",
         "body ID" : 1096444
      },
      {
         "body ID" : 10967447,
         "user" : "lauchies",
         "name" : "Others-orphan",
         "status" : "Traced"
      },
      {
         "body ID" : 1100888,
         "user" : "takemurasa",
         "status" : "Traced",
         "name" : "KC-c"
      },
      {
         "body ID" : 11022367,
         "user" : "lauchies",
         "status" : "Traced",
         "name" : "KC-s"
      },
      {
         "user" : "changl",
         "body ID" : 1102537,
         "status" : "Traced",
         "name" : "KC-c"
      },
      {
         "body ID" : 11027178,
         "user" : "shinomiyaa",
         "status" : "Traced",
         "name" : "Others-orphan"
      },
      {
         "user" : "shinomiyaa",
         "body ID" : 1103187,
         "name" : "KC-c",
         "status" : "Traced"
      },
      {
         "name" : "KC-c",
         "status" : "Traced",
         "body ID" : 1103409,
         "user" : "shinomiyaa"
      },
      {
         "user" : "takemurasa",
         "body ID" : 11041837,
         "name" : "Irrelevant",
         "status" : "Traced"
      },
      {
         "user" : "lauchies",
         "body ID" : 11059360,
         "status" : "Traced",
         "name" : "Others-orphan"
      },
      {
         "status" : "Traced",
         "name" : "KC-c",
         "body ID" : 1107122,
         "user" : "shinomiyaa"
      },
      {
         "body ID" : 1112226,
         "user" : "takemurasa",
         "name" : "KC-c",
         "status" : "Traced"
      },
      {
         "name" : "KC-c",
         "status" : "Traced",
         "body ID" : 1112503,
         "user" : "ogundeyio"
      },
      {
         "user" : "lauchies",
         "body ID" : 1112813,
         "status" : "Traced",
         "name" : "Others-orphan"
      },
      {
         "body ID" : 1113336,
         "user" : "lauchies",
         "status" : "Traced",
         "name" : "KC-c"
      },
      {
         "status" : "Traced",
         "name" : "KC-c",
         "body ID" : 1118750,
         "user" : "takemurasa"
      },
      {
         "body ID" : 111892,
         "user" : "takemurasa",
         "status" : "Traced",
         "name" : "KC-c"
      },
      {
         "status" : "Traced",
         "name" : "KC-c",
         "user" : "shinomiyaa",
         "body ID" : 1120511
      },
      {
         "status" : "Traced",
         "name" : "Others-orphan",
         "body ID" : 11209108,
         "user" : "takemurasa"
      },
      {
         "body ID" : 1120948,
         "user" : "ogundeyio",
         "status" : "Traced",
         "name" : "KC-c"
      },
      {
         "status" : "Traced",
         "name" : "Others-orphan",
         "body ID" : 11210927,
         "user" : "shinomiyaa"
      },
      {
         "body ID" : 112222,
         "user" : "takemurasa",
         "name" : "KC-c",
         "status" : "Traced"
      },
      {
         "user" : "lauchies",
         "body ID" : 1122521,
         "status" : "Traced",
         "name" : "Others-orphan"
      },
      {
         "body ID" : 1122864,
         "user" : "shinomiyaa",
         "name" : "KC-c",
         "status" : "Traced"
      },
      {
         "status" : "Traced",
         "name" : "Others-orphan",
         "body ID" : 1122872,
         "user" : "lauchies"
      },
      {
         "status" : "Traced",
         "name" : "Others-orphan",
         "body ID" : 11246920,
         "user" : "takemurasa"
      },
      {
         "body ID" : 1126970,
         "user" : "shinomiyaa",
         "status" : "Traced",
         "name" : "KC-c"
      },
      {
         "user" : "takemurasa",
         "body ID" : 1129173,
         "name" : "KC-c",
         "status" : "Traced"
      },
      {
         "name" : "Others-orphan",
         "status" : "Traced",
         "user" : "changl",
         "body ID" : 11293370
      },
      {
         "name" : "Others-orphan",
         "status" : "Traced",
         "user" : "lauchies",
         "body ID" : 11303075
      },
      {
         "name" : "Others-orphan",
         "status" : "Traced",
         "body ID" : 11308592,
         "user" : "lauchies"
      },
      {
         "user" : "shinomiyaa",
         "body ID" : 1131934,
         "name" : "KC-c",
         "status" : "Traced"
      },
      {
         "name" : "KC-s",
         "status" : "Traced",
         "user" : "takemuras",
         "body ID" : 113303
      },
      {
         "status" : "Traced",
         "name" : "Others-orphan",
         "user" : "lauchies",
         "body ID" : 11347813
      },
      {
         "name" : "KC-s",
         "status" : "Traced",
         "user" : "shinomiyaa",
         "body ID" : 113556
      },
      {
         "user" : "lauchies",
         "body ID" : 113658,
         "status" : "Traced",
         "name" : "KC-any"
      },
      {
         "status" : "Traced",
         "name" : "Others-orphan",
         "user" : "lauchies",
         "body ID" : 11366150
      },
      {
         "body ID" : 1136785,
         "user" : "shinomiyaa",
         "name" : "KC-c",
         "status" : "Traced"
      },
      {
         "status" : "Traced",
         "name" : "KC-any",
         "user" : "lauchies",
         "body ID" : 1137790
      },
      {
         "comment" : "can't find the exit branch from one",
         "name" : "KC-any",
         "status" : "Traced",
         "user" : "lauchies",
         "body ID" : 113855
      },
      {
         "user" : "shinomiyaa",
         "body ID" : 1139880,
         "status" : "Traced",
         "name" : "KC-c"
      },
      {
         "name" : "Others-orphan",
         "status" : "Traced",
         "body ID" : 11404500,
         "user" : "shinomiyaa"
      },
      {
         "status" : "Traced",
         "name" : "Others-orphan",
         "user" : "takemurasa",
         "body ID" : 11452813
      },
      {
         "body ID" : 11460018,
         "user" : "lauchies",
         "name" : "Others-orphan",
         "status" : "Traced"
      },
      {
         "comment" : "EXITS ROI VENTRALLY",
         "name" : "KC-c",
         "status" : "Traced",
         "user" : "shinomiyaa",
         "body ID" : 1147474
      },
      {
         "comment" : "tne axon going to beta-lobe cannot to be traced completely",
         "name" : "KC-any",
         "status" : "Traced",
         "body ID" : 1147766,
         "user" : "shinomiyaa"
      },
      {
         "user" : "shinomiyaa",
         "body ID" : 1147850,
         "status" : "Traced",
         "name" : "KC-c"
      },
      {
         "user" : "changl",
         "body ID" : 11488822,
         "name" : "Others-orphan",
         "status" : "Traced"
      },
      {
         "status" : "Not examined",
         "name" : "",
         "assigned" : 5999,
         "body ID" : 11494460
      },
      {
         "name" : "KC-s",
         "status" : "Traced",
         "user" : "takemurasa",
         "body ID" : 11501317
      },
      {
         "name" : "KC-any",
         "status" : "Traced",
         "user" : "takemurasa",
         "body ID" : 1151168
      },
      {
         "user" : "shinomiyaa",
         "body ID" : 1152560,
         "name" : "KC-c",
         "status" : "Traced"
      },
      {
         "name" : "Others-orphan",
         "status" : "Traced",
         "user" : "lauchies",
         "body ID" : 11548268
      },
      {
         "body ID" : 11549269,
         "user" : "lauchies",
         "status" : "Traced",
         "name" : "Others-orphan"
      },
      {
         "body ID" : 1158062,
         "user" : "lauchies",
         "status" : "Traced",
         "name" : "KC-s"
      },
      {
         "status" : "Traced",
         "name" : "KC-c",
         "body ID" : 1159077,
         "user" : "shinomiyaa"
      },
      {
         "name" : "KC-c",
         "status" : "Traced",
         "user" : "shinomiyaa",
         "body ID" : 1160145
      },
      {
         "status" : "Traced",
         "name" : "KC-c",
         "user" : "lauchies",
         "body ID" : 1161384
      },
      {
         "name" : "Others-orphan",
         "status" : "Traced",
         "body ID" : 11626467,
         "user" : "lauchies"
      },
      {
         "status" : "Traced",
         "name" : "KC-c",
         "user" : "lauchies",
         "body ID" : 1163366
      },
      {
         "name" : "KC-s",
         "status" : "Traced",
         "body ID" : 1165301,
         "user" : "lauchies"
      },
      {
         "name" : "Others-orphan",
         "status" : "Traced",
         "body ID" : 11661141,
         "user" : "lauchies"
      },
      {
         "body ID" : 116656,
         "user" : "lauchies",
         "name" : "KC-c",
         "status" : "Traced"
      },
      {
         "status" : "Traced",
         "name" : "KC-c",
         "user" : "shinomiyaa",
         "body ID" : 1167339
      },
      {
         "user" : "lauchies",
         "body ID" : 11749203,
         "status" : "Traced",
         "name" : "Others-orphan"
      },
      {
         "name" : "Others-orphan",
         "status" : "Traced",
         "user" : "anicetor",
         "body ID" : 11757625
      },
      {
         "status" : "Traced",
         "name" : "KC-s",
         "comment" : "not competely traced (going to beta-lobe)",
         "user" : "ogundeyio",
         "body ID" : 1177489
      },
      {
         "status" : "Traced",
         "name" : "Others-orphan",
         "user" : "shinomiyaa",
         "body ID" : 11774934
      },
      {
         "name" : "KC-any",
         "status" : "Traced",
         "body ID" : 1178716,
         "user" : "lauchies"
      },
      {
         "user" : "anicetor",
         "body ID" : 117903205,
         "status" : "Hard to trace",
         "comment" : "Outside ROI"
      },
      {
         "status" : "Hard to trace",
         "name" : "KC-alpha prime",
         "body ID" : 117993303,
         "user" : "anicetor"
      },
      {
         "comment" : "Exits ROI",
         "status" : "Hard to trace",
         "name" : "Others",
         "user" : "ordishc",
         "body ID" : 118092992
      },
      {
         "status" : "Traced",
         "name" : "KC-c",
         "body ID" : 11815,
         "user" : "lauchies"
      },
      {
         "user" : "takemuras",
         "body ID" : 1182688,
         "status" : "Traced",
         "name" : "KC-c"
      },
      {
         "user" : "lauchies",
         "body ID" : 11828113,
         "status" : "Traced",
         "name" : "Others-orphan"
      },
      {
         "user" : "lauchies",
         "body ID" : 1182840,
         "status" : "Traced",
         "name" : "Others-orphan"
      },
      {
         "status" : "Traced",
         "name" : "Others-orphan",
         "user" : "lauchies",
         "body ID" : 11872849
      },
      {
         "name" : "Irrelevant",
         "status" : "Traced",
         "user" : "lauchies",
         "body ID" : 11881738
      },
      {
         "user" : "changl",
         "body ID" : 11898960,
         "name" : "Others-orphan",
         "status" : "Traced"
      },
      {
         "name" : "Others-orphan",
         "status" : "Traced",
         "user" : "lauchies",
         "body ID" : 11904421
      },
      {
         "user" : "lauchies",
         "body ID" : 11905144,
         "name" : "Others-orphan",
         "status" : "Traced"
      },
      {
         "comment" : "Please don't change the status",
         "name" : "MBON-06",
         "status" : "Finalized",
         "body ID" : 1190582,
         "user" : "takemuras"
      },
      {
         "status" : "Traced",
         "name" : "KC-s",
         "comment" : "Hard to trace to the exit",
         "body ID" : 1191623,
         "user" : "takemurasa"
      },
      {
         "name" : "KC-c",
         "status" : "Traced",
         "user" : "takemurasa",
         "body ID" : 1192320
      },
      {
         "user" : "takemurasa",
         "body ID" : 11950095,
         "name" : "Others-orphan",
         "status" : "Traced"
      },
      {
         "user" : "shinomiyaa",
         "body ID" : 1195557,
         "comment" : "can't find the exit",
         "name" : "KC-s",
         "status" : "Traced"
      },
      {
         "user" : "shinomiyaa",
         "body ID" : 1195861,
         "name" : "KC-s",
         "status" : "Traced",
         "comment" : "Hard to trace to the exit"
      },
      {
         "body ID" : 119695452,
         "user" : "shinomiyaa",
         "status" : "Hard to trace",
         "name" : "KC-alpha prime"
      },
      {
         "user" : "lauchies",
         "body ID" : 11987381,
         "name" : "Others-orphan",
         "status" : "Traced"
      },
      {
         "body ID" : 1200098,
         "user" : "takemuras",
         "comment" : "not sure it ends here14152",
         "name" : "KC-any",
         "status" : "Traced"
      },
      {
         "name" : "Others-orphan",
         "status" : "Traced",
         "body ID" : 12011062,
         "user" : "changl"
      },
      {
         "name" : "Others-orphan",
         "status" : "Traced",
         "body ID" : 12022323,
         "user" : "lauchies"
      },
      {
         "body ID" : 1202242,
         "user" : "shinomiyaa",
         "status" : "Traced",
         "name" : "KC-s",
         "comment" : "not completely traced (going to beta-lobe)"
      },
      {
         "user" : "ordishc",
         "body ID" : 12023662,
         "status" : "Traced",
         "name" : "Others-orphan"
      },
      {
         "body ID" : 12024458,
         "user" : "shinomiyaa",
         "name" : "Irrelevant",
         "status" : "Traced"
      },
      {
         "body ID" : 120363,
         "user" : "changl",
         "comment" : "can not find alph beta exit",
         "name" : "KC-any",
         "status" : "Traced"
      },
      {
         "body ID" : 12067714,
         "assigned" : 5999,
         "status" : "Not examined",
         "name" : ""
      },
      {
         "name" : "Others-orphan",
         "status" : "Traced",
         "body ID" : 1207802,
         "user" : "lauchies"
      },
      {
         "body ID" : 1208500,
         "user" : "shinomiyaa",
         "name" : "KC-c",
         "status" : "Traced"
      },
      {
         "body ID" : 120853,
         "user" : "lauchies",
         "name" : "KC-any",
         "status" : "Traced"
      },
      {
         "body ID" : 1211784,
         "user" : "ogundeyio",
         "name" : "KC-s",
         "status" : "Traced"
      },
      {
         "body ID" : 1212895,
         "user" : "ogundeyio",
         "comment" : "Hard to trace to the exit",
         "status" : "Traced",
         "name" : "KC-s"
      },
      {
         "body ID" : 1214282,
         "user" : "takemurasa",
         "name" : "KC-c",
         "status" : "Traced"
      },
      {
         "comment" : "Can't find alpha beta exit",
         "status" : "Traced",
         "name" : "KC-s",
         "body ID" : 1214575,
         "user" : "changl"
      },
      {
         "status" : "Traced",
         "name" : "Others",
         "body ID" : 12153627,
         "user" : "shinomiyaa"
      },
      {
         "body ID" : 12156218,
         "user" : "lauchies",
         "status" : "Traced",
         "name" : "Others-orphan"
      },
      {
         "body ID" : 1216092,
         "user" : "shinomiyaa",
         "name" : "KC-any",
         "status" : "Traced"
      },
      {
         "user" : "takemurasa",
         "body ID" : 1217125,
         "name" : "KC-any",
         "status" : "Traced"
      },
      {
         "body ID" : 121758,
         "user" : "changl",
         "name" : "KC-c",
         "status" : "Traced"
      },
      {
         "status" : "Traced",
         "name" : "KC-s",
         "body ID" : 1218470,
         "user" : "takemuras"
      },
      {
         "status" : "Traced",
         "name" : "KC-p",
         "body ID" : 12191634,
         "user" : "shinomiyaa"
      },
      {
         "body ID" : 12207036,
         "user" : "lauchies",
         "status" : "Traced",
         "name" : "Others"
      },
      {
         "user" : "takemurasa",
         "body ID" : 12207900,
         "name" : "Others-orphan",
         "status" : "Traced"
      },
      {
         "name" : "Others-orphan",
         "status" : "Traced",
         "body ID" : 12209364,
         "user" : "shinomiyaa"
      },
      {
         "status" : "Partially Traced",
         "name" : "Others-alpha prime",
         "body ID" : 12209746,
         "user" : "takemurasa"
      },
      {
         "name" : "Others-orphan",
         "status" : "Traced",
         "user" : "shinomiyaa",
         "body ID" : 12226305
      },
      {
         "body ID" : 12232561,
         "user" : "shinomiyaa",
         "status" : "Traced",
         "name" : "Others-orphan"
      },
      {
         "user" : "shinomiyaa",
         "body ID" : 122350514,
         "name" : "Others",
         "status" : "Partially Traced"
      },
      {
         "status" : "Orphan",
         "name" : "Others-orphan",
         "body ID" : 12236756,
         "user" : "ogundeyio"
      },
      {
         "name" : "KC-any",
         "status" : "Traced",
         "body ID" : 1227385,
         "user" : "shinomiyaa"
      },
      {
         "status" : "Traced",
         "name" : "Others-orphan",
         "user" : "lauchies",
         "body ID" : 12275260
      },
      {
         "user" : "anicetor",
         "body ID" : 12290000,
         "comment" : "glia?",
         "name" : "Irrelevant",
         "status" : "Hard to trace"
      },
      {
         "body ID" : 1235323,
         "user" : "lauchies",
         "status" : "Traced",
         "name" : "KC-any"
      },
      {
         "body ID" : 1235475,
         "user" : "lauchies",
         "status" : "Traced",
         "name" : "KC-s",
         "comment" : "not completely traced (going to beta-lobe)"
      },
      {
         "user" : "shinomiyaa",
         "body ID" : 1235842,
         "name" : "KC-s",
         "status" : "Traced"
      },
      {
         "name" : "KC-any",
         "status" : "Traced",
         "comment" : "axon going to beta-lobe cannot to be traced completely",
         "user" : "shinomiyaa",
         "body ID" : 1236702
      },
      {
         "user" : "shinomiyaa",
         "body ID" : 1237843,
         "status" : "Traced",
         "name" : "KC-any"
      },
      {
         "user" : "shinomiyaa",
         "body ID" : 1239291,
         "status" : "Traced",
         "name" : "KC-s",
         "comment" : "Hard to trace to the exit"
      },
      {
         "status" : "Traced",
         "user" : "changl",
         "body ID" : 124010411
      },
      {
         "body ID" : 124103,
         "user" : "ogundeyio",
         "status" : "Traced",
         "name" : "KC-c"
      },
      {
         "body ID" : 12418102,
         "assigned" : 5892,
         "name" : "",
         "status" : "Not examined"
      },
      {
         "name" : "KC-s",
         "status" : "Traced",
         "body ID" : 1242458,
         "user" : "takemuras"
      },
      {
         "body ID" : 124367,
         "user" : "takemuras",
         "name" : "PPL1-06-B",
         "status" : "Finalized"
      },
      {
         "name" : "Others-orphan",
         "status" : "Traced",
         "body ID" : 12465891,
         "user" : "lauchies"
      },
      {
         "comment" : "Hard to trace one of the branches",
         "name" : "KC-s",
         "status" : "Traced",
         "body ID" : 1247446,
         "user" : "shinomiyaa"
      },
      {
         "user" : "shinomiyaa",
         "body ID" : 1248607,
         "status" : "Traced",
         "name" : "KC-s"
      },
      {
         "comment" : "EXITS ROI VENTRALLY",
         "status" : "Traced",
         "name" : "KC-c",
         "user" : "shinomiyaa",
         "body ID" : 125263
      },
      {
         "name" : "Others",
         "status" : "Hard to trace",
         "comment" : "outside ROI",
         "user" : "ordishc",
         "body ID" : 125862787
      },
      {
         "status" : "Hard to trace",
         "name" : "Others",
         "comment" : "outside ROI",
         "body ID" : 126009410,
         "user" : "ordishc"
      },
      {
         "name" : "KC-s",
         "status" : "Traced",
         "comment" : "hard to trace (going to beta-lobe)",
         "body ID" : 1262990,
         "user" : "shinomiyaa"
      },
      {
         "name" : "Others-orphan",
         "status" : "Traced",
         "body ID" : 12648158,
         "user" : "lauchies"
      },
      {
         "user" : "takemurasa",
         "body ID" : 12661411,
         "name" : "Others-orphan",
         "status" : "Traced"
      },
      {
         "body ID" : 12693646,
         "user" : "lauchies",
         "status" : "Traced",
         "name" : "Others-orphan"
      },
      {
         "name" : "Others",
         "status" : "Traced",
         "comment" : "outside ROI",
         "user" : "changl",
         "body ID" : 127096495
      },
      {
         "user" : "lauchies",
         "body ID" : 12716722,
         "name" : "Others-orphan",
         "status" : "Traced"
      },
      {
         "user" : "lauchies",
         "body ID" : 1273644,
         "name" : "KC-s",
         "status" : "Traced",
         "comment" : "hard to trace"
      },
      {
         "status" : "Traced",
         "name" : "KC-s",
         "body ID" : 1275345,
         "user" : "takemurasa"
      },
      {
         "user" : "lauchies",
         "body ID" : 1280405,
         "name" : "Others-orphan",
         "status" : "Traced"
      },
      {
         "name" : "KC-s",
         "status" : "Traced",
         "user" : "shinomiyaa",
         "body ID" : 1280592
      },
      {
         "status" : "Traced",
         "name" : "KC-s",
         "body ID" : 1281331,
         "user" : "changl"
      },
      {
         "body ID" : 128188937,
         "user" : "shinomiyaa",
         "status" : "Partially Traced",
         "name" : "KC-alpha prime"
      },
      {
         "body ID" : 12827975,
         "user" : "takemurasa",
         "status" : "Traced",
         "name" : "Others-orphan"
      },
      {
         "user" : "takemurasa",
         "body ID" : 1285539,
         "status" : "Traced",
         "name" : "KC-s",
         "comment" : "Hard to trace to the exit"
      },
      {
         "user" : "shinomiyaa",
         "body ID" : 1287442,
         "status" : "Traced",
         "name" : "KC-s"
      },
      {
         "body ID" : 12876500,
         "user" : "shinomiyaa",
         "name" : "Others-orphan",
         "status" : "Traced"
      },
      {
         "body ID" : 12888030,
         "user" : "lauchies",
         "status" : "Traced",
         "name" : "Others-orphan"
      },
      {
         "user" : "lauchies",
         "body ID" : 12903280,
         "name" : "Others-orphan",
         "status" : "Traced"
      },
      {
         "status" : "Traced",
         "name" : "Others-orphan",
         "body ID" : 12906782,
         "user" : "lauchies"
      },
      {
         "name" : "KC-alpha prime",
         "status" : "Partially Traced",
         "body ID" : 129144438,
         "user" : "anicetor"
      },
      {
         "comment" : "branch going to beta-lobe cannot to be traced completely",
         "status" : "Traced",
         "name" : "KC-s",
         "user" : "shinomiyaa",
         "body ID" : 1291630
      },
      {
         "name" : "KC-p",
         "status" : "Traced",
         "user" : "ogundeyio",
         "body ID" : 1292600
      },
      {
         "user" : "ogundeyio",
         "body ID" : 129626,
         "name" : "KC-c",
         "status" : "Traced"
      },
      {
         "comment" : "Hard to trace to the exit",
         "status" : "Traced",
         "name" : "KC-s",
         "user" : "takemurasa",
         "body ID" : 1298235
      },
      {
         "status" : "Traced",
         "name" : "KC-s",
         "body ID" : 1298588,
         "user" : "lauchies"
      },
      {
         "user" : "shinomiyaa",
         "body ID" : 1300753,
         "status" : "Traced",
         "name" : "KC-s"
      },
      {
         "user" : "lauchies",
         "body ID" : 13012445,
         "name" : "Others-orphan",
         "status" : "Traced"
      },
      {
         "body ID" : 130302,
         "user" : "shinomiyaa",
         "name" : "KC-c",
         "status" : "Traced"
      },
      {
         "name" : "Others-orphan",
         "status" : "Traced",
         "user" : "lauchies",
         "body ID" : 13039479
      },
      {
         "body ID" : 13081791,
         "user" : "takemuras",
         "name" : "KC-s",
         "status" : "Traced"
      },
      {
         "name" : "KC-s",
         "status" : "Traced",
         "user" : "shinomiyaa",
         "body ID" : 1313205
      },
      {
         "user" : "takemurasa",
         "body ID" : 1313210,
         "comment" : "Hard to trace one of the branches",
         "name" : "KC-s",
         "status" : "Traced"
      },
      {
         "status" : "Traced",
         "name" : "Others-orphan",
         "user" : "changl",
         "body ID" : 13150372
      },
      {
         "body ID" : 13163328,
         "user" : "takemurasa",
         "status" : "Traced",
         "name" : "KC-c"
      },
      {
         "status" : "Traced",
         "name" : "KC-c",
         "user" : "anicetor",
         "body ID" : 131684
      },
      {
         "user" : "lauchies",
         "body ID" : 13185892,
         "name" : "Others-orphan",
         "status" : "Traced"
      },
      {
         "body ID" : 13188977,
         "user" : "lauchies",
         "name" : "Others-orphan",
         "status" : "Traced"
      },
      {
         "status" : "Traced",
         "name" : "KC-s",
         "user" : "ogundeyio",
         "body ID" : 13272370
      },
      {
         "user" : "lauchies",
         "body ID" : 13279269,
         "name" : "Others-orphan",
         "status" : "Traced"
      },
      {
         "name" : "KC-c",
         "status" : "Traced",
         "user" : "shinomiyaa",
         "body ID" : 13291
      },
      {
         "comment" : "Shirley did finish.",
         "status" : "Traced",
         "name" : "Others",
         "user" : "lauchies",
         "body ID" : 13297351
      },
      {
         "body ID" : 13297958,
         "user" : "lauchies",
         "status" : "Traced",
         "name" : "Others-orphan"
      },
      {
         "status" : "Hard to trace",
         "user" : "changl",
         "body ID" : 133117487
      },
      {
         "body ID" : 133142122,
         "status" : "Not examined"
      },
      {
         "body ID" : 133153385,
         "user" : "anicetor",
         "comment" : "Outside ROI",
         "status" : "Hard to trace"
      },
      {
         "name" : "KC-c",
         "status" : "Traced",
         "user" : "lauchies",
         "body ID" : 13315595
      },
      {
         "name" : "KC-c",
         "status" : "Traced",
         "user" : "shinomiyaa",
         "body ID" : 133163
      },
      {
         "name" : "Others",
         "status" : "Hard to trace",
         "comment" : "outside ROI",
         "body ID" : 133172590,
         "user" : "ordishc"
      },
      {
         "user" : "shinomiyaa",
         "body ID" : 1331890,
         "name" : "KC-s",
         "status" : "Traced",
         "comment" : "EXITS ROI VENTRALLY"
      },
      {
         "status" : "Hard to trace",
         "comment" : "outside ROI",
         "user" : "lauchies",
         "body ID" : 133256682
      },
      {
         "comment" : "outside of ROI",
         "status" : "Hard to trace",
         "body ID" : 133266808,
         "user" : "anicetor"
      },
      {
         "status" : "Hard to trace",
         "name" : "Others",
         "comment" : "out of ROI",
         "body ID" : 133393493,
         "user" : "shinomiyaa"
      },
      {
         "user" : "shinomiyaa",
         "body ID" : 133397300,
         "status" : "Hard to trace",
         "name" : "Others",
         "comment" : "out of MB"
      },
      {
         "comment" : "outside ROI",
         "status" : "Traced",
         "name" : "Others",
         "body ID" : 133400762,
         "user" : "takemuras"
      },
      {
         "body ID" : 133437507,
         "user" : "anicetor",
         "comment" : "outside ROI",
         "status" : "Hard to trace"
      },
      {
         "user" : "ordishc",
         "body ID" : 133479392,
         "comment" : "outside ROI",
         "status" : "Hard to trace"
      },
      {
         "name" : "Others",
         "status" : "Traced",
         "user" : "takemurasa",
         "body ID" : 133502560
      },
      {
         "user" : "takemurasa",
         "body ID" : 133506116,
         "name" : "Others",
         "status" : "Traced"
      },
      {
         "body ID" : 133515885,
         "user" : "shinomiyaa",
         "status" : "Hard to trace",
         "name" : "Others",
         "comment" : "Outside ROI"
      },
      {
         "comment" : "Outside ROI",
         "name" : "Others",
         "status" : "Hard to trace",
         "user" : "shinomiyaa",
         "body ID" : 133612740
      },
      {
         "user" : "takemurasa",
         "body ID" : 133624833,
         "status" : "Traced",
         "name" : "Others"
      },
      {
         "status" : "Traced",
         "name" : "Others-orphan",
         "body ID" : 13367205,
         "user" : "lauchies"
      },
      {
         "user" : "anicetor",
         "body ID" : 133717029,
         "status" : "Traced",
         "comment" : "outiside ROI"
      },
      {
         "body ID" : 13377404,
         "user" : "lauchies",
         "status" : "Traced",
         "name" : "Others-orphan"
      },
      {
         "name" : "KC-c",
         "status" : "Traced",
         "body ID" : 134024,
         "user" : "shinomiyaa"
      },
      {
         "status" : "Traced",
         "name" : "Others-orphan",
         "user" : "lauchies",
         "body ID" : 13406620
      },
      {
         "status" : "Not examined",
         "body ID" : 1344461
      },
      {
         "status" : "Hard to trace",
         "name" : "Others",
         "comment" : "Outside ROI",
         "user" : "anicetor",
         "body ID" : 134501815
      },
      {
         "status" : "Traced",
         "user" : "ogundeyio",
         "body ID" : 134508913
      },
      {
         "comment" : "Outside ROI",
         "status" : "Traced",
         "body ID" : 134524608,
         "user" : "anicetor"
      },
      {
         "name" : "Others",
         "status" : "Traced",
         "body ID" : 134529264,
         "user" : "takemurasa"
      },
      {
         "body ID" : 134531235,
         "user" : "takemurasa",
         "name" : "Others",
         "status" : "Hard to trace"
      },
      {
         "body ID" : 134539983,
         "user" : "takemurasa",
         "status" : "Traced",
         "name" : "Others-alpha prime"
      },
      {
         "user" : "ordishc",
         "body ID" : 134603296,
         "status" : "Hard to trace",
         "comment" : "outside ROI"
      },
      {
         "user" : "anicetor",
         "body ID" : 134611450,
         "comment" : "Outside ROI",
         "status" : "Hard to trace"
      },
      {
         "comment" : "out of ROI",
         "status" : "Traced",
         "name" : "Others",
         "user" : "takemurasa",
         "body ID" : 134630035
      },
      {
         "user" : "changl",
         "body ID" : 134642236,
         "status" : "Traced",
         "comment" : "Outside ROI"
      },
      {
         "status" : "Traced",
         "body ID" : 134652697,
         "user" : "changl"
      },
      {
         "status" : "Hard to trace",
         "name" : "Others",
         "comment" : "outside ROI",
         "user" : "takemurasa",
         "body ID" : 134749305
      },
      {
         "status" : "Traced",
         "name" : "KC-any",
         "user" : "lauchies",
         "body ID" : 1348899
      },
      {
         "status" : "Traced",
         "name" : "Others",
         "body ID" : 135001947,
         "user" : "takemurasa"
      },
      {
         "body ID" : 13501986,
         "user" : "ordishc",
         "comment" : "Exits ROI",
         "status" : "Traced",
         "name" : "Others"
      },
      {
         "user" : "shinomiyaa",
         "body ID" : 13516935,
         "status" : "Traced",
         "name" : "Others-orphan"
      },
      {
         "status" : "Traced",
         "name" : "Others-orphan",
         "body ID" : 13532591,
         "user" : "lauchies"
      },
      {
         "status" : "Traced",
         "name" : "Others-orphan",
         "body ID" : 13572053,
         "user" : "lauchies"
      },
      {
         "name" : "Others",
         "status" : "Partially Traced",
         "comment" : "Outside ROI",
         "body ID" : 135770518,
         "user" : "ogundeyio"
      },
      {
         "body ID" : 135782552,
         "user" : "ordishc",
         "status" : "Hard to trace",
         "comment" : "outside ROI"
      },
      {
         "name" : "Others",
         "status" : "Hard to trace",
         "user" : "takemurasa",
         "body ID" : 135803865
      },
      {
         "name" : "Others",
         "status" : "Hard to trace",
         "comment" : "out o fROI",
         "user" : "shinomiyaa",
         "body ID" : 135851620
      },
      {
         "body ID" : 135855239,
         "user" : "anicetor",
         "comment" : "Outside ROI",
         "status" : "Hard to trace"
      },
      {
         "body ID" : 135890432,
         "user" : "takemurasa",
         "status" : "Hard to trace",
         "name" : "Others",
         "comment" : "Outside ROI"
      },
      {
         "name" : "KC-alpha prime",
         "status" : "Hard to trace",
         "body ID" : 135910362,
         "user" : "shinomiyaa"
      },
      {
         "status" : "Hard to trace",
         "user" : "changl",
         "body ID" : 135975121
      },
      {
         "user" : "takemuras",
         "body ID" : 135987421,
         "name" : "Others-alpha prime",
         "status" : "Traced"
      },
      {
         "user" : "lauchies",
         "body ID" : 135991300,
         "status" : "Hard to trace",
         "comment" : "outside of ROI"
      },
      {
         "body ID" : 135997873,
         "user" : "ogundeyio",
         "comment" : "Outside ROI",
         "status" : "Hard to trace"
      },
      {
         "body ID" : 136018106,
         "user" : "lauchies",
         "comment" : "Outside ROI",
         "status" : "Hard to trace"
      },
      {
         "user" : "anicetor",
         "body ID" : 136215058,
         "comment" : "Outside ROI",
         "name" : "Others-orphan",
         "status" : "Hard to trace"
      },
      {
         "comment" : "outside ROI",
         "status" : "Hard to trace",
         "body ID" : 136277033,
         "user" : "ordishc"
      },
      {
         "name" : "KC-s",
         "status" : "Traced",
         "comment" : "Hard to trace to the exit",
         "user" : "ogundeyio",
         "body ID" : 1368242
      },
      {
         "name" : "Others-alpha prime",
         "status" : "Traced",
         "body ID" : 136824243,
         "user" : "takemurasa"
      },
      {
         "status" : "Traced",
         "name" : "Others-orphan",
         "body ID" : 13695529,
         "user" : "takemurasa"
      },
      {
         "status" : "Traced",
         "name" : "KC-c",
         "user" : "shinomiyaa",
         "body ID" : 136971
      },
      {
         "body ID" : 136972087,
         "user" : "lauchies",
         "name" : "Others",
         "status" : "Hard to trace",
         "comment" : "outside ROI"
      },
      {
         "user" : "ogundeyio",
         "body ID" : 137040974,
         "status" : "Hard to trace",
         "comment" : "Outside ROI?"
      },
      {
         "name" : "KC-s",
         "status" : "Traced",
         "user" : "takemurasa",
         "body ID" : 1370653
      },
      {
         "user" : "shinomiyaa",
         "body ID" : 137066017,
         "name" : "Others",
         "status" : "Traced",
         "comment" : "Outside ROI"
      },
      {
         "body ID" : 13708297,
         "user" : "lauchies",
         "status" : "Traced",
         "name" : "Others-orphan"
      },
      {
         "status" : "Hard to trace",
         "name" : "Others-orphan",
         "user" : "changl",
         "body ID" : 137136961
      },
      {
         "user" : "shinomiyaa",
         "body ID" : 137179458,
         "name" : "Others-alpha prime",
         "status" : "Hard to trace"
      },
      {
         "status" : "Traced",
         "name" : "PAM-11-B",
         "body ID" : 13719714,
         "user" : "shinomiyaa"
      },
      {
         "user" : "takemuras",
         "body ID" : 13723880,
         "status" : "Traced",
         "name" : "PAM-11-A"
      },
      {
         "comment" : "Outside ROI",
         "status" : "Hard to trace",
         "body ID" : 137287108,
         "user" : "anicetor"
      },
      {
         "status" : "Traced",
         "name" : "KC-s",
         "comment" : "Hard to trace to the exit",
         "body ID" : 1373217,
         "user" : "ogundeyio"
      },
      {
         "body ID" : 137511511,
         "user" : "lauchies",
         "status" : "Hard to trace",
         "comment" : "out of ROI"
      },
      {
         "user" : "shinomiyaa",
         "body ID" : 1375269,
         "comment" : "Hard to trace to the exit",
         "status" : "Traced",
         "name" : "KC-s"
      },
      {
         "user" : "shinomiyaa",
         "body ID" : 13780668,
         "status" : "Traced",
         "name" : "Irrelevant",
         "comment" : "glia"
      },
      {
         "status" : "Traced",
         "name" : "KC-s",
         "user" : "changl",
         "body ID" : 1378569
      },
      {
         "user" : "lauchies",
         "body ID" : 13797123,
         "name" : "KC-c",
         "status" : "Traced"
      },
      {
         "body ID" : 138065326,
         "user" : "anicetor",
         "status" : "Hard to trace",
         "comment" : "Outside ROI"
      },
      {
         "name" : "Others",
         "status" : "Hard to trace",
         "body ID" : 138151739,
         "user" : "takemurasa"
      },
      {
         "status" : "Traced",
         "name" : "KC-alpha prime",
         "comment" : "Outside ROI",
         "user" : "takemuras",
         "body ID" : 138208273
      },
      {
         "status" : "Hard to trace",
         "body ID" : 138222718,
         "user" : "ogundeyio"
      },
      {
         "status" : "Hard to trace",
         "name" : "Irrelevant",
         "comment" : "glia",
         "user" : "ordishc",
         "body ID" : 138265486
      },
      {
         "body ID" : 139046734,
         "user" : "ordishc",
         "status" : "Hard to trace",
         "comment" : "outside ROI"
      },
      {
         "name" : "Others-orphan",
         "status" : "Traced",
         "body ID" : 13907859,
         "user" : "shinomiyaa"
      },
      {
         "user" : "takemuras",
         "body ID" : 13911955,
         "status" : "Traced",
         "name" : "PAM-11-H"
      },
      {
         "user" : "shinomiyaa",
         "body ID" : 13912200,
         "name" : "Irrelevant",
         "status" : "Traced"
      },
      {
         "user" : "anicetor",
         "body ID" : 13920695,
         "name" : "KC-c",
         "status" : "Traced"
      },
      {
         "name" : "KC-s",
         "status" : "Traced",
         "body ID" : 1394329,
         "user" : "shinomiyaa"
      },
      {
         "status" : "Traced",
         "name" : "KC-c",
         "user" : "lauchies",
         "body ID" : 139505
      },
      {
         "name" : "Others-orphan",
         "status" : "Traced",
         "user" : "changl",
         "body ID" : 13967971
      },
      {
         "body ID" : 13985691,
         "user" : "takemurasa",
         "name" : "PAM-11-G",
         "status" : "Traced"
      },
      {
         "status" : "Traced",
         "name" : "KC-s",
         "body ID" : 139941150,
         "user" : "takemuras"
      },
      {
         "user" : "shinomiyaa",
         "body ID" : 1399434,
         "status" : "Traced",
         "name" : "KC-s"
      },
      {
         "name" : "Others",
         "status" : "Traced",
         "body ID" : 139950191,
         "user" : "takemurasa"
      },
      {
         "body ID" : 139957858,
         "user" : "takemurasa",
         "name" : "KC-any",
         "status" : "Traced"
      },
      {
         "status" : "Traced",
         "name" : "KC-any",
         "body ID" : 1402174,
         "user" : "shinomiyaa"
      },
      {
         "body ID" : 1403787,
         "user" : "shinomiyaa",
         "name" : "Others-orphan",
         "status" : "Traced"
      },
      {
         "name" : "KC-any",
         "status" : "Traced",
         "body ID" : 1403889,
         "user" : "shinomiyaa"
      },
      {
         "comment" : "Outside ROI",
         "status" : "Traced",
         "name" : "Others-alpha prime",
         "user" : "takemuras",
         "body ID" : 140443382
      },
      {
         "body ID" : 14065071,
         "user" : "lauchies",
         "status" : "Traced",
         "name" : "Others-orphan"
      },
      {
         "body ID" : 140692769,
         "user" : "shinomiyaa",
         "name" : "Others",
         "status" : "Hard to trace",
         "comment" : "outside ROI"
      },
      {
         "name" : "KC-s",
         "status" : "Traced",
         "user" : "shinomiyaa",
         "body ID" : 1408375
      },
      {
         "body ID" : 141235,
         "user" : "lauchies",
         "status" : "Traced",
         "name" : "KC-any"
      },
      {
         "body ID" : 1413886,
         "user" : "takemuras",
         "comment" : "can't find the alpha beta exit",
         "name" : "KC-s",
         "status" : "Traced"
      },
      {
         "name" : "Others",
         "status" : "Hard to trace",
         "comment" : "outside ROI",
         "user" : "shinomiyaa",
         "body ID" : 141413217
      },
      {
         "user" : "takemurasa",
         "body ID" : 141434966,
         "name" : "Others-orphan",
         "status" : "Traced"
      },
      {
         "body ID" : 141441337,
         "assigned" : 7374,
         "status" : "Not examined",
         "name" : ""
      },
      {
         "user" : "takemurasa",
         "body ID" : 14150905,
         "status" : "Traced",
         "name" : "Others-orphan"
      },
      {
         "status" : "Traced",
         "name" : "Others-orphan",
         "body ID" : 14233080,
         "user" : "lauchies"
      },
      {
         "user" : "ogundeyio",
         "body ID" : 1425276,
         "name" : "KC-s",
         "status" : "Traced"
      },
      {
         "user" : "changl",
         "body ID" : 14256777,
         "name" : "Others-orphan",
         "status" : "Traced"
      },
      {
         "user" : "changl",
         "body ID" : 14258978,
         "status" : "Traced",
         "name" : "Others-orphan"
      },
      {
         "name" : "Others-orphan",
         "status" : "Traced",
         "body ID" : 14273198,
         "user" : "lauchies"
      },
      {
         "status" : "Traced",
         "name" : "KC-s",
         "comment" : "Hard to trace to the exit",
         "body ID" : 1429598,
         "user" : "takemurasa"
      },
      {
         "user" : "takemuras",
         "body ID" : 14301234,
         "status" : "Traced",
         "name" : "PAM-11-E"
      },
      {
         "name" : "Others",
         "status" : "Traced",
         "body ID" : 14306197,
         "user" : "takemurasa"
      },
      {
         "user" : "lauchies",
         "body ID" : 14332062,
         "status" : "Traced",
         "name" : "Others-orphan"
      },
      {
         "body ID" : 14345666,
         "user" : "anicetor",
         "status" : "Traced",
         "name" : "Others-orphan"
      },
      {
         "body ID" : 143481287,
         "user" : "changl",
         "status" : "Traced"
      },
      {
         "status" : "Traced",
         "name" : "Others",
         "user" : "takemuras",
         "body ID" : 143538875
      },
      {
         "status" : "Traced",
         "name" : "PAM-11-D",
         "body ID" : 14372907,
         "user" : "takemuras"
      },
      {
         "user" : "lauchies",
         "body ID" : 1438537,
         "comment" : "Hard to trace to the exit",
         "name" : "KC-s",
         "status" : "Traced"
      },
      {
         "status" : "Traced",
         "name" : "KC-c",
         "user" : "shinomiyaa",
         "body ID" : 1439626
      },
      {
         "user" : "shinomiyaa",
         "body ID" : 1441263,
         "status" : "Traced",
         "name" : "KC-any"
      },
      {
         "assigned" : 5910,
         "name" : "",
         "status" : "Not examined",
         "body ID" : 14432105
      },
      {
         "user" : "takemurasa",
         "body ID" : 14453589,
         "status" : "Traced",
         "name" : "Others-orphan"
      },
      {
         "user" : "takemuras",
         "body ID" : 14456457,
         "name" : "PAM-11-F",
         "status" : "Traced"
      },
      {
         "name" : "KC-gamma?",
         "status" : "Hard to trace",
         "body ID" : 144649587,
         "user" : "shinomiyaa"
      },
      {
         "body ID" : 14468842,
         "user" : "takemuras",
         "status" : "Traced",
         "name" : "PAM-11-J"
      },
      {
         "status" : "Partially Traced",
         "body ID" : 145087249,
         "user" : "ogundeyio"
      },
      {
         "name" : "KC-alpha prime",
         "status" : "Partially Traced",
         "body ID" : 145123950,
         "user" : "shinomiyaa"
      },
      {
         "body ID" : 145204260,
         "user" : "lauchies",
         "status" : "Hard to trace",
         "comment" : "outside the ROI"
      },
      {
         "status" : "Traced",
         "name" : "Others-orphan",
         "user" : "takemurasa",
         "body ID" : 14540687
      },
      {
         "name" : "KC-any",
         "status" : "Traced",
         "body ID" : 14552696,
         "user" : "takemurasa"
      },
      {
         "name" : "Others",
         "status" : "Partially Traced",
         "user" : "takemurasa",
         "body ID" : 14564884
      },
      {
         "user" : "lauchies",
         "body ID" : 14590445,
         "name" : "Others-orphan",
         "status" : "Traced"
      },
      {
         "body ID" : 145906229,
         "user" : "shinomiyaa",
         "status" : "Hard to trace",
         "name" : "KC-alpha prime"
      },
      {
         "user" : "anicetor",
         "body ID" : 145981182,
         "comment" : "Outside ROI",
         "status" : "Hard to trace"
      },
      {
         "status" : "Traced",
         "user" : "ogundeyio",
         "body ID" : 145987388
      },
      {
         "name" : "Others-orphan",
         "status" : "Traced",
         "body ID" : 14599928,
         "user" : "changl"
      },
      {
         "body ID" : 146018297,
         "user" : "shinomiyaa",
         "name" : "KC-alpha prime?",
         "status" : "Partially Traced"
      },
      {
         "user" : "lauchies",
         "body ID" : 146074080,
         "status" : "Hard to trace",
         "comment" : "out of ROI"
      },
      {
         "status" : "Traced",
         "name" : "Others-orphan",
         "user" : "takemurasa",
         "body ID" : 14632764
      },
      {
         "name" : "Others-orphan",
         "status" : "Traced",
         "user" : "lauchies",
         "body ID" : 14637795
      },
      {
         "user" : "anicetor",
         "body ID" : 14650810,
         "status" : "Traced",
         "name" : "Irrelevant"
      },
      {
         "name" : "Others",
         "status" : "Hard to trace",
         "comment" : "outside ROI",
         "user" : "ordishc",
         "body ID" : 146567599
      },
      {
         "user" : "ogundeyio",
         "body ID" : 146589009,
         "status" : "Hard to trace",
         "name" : "KC-alpha prime",
         "comment" : "outside ROI"
      },
      {
         "body ID" : 146625997,
         "user" : "ogundeyio",
         "status" : "Orphan"
      },
      {
         "user" : "takemuras",
         "body ID" : 146628272,
         "name" : "PAM-11-P",
         "status" : "Traced"
      },
      {
         "body ID" : 146630156,
         "user" : "lauchies",
         "name" : "Others",
         "status" : "Hard to trace",
         "comment" : "Outside ROI"
      },
      {
         "user" : "takemurasa",
         "body ID" : 146660075,
         "status" : "Traced",
         "name" : "Others-orphan"
      },
      {
         "name" : "Others-orphan",
         "status" : "Traced",
         "body ID" : 146684672,
         "user" : "takemurasa"
      },
      {
         "body ID" : 14671289,
         "user" : "lauchies",
         "status" : "Traced",
         "name" : "Others-orphan"
      },
      {
         "status" : "Traced",
         "name" : "Others",
         "user" : "ogundeyio",
         "body ID" : 146750205
      },
      {
         "user" : "lauchies",
         "body ID" : 1467514,
         "name" : "KC-any",
         "status" : "Traced"
      },
      {
         "body ID" : 146758153,
         "user" : "shinomiyaa",
         "name" : "KC-p",
         "status" : "Traced"
      },
      {
         "status" : "Traced",
         "name" : "Others-orphan",
         "body ID" : 146760659,
         "user" : "takemurasa"
      },
      {
         "body ID" : 1472351,
         "user" : "takemurasa",
         "status" : "Traced",
         "name" : "KC-c"
      },
      {
         "user" : "changl",
         "body ID" : 147333711,
         "status" : "Traced",
         "name" : "Others-orphan"
      },
      {
         "name" : "Others",
         "status" : "Traced",
         "user" : "takemuras",
         "body ID" : 147340520
      },
      {
         "body ID" : 147340994,
         "user" : "ordishc",
         "name" : "Others-orphan",
         "status" : "Hard to trace"
      },
      {
         "user" : "anicetor",
         "body ID" : 147371228,
         "name" : "Others-orphan",
         "status" : "Traced"
      },
      {
         "status" : "Traced",
         "name" : "Others-orphan",
         "body ID" : 147440845,
         "user" : "shinomiyaa"
      },
      {
         "name" : "KC-s",
         "status" : "Traced",
         "user" : "ogundeyio",
         "body ID" : 147473646
      },
      {
         "status" : "Traced",
         "name" : "Others",
         "user" : "shinomiyaa",
         "body ID" : 147478726
      },
      {
         "body ID" : 147482991,
         "user" : "takemurasa",
         "name" : "Others-alpha prime",
         "status" : "Traced"
      },
      {
         "status" : "Traced",
         "name" : "KC-s",
         "user" : "changl",
         "body ID" : 147489
      },
      {
         "status" : "Traced",
         "name" : "Others-alpha prime",
         "body ID" : 147508338,
         "user" : "takemurasa"
      },
      {
         "status" : "Orphan",
         "user" : "lauchies",
         "body ID" : 147510600
      },
      {
         "user" : "takemurasa",
         "body ID" : 147523793,
         "status" : "Traced",
         "name" : "Others-orphan",
         "comment" : "orphan"
      },
      {
         "body ID" : 147957291,
         "user" : "anicetor",
         "status" : "Hard to trace",
         "comment" : "Outside ROI"
      },
      {
         "name" : "Others-orphan",
         "status" : "Traced",
         "body ID" : 148012294,
         "user" : "takemurasa"
      },
      {
         "status" : "Traced",
         "name" : "Others-orphan",
         "body ID" : 148040325,
         "user" : "takemurasa"
      },
      {
         "user" : "lauchies",
         "body ID" : 148077077,
         "status" : "Traced",
         "name" : "Irrelevant"
      },
      {
         "body ID" : 148110832,
         "user" : "takemurasa",
         "status" : "Traced",
         "name" : "Others-orphan"
      },
      {
         "name" : "Others-orphan",
         "status" : "Traced",
         "user" : "anicetor",
         "body ID" : 148227346
      },
      {
         "body ID" : 148229061,
         "user" : "shinomiyaa",
         "name" : "Others-orphan",
         "status" : "Traced"
      },
      {
         "name" : "Others-orphan",
         "status" : "Traced",
         "user" : "lauchies",
         "body ID" : 14846711
      },
      {
         "body ID" : 1485704,
         "user" : "changl",
         "name" : "KC-s",
         "status" : "Traced"
      },
      {
         "user" : "lauchies",
         "body ID" : 14864691,
         "name" : "Others-orphan",
         "status" : "Traced"
      },
      {
         "body ID" : 148676732,
         "user" : "takemuras",
         "status" : "Traced",
         "name" : "MB-DPM"
      },
      {
         "name" : "Others-orphan",
         "status" : "Traced",
         "body ID" : 148721356,
         "user" : "takemurasa"
      },
      {
         "user" : "takemuras",
         "body ID" : 148722848,
         "status" : "Traced",
         "name" : "KC-any"
      },
      {
         "body ID" : 148859255,
         "user" : "lauchies",
         "status" : "Orphan"
      },
      {
         "status" : "Traced",
         "name" : "KC-s",
         "body ID" : 14902,
         "user" : "shinomiyaa"
      },
      {
         "user" : "takemurasa",
         "body ID" : 14905811,
         "name" : "Irrelevant",
         "status" : "Traced"
      },
      {
         "status" : "Traced",
         "name" : "Others-orphan",
         "body ID" : 149266960,
         "user" : "takemurasa"
      },
      {
         "status" : "Traced",
         "name" : "Others-orphan",
         "user" : "takemurasa",
         "body ID" : 149332888
      },
      {
         "status" : "Traced",
         "name" : "MBON-10?",
         "comment" : "Beta",
         "user" : "ogundeyio",
         "body ID" : 149383611
      },
      {
         "body ID" : 149387693,
         "user" : "ogundeyio",
         "status" : "Traced",
         "name" : "MB-APL?"
      },
      {
         "status" : "Traced",
         "name" : "KC-c",
         "body ID" : 149390,
         "user" : "lauchies"
      },
      {
         "body ID" : 149441605,
         "user" : "ordishc",
         "name" : "Others-orphan",
         "status" : "Hard to trace"
      },
      {
         "name" : "Others-alpha prime",
         "status" : "Traced",
         "body ID" : 149493471,
         "user" : "takemurasa"
      },
      {
         "body ID" : 149495583,
         "user" : "takemurasa",
         "name" : "Others-orphan",
         "status" : "Traced"
      },
      {
         "status" : "Traced",
         "name" : "Others-orphan",
         "user" : "lauchies",
         "body ID" : 1497308
      },
      {
         "status" : "Traced",
         "name" : "Others",
         "comment" : "Glia",
         "user" : "ogundeyio",
         "body ID" : 1497498
      },
      {
         "body ID" : 149906710,
         "user" : "takemurasa",
         "comment" : "exits ROI",
         "name" : "Others",
         "status" : "Traced"
      },
      {
         "comment" : "outside ROI",
         "status" : "Hard to trace",
         "name" : "Irrelevant",
         "user" : "anicetor",
         "body ID" : 149941671
      },
      {
         "body ID" : 149953326,
         "user" : "anicetor",
         "status" : "Traced",
         "name" : "Others-orphan"
      },
      {
         "status" : "Traced",
         "name" : "Others-orphan",
         "body ID" : 150015024,
         "user" : "shinomiyaa"
      },
      {
         "status" : "Traced",
         "name" : "Others",
         "user" : "ogundeyio",
         "body ID" : 150061970
      },
      {
         "user" : "shinomiyaa",
         "body ID" : 150063206,
         "status" : "Traced",
         "name" : "Others"
      },
      {
         "status" : "Orphan",
         "name" : "Others",
         "body ID" : 150063391,
         "user" : "shinomiyaa"
      },
      {
         "body ID" : 150387,
         "user" : "takemuras",
         "name" : "KC-s",
         "status" : "Traced"
      },
      {
         "user" : "shinomiyaa",
         "body ID" : 150540754,
         "name" : "Others-orphan",
         "status" : "Traced"
      },
      {
         "body ID" : 150586908,
         "user" : "takemurasa",
         "name" : "Others",
         "status" : "Traced"
      },
      {
         "body ID" : 1505923,
         "user" : "changl",
         "comment" : "can't find alpha beta exit",
         "status" : "Traced",
         "name" : "KC-s"
      },
      {
         "body ID" : 1506213,
         "user" : "lauchies",
         "status" : "Traced",
         "name" : "KC-s",
         "comment" : "Hard to trace to exit"
      },
      {
         "body ID" : 150786713,
         "user" : "shinomiyaa",
         "status" : "Hard to trace",
         "name" : "Others"
      },
      {
         "status" : "Traced",
         "name" : "Others-orphan",
         "user" : "shinomiyaa",
         "body ID" : 150788003
      },
      {
         "body ID" : 150799774,
         "user" : "changl",
         "status" : "Traced",
         "name" : "Others",
         "comment" : "Outside ROI"
      },
      {
         "user" : "ordishc",
         "body ID" : 150801102,
         "comment" : "Exits ROI",
         "name" : "Others",
         "status" : "Traced"
      },
      {
         "user" : "shinomiyaa",
         "body ID" : 150878,
         "name" : "KC-c",
         "status" : "Traced"
      },
      {
         "name" : "Others-orphan",
         "status" : "Orphan",
         "body ID" : 15106136,
         "user" : "ogundeyio"
      },
      {
         "body ID" : 1510819,
         "user" : "shinomiyaa",
         "status" : "Traced",
         "name" : "KC-any",
         "comment" : "can not find alpha beta exit"
      },
      {
         "user" : "takemurasa",
         "body ID" : 1511782,
         "comment" : "Hard to trace one of the branches",
         "status" : "Traced",
         "name" : "KC-s"
      },
      {
         "body ID" : 15138572,
         "user" : "takemuras",
         "status" : "Traced",
         "name" : "PAM-11-I"
      },
      {
         "comment" : "Hard to trace to the exit",
         "status" : "Traced",
         "name" : "KC-s",
         "body ID" : 1526644,
         "user" : "takemurasa"
      },
      {
         "body ID" : 15280817,
         "user" : "takemuras",
         "status" : "Traced",
         "name" : "KC-s"
      },
      {
         "status" : "Traced",
         "name" : "PAM-11-C",
         "user" : "takemuras",
         "body ID" : 15282447
      },
      {
         "user" : "takemuras",
         "body ID" : 15318354,
         "status" : "Traced",
         "name" : "Others-a1-2"
      },
      {
         "user" : "ogundeyio",
         "body ID" : 1544527,
         "status" : "Traced",
         "name" : "KC-s"
      },
      {
         "user" : "shinomiyaa",
         "body ID" : 15460236,
         "name" : "KC-s",
         "status" : "Traced"
      },
      {
         "body ID" : 15481609,
         "user" : "shinomiyaa",
         "name" : "KC-s",
         "status" : "Traced"
      },
      {
         "user" : "changl",
         "body ID" : 1549121,
         "comment" : "can't find alpha beta exit",
         "status" : "Traced",
         "name" : "KC-s"
      },
      {
         "body ID" : 15509,
         "user" : "changl",
         "status" : "Traced",
         "name" : "KC-any"
      },
      {
         "status" : "Traced",
         "name" : "KC-c",
         "body ID" : 155279,
         "user" : "lauchies"
      },
      {
         "body ID" : 1559661,
         "user" : "ogundeyio",
         "comment" : "Can't find alpha beta exit",
         "name" : "KC-s",
         "status" : "Traced"
      },
      {
         "body ID" : 1565348,
         "user" : "takemurasa",
         "comment" : "Hard to trace to the exit",
         "status" : "Traced",
         "name" : "KC-s"
      },
      {
         "name" : "Others-a1-3",
         "status" : "Partially Traced",
         "body ID" : 15658755,
         "user" : "takemuras"
      },
      {
         "name" : "KC-s",
         "status" : "Traced",
         "body ID" : 1566898,
         "user" : "ogundeyio"
      },
      {
         "user" : "ogundeyio",
         "body ID" : 15681238,
         "name" : "Others-orphan",
         "status" : "Orphan"
      },
      {
         "user" : "ogundeyio",
         "body ID" : 15682348,
         "status" : "Orphan",
         "name" : "Others-orphan"
      },
      {
         "body ID" : 1571417,
         "user" : "takemurasa",
         "comment" : "Hard to trace to the exit",
         "status" : "Traced",
         "name" : "KC-s"
      },
      {
         "user" : "shinomiyaa",
         "body ID" : 1572334,
         "status" : "Traced",
         "name" : "KC-s"
      },
      {
         "user" : "shinomiyaa",
         "body ID" : 1574351,
         "status" : "Traced",
         "name" : "KC-s",
         "comment" : "not completely traced (going to beta-lobe)"
      },
      {
         "name" : "KC-s",
         "status" : "Traced",
         "user" : "takemurasa",
         "body ID" : 1575075
      },
      {
         "body ID" : 15759322,
         "user" : "ogundeyio",
         "name" : "Others-orphan",
         "status" : "Orphan"
      },
      {
         "body ID" : 1577210,
         "user" : "shinomiyaa",
         "name" : "KC-s",
         "status" : "Traced"
      },
      {
         "body ID" : 15791412,
         "user" : "ogundeyio",
         "assigned" : 7629,
         "name" : "Others",
         "status" : "Partially Traced"
      },
      {
         "user" : "takemuras",
         "body ID" : 15809740,
         "name" : "PAM-11-O",
         "status" : "Traced"
      },
      {
         "comment" : "hard to trace",
         "status" : "Traced",
         "name" : "KC-s",
         "body ID" : 1581325,
         "user" : "lauchies"
      },
      {
         "name" : "KC-s",
         "status" : "Traced",
         "comment" : "hard to trace one of the branches",
         "body ID" : 1581562,
         "user" : "takemuras"
      },
      {
         "status" : "Traced",
         "name" : "PAM-11-M",
         "comment" : "outside ROI",
         "body ID" : 15832059,
         "user" : "takemuras"
      },
      {
         "name" : "KC-c",
         "status" : "Traced",
         "body ID" : 158501,
         "user" : "shinomiyaa"
      },
      {
         "body ID" : 158781,
         "user" : "shinomiyaa",
         "status" : "Traced",
         "name" : "KC-c"
      },
      {
         "name" : "KC-s",
         "status" : "Traced",
         "user" : "shinomiyaa",
         "body ID" : 1591592
      },
      {
         "user" : "lauchies",
         "body ID" : 159874,
         "name" : "Others-orphan",
         "status" : "Traced"
      },
      {
         "user" : "takemurasa",
         "body ID" : 16018373,
         "comment" : "APL?",
         "name" : "Others",
         "status" : "Traced"
      },
      {
         "status" : "Traced",
         "name" : "Others-a1-5",
         "body ID" : 16039470,
         "user" : "takemuras"
      },
      {
         "user" : "lauchies",
         "body ID" : 1607549,
         "status" : "Traced",
         "name" : "Others-orphan"
      },
      {
         "user" : "ogundeyio",
         "body ID" : 16133148,
         "status" : "Orphan",
         "name" : "Others-orphan"
      },
      {
         "body ID" : 1627616,
         "user" : "shinomiyaa",
         "comment" : "Exits ROI",
         "status" : "Traced",
         "name" : "KC-s"
      },
      {
         "user" : "ogundeyio",
         "body ID" : 1630342,
         "status" : "Traced",
         "name" : "KC-s"
      },
      {
         "user" : "takemurasa",
         "body ID" : 16381242,
         "status" : "Traced",
         "name" : "KC-any"
      },
      {
         "name" : "KC-s",
         "status" : "Traced",
         "user" : "ogundeyio",
         "body ID" : 1638862
      },
      {
         "status" : "Traced",
         "name" : "KC-any",
         "body ID" : 164450,
         "user" : "lauchies"
      },
      {
         "name" : "Others",
         "status" : "Hard to trace",
         "comment" : "outside ROI",
         "user" : "ordishc",
         "body ID" : 16486958
      },
      {
         "user" : "lauchies",
         "body ID" : 1648930,
         "status" : "Traced",
         "name" : "KC-any"
      },
      {
         "name" : "Others-orphan",
         "status" : "Traced",
         "body ID" : 16526674,
         "user" : "shinomiyaa"
      },
      {
         "user" : "changl",
         "body ID" : 1653217,
         "name" : "Others",
         "status" : "Traced"
      },
      {
         "status" : "Traced",
         "name" : "PAM-11-K",
         "user" : "takemuras",
         "body ID" : 16534021
      },
      {
         "body ID" : 16535674,
         "user" : "ogundeyio",
         "name" : "Others",
         "status" : "Traced"
      },
      {
         "body ID" : 16562174,
         "user" : "takemuras",
         "comment" : "touch itself many times",
         "status" : "Traced",
         "name" : "MB-DPM"
      },
      {
         "body ID" : 16578151,
         "user" : "takemuras",
         "name" : "PAM-11-N",
         "status" : "Traced"
      },
      {
         "user" : "ogundeyio",
         "body ID" : 16579135,
         "status" : "Hard to trace"
      },
      {
         "name" : "PAM-11-L",
         "status" : "Traced",
         "user" : "takemuras",
         "body ID" : 16591479
      },
      {
         "status" : "Traced",
         "name" : "KC-s",
         "comment" : "hard to trace (going to beta-lobe)",
         "body ID" : 1660060,
         "user" : "shinomiyaa"
      },
      {
         "user" : "changl",
         "body ID" : 1660423,
         "name" : "Others-orphan",
         "status" : "Traced"
      },
      {
         "body ID" : 16607176,
         "user" : "takemuras",
         "status" : "Traced",
         "name" : "KC-s"
      },
      {
         "user" : "takemuras",
         "body ID" : 1661230,
         "comment" : "Please don't change the status",
         "status" : "Traced",
         "name" : "MBON-19-B"
      },
      {
         "user" : "anicetor",
         "body ID" : 1661302,
         "comment" : "Please don't change the status",
         "status" : "Finalized",
         "name" : "MBON-19-A"
      },
      {
         "user" : "ogundeyio",
         "body ID" : 1662042,
         "name" : "KC-s",
         "status" : "Traced"
      },
      {
         "status" : "Traced",
         "name" : "Others-alpha prime",
         "user" : "takemurasa",
         "body ID" : 16657063
      },
      {
         "user" : "shinomiyaa",
         "body ID" : 166865,
         "status" : "Traced",
         "name" : "KC-c"
      },
      {
         "body ID" : 167023,
         "user" : "takemurasa",
         "status" : "Traced",
         "name" : "KC-c"
      },
      {
         "status" : "Traced",
         "name" : "KC-s",
         "comment" : "hard to trace",
         "body ID" : 1670823,
         "user" : "lauchies"
      },
      {
         "body ID" : 16740492,
         "user" : "shinomiyaa",
         "status" : "Traced",
         "name" : "Others"
      },
      {
         "comment" : "Outside ROI",
         "status" : "Traced",
         "body ID" : 16744010,
         "user" : "ogundeyio"
      },
      {
         "body ID" : 1678839,
         "user" : "shinomiyaa",
         "name" : "KC-s",
         "status" : "Traced"
      },
      {
         "name" : "KC-s",
         "status" : "Traced",
         "user" : "anicetor",
         "body ID" : 1680108
      },
      {
         "status" : "Traced",
         "name" : "KC-s",
         "user" : "takemurasa",
         "body ID" : 1685064
      },
      {
         "status" : "Traced",
         "name" : "Others-orphan",
         "user" : "changl",
         "body ID" : 1685444
      },
      {
         "user" : "shinomiyaa",
         "body ID" : 17064057,
         "name" : "Others",
         "status" : "Hard to trace",
         "comment" : "outside ROI"
      },
      {
         "name" : "Others",
         "status" : "Hard to trace",
         "comment" : "Out of ROI",
         "user" : "shinomiyaa",
         "body ID" : 17067799
      },
      {
         "body ID" : 17098755,
         "user" : "lauchies",
         "comment" : "outside ROI",
         "status" : "Hard to trace"
      },
      {
         "body ID" : 1712110,
         "user" : "takemurasa",
         "comment" : "Hard to trace to the exit",
         "name" : "KC-s",
         "status" : "Traced"
      },
      {
         "name" : "Others",
         "status" : "Partially Traced",
         "body ID" : 17159725,
         "user" : "shinomiyaa"
      },
      {
         "body ID" : 1719099,
         "user" : "ogundeyio",
         "status" : "Traced",
         "name" : "KC-s"
      },
      {
         "user" : "ogundeyio",
         "body ID" : 1719148,
         "status" : "Traced",
         "name" : "KC-s"
      },
      {
         "comment" : "not completely traced (going to beta-lobe)",
         "status" : "Traced",
         "name" : "KC-s",
         "body ID" : 1730395,
         "user" : "takemuras"
      },
      {
         "name" : "KC-s",
         "status" : "Traced",
         "body ID" : 1736755,
         "user" : "shinomiyaa"
      },
      {
         "name" : "KC-any",
         "status" : "Traced",
         "user" : "shinomiyaa",
         "body ID" : 173727
      },
      {
         "user" : "changl",
         "body ID" : 1741788,
         "name" : "Others-orphan",
         "status" : "Traced"
      },
      {
         "name" : "KC-any",
         "status" : "Traced",
         "user" : "shinomiyaa",
         "body ID" : 174190
      },
      {
         "status" : "Traced",
         "name" : "KC-s",
         "user" : "shinomiyaa",
         "body ID" : 1785436
      },
      {
         "name" : "KC-s",
         "status" : "Traced",
         "body ID" : 1787089,
         "user" : "shinomiyaa"
      },
      {
         "name" : "KC-s",
         "status" : "Traced",
         "user" : "shinomiyaa",
         "body ID" : 1787423
      },
      {
         "user" : "shinomiyaa",
         "body ID" : 1791047,
         "status" : "Traced",
         "name" : "KC-s"
      },
      {
         "body ID" : 1791988,
         "user" : "takemuras",
         "name" : "KC-s",
         "status" : "Traced",
         "comment" : "the axon going to beta-lobe can not to be traced"
      },
      {
         "user" : "shinomiyaa",
         "body ID" : 1803415,
         "comment" : "hard to trace going to beta-lobe",
         "status" : "Traced",
         "name" : "KC-s"
      },
      {
         "name" : "KC-s",
         "status" : "Traced",
         "comment" : "EXITS ROI VENTRALLY",
         "user" : "shinomiyaa",
         "body ID" : 1810197
      },
      {
         "comment" : "hard to trace",
         "name" : "KC-s",
         "status" : "Traced",
         "body ID" : 1810481,
         "user" : "lauchies"
      },
      {
         "comment" : "not completely traced (going to beta-lobe)",
         "status" : "Traced",
         "name" : "KC-s",
         "body ID" : 1816052,
         "user" : "shinomiyaa"
      },
      {
         "name" : "KC-c",
         "status" : "Traced",
         "user" : "shinomiyaa",
         "body ID" : 1825080
      },
      {
         "body ID" : 1826740,
         "user" : "lauchies",
         "name" : "Others-orphan",
         "status" : "Traced"
      },
      {
         "body ID" : 1827726,
         "user" : "changl",
         "name" : "Others-orphan",
         "status" : "Traced"
      },
      {
         "body ID" : 1836740,
         "user" : "takemurasa",
         "name" : "KC-s",
         "status" : "Traced",
         "comment" : "Hard to trace one of the branches"
      },
      {
         "body ID" : 1842304,
         "user" : "lauchies",
         "name" : "KC-any",
         "status" : "Traced"
      },
      {
         "user" : "shinomiyaa",
         "body ID" : 1842651,
         "name" : "KC-any",
         "status" : "Traced"
      },
      {
         "user" : "takemurasa",
         "body ID" : 1847884,
         "name" : "KC-s",
         "status" : "Traced",
         "comment" : "Hard to trace to the exit"
      },
      {
         "name" : "Others-orphan",
         "status" : "Traced",
         "user" : "lauchies",
         "body ID" : 1848086
      },
      {
         "name" : "KC-s",
         "status" : "Traced",
         "body ID" : 1848980,
         "user" : "shinomiyaa"
      },
      {
         "comment" : "Exits the ROI",
         "name" : "KC-c",
         "status" : "Traced",
         "user" : "takemurasa",
         "body ID" : 18498
      },
      {
         "name" : "KC-s",
         "status" : "Traced",
         "body ID" : 1850350,
         "user" : "shinomiyaa"
      },
      {
         "name" : "KC-s",
         "status" : "Traced",
         "comment" : "not completely traced (going to beta-lobe)",
         "body ID" : 1858841,
         "user" : "shinomiyaa"
      },
      {
         "user" : "lauchies",
         "body ID" : 1861776,
         "status" : "Traced",
         "name" : "Others-orphan"
      },
      {
         "status" : "Traced",
         "name" : "KC-s",
         "user" : "shinomiyaa",
         "body ID" : 1863402
      },
      {
         "name" : "KC-s",
         "status" : "Traced",
         "user" : "takemurasa",
         "body ID" : 1863703
      },
      {
         "body ID" : 1865803,
         "user" : "ogundeyio",
         "comment" : "Hard to trace to exit",
         "status" : "Traced",
         "name" : "KC-s"
      },
      {
         "user" : "ogundeyio",
         "body ID" : 1867253,
         "comment" : "Hard to trace one of the branches",
         "name" : "KC-s",
         "status" : "Traced"
      },
      {
         "status" : "Traced",
         "name" : "KC-s",
         "body ID" : 1868993,
         "user" : "shinomiyaa"
      },
      {
         "body ID" : 1869350,
         "user" : "shinomiyaa",
         "status" : "Traced",
         "name" : "KC-s"
      },
      {
         "comment" : "Hard to trace one of the branches",
         "name" : "KC-s",
         "status" : "Traced",
         "user" : "shinomiyaa",
         "body ID" : 1870405
      },
      {
         "user" : "shinomiyaa",
         "body ID" : 1872788,
         "status" : "Traced",
         "name" : "KC-s"
      },
      {
         "status" : "Traced",
         "name" : "KC-s",
         "body ID" : 1874811,
         "user" : "takemuras"
      },
      {
         "name" : "KC-s",
         "status" : "Traced",
         "user" : "ogundeyio",
         "body ID" : 1876855
      },
      {
         "status" : "Not examined",
         "name" : "",
         "assigned" : 6018,
         "body ID" : 1878739
      },
      {
         "status" : "Traced",
         "name" : "KC-s",
         "body ID" : 1881272,
         "user" : "lauchies"
      },
      {
         "body ID" : 1896066,
         "user" : "shinomiyaa",
         "status" : "Traced",
         "name" : "KC-s"
      },
      {
         "status" : "Traced",
         "name" : "KC-s",
         "body ID" : 1909071,
         "user" : "shinomiyaa"
      },
      {
         "status" : "Traced",
         "name" : "KC-any",
         "user" : "shinomiyaa",
         "body ID" : 19129
      },
      {
         "name" : "KC-s",
         "status" : "Traced",
         "comment" : "Can't find alpha beta exit",
         "body ID" : 1914907,
         "user" : "changl"
      },
      {
         "user" : "anicetor",
         "body ID" : 1920947,
         "status" : "Traced",
         "name" : "KC-s"
      },
      {
         "user" : "takemuras",
         "body ID" : 1929394,
         "comment" : "EXITS ROI",
         "name" : "KC-s",
         "status" : "Traced"
      },
      {
         "status" : "Orphan",
         "name" : "Others-orphan",
         "body ID" : 1943899,
         "user" : "ogundeyio"
      },
      {
         "user" : "shinomiyaa",
         "body ID" : 1944913,
         "status" : "Traced",
         "name" : "KC-any"
      },
      {
         "user" : "takemuras",
         "body ID" : 1946790,
         "name" : "KC-s",
         "status" : "Traced"
      },
      {
         "name" : "KC-any",
         "status" : "Traced",
         "user" : "ogundeyio",
         "body ID" : 1949920
      },
      {
         "user" : "changl",
         "body ID" : 1957908,
         "comment" : "Can't find alpha beta exit",
         "status" : "Traced",
         "name" : "KC-s"
      },
      {
         "body ID" : 196572,
         "user" : "shinomiyaa",
         "name" : "KC-any",
         "status" : "Traced"
      },
      {
         "body ID" : 1969610,
         "user" : "ogundeyio",
         "status" : "Traced",
         "name" : "KC-s"
      },
      {
         "body ID" : 1970455,
         "user" : "takemurasa",
         "status" : "Traced",
         "name" : "KC-any",
         "comment" : "axon going to beta-lobe cannot to be traced"
      },
      {
         "user" : "lauchies",
         "body ID" : 1971462,
         "status" : "Traced",
         "name" : "KC-s",
         "comment" : "hard to trace"
      },
      {
         "body ID" : 1976942,
         "user" : "ordishc",
         "name" : "Irrelevant",
         "status" : "Hard to trace"
      },
      {
         "user" : "takemurasa",
         "body ID" : 1993396,
         "name" : "KC-s",
         "status" : "Traced"
      },
      {
         "body ID" : 1999828,
         "user" : "takemurasa",
         "name" : "KC-s",
         "status" : "Traced"
      },
      {
         "user" : "ogundeyio",
         "body ID" : 2,
         "comment" : "May connect to 134224",
         "status" : "Traced",
         "name" : "MB-APL"
      },
      {
         "name" : "Irrelevant",
         "status" : "Traced",
         "user" : "takemurasa",
         "body ID" : 200004262
      },
      {
         "status" : "Not examined",
         "name" : "",
         "assigned" : 5892,
         "body ID" : 200012958
      },
      {
         "body ID" : 200013692,
         "user" : "takemurasa",
         "status" : "Traced",
         "name" : "Others-orphan"
      },
      {
         "body ID" : 200013835,
         "user" : "lauchies",
         "name" : "Others-orphan",
         "status" : "Traced"
      },
      {
         "user" : "lauchies",
         "body ID" : 200013905,
         "status" : "Traced",
         "name" : "Others-orphan"
      },
      {
         "name" : "Others",
         "status" : "Hard to trace",
         "user" : "takemurasa",
         "body ID" : 200014479
      },
      {
         "body ID" : 200014880,
         "assigned" : 5991,
         "name" : "",
         "status" : "Not examined"
      },
      {
         "body ID" : 200015281,
         "user" : "takemurasa",
         "status" : "Traced",
         "name" : "Irrelevant"
      },
      {
         "status" : "Partially Traced",
         "name" : "Irrelevant",
         "body ID" : 200015305,
         "user" : "shinomiyaa"
      },
      {
         "body ID" : 200015388,
         "user" : "takemurasa",
         "status" : "Traced",
         "name" : "Others-orphan"
      },
      {
         "body ID" : 200015407,
         "user" : "shinomiyaa",
         "name" : "Irrelevant",
         "status" : "Traced"
      },
      {
         "user" : "takemurasa",
         "body ID" : 200015409,
         "status" : "Traced",
         "name" : "KC-alpha prime"
      },
      {
         "body ID" : 200015599,
         "user" : "takemurasa",
         "status" : "Traced",
         "name" : "Others-orphan"
      },
      {
         "name" : "KC-s",
         "status" : "Traced",
         "comment" : "Hard to trace to the exit",
         "user" : "shinomiyaa",
         "body ID" : 2001366
      },
      {
         "comment" : "not completely traced (going to beta-lobe)",
         "status" : "Traced",
         "name" : "KC-s",
         "user" : "ogundeyio",
         "body ID" : 2004006
      },
      {
         "comment" : "hard to trace",
         "status" : "Traced",
         "name" : "KC-s",
         "body ID" : 2005147,
         "user" : "lauchies"
      },
      {
         "user" : "shinomiyaa",
         "body ID" : 2010187,
         "comment" : "hard to trace (going to beta-lobe)",
         "status" : "Traced",
         "name" : "KC-s"
      },
      {
         "body ID" : 20132,
         "user" : "shinomiyaa",
         "status" : "Traced",
         "name" : "KC-s",
         "comment" : "not completely traced (going to beta-lobe)"
      },
      {
         "status" : "Traced",
         "name" : "Others-orphan",
         "user" : "takemurasa",
         "body ID" : 2013719
      },
      {
         "user" : "takemurasa",
         "body ID" : 2019304,
         "status" : "Traced",
         "name" : "KC-s"
      },
      {
         "comment" : "Can't find alpha beta exit",
         "name" : "KC-s",
         "status" : "Traced",
         "body ID" : 2026086,
         "user" : "changl"
      },
      {
         "name" : "Others",
         "status" : "Traced",
         "user" : "shinomiyaa",
         "body ID" : 20275038
      },
      {
         "user" : "shinomiyaa",
         "body ID" : 20359,
         "status" : "Traced",
         "name" : "KC-c"
      },
      {
         "body ID" : 2040734,
         "user" : "takemurasa",
         "name" : "KC-s",
         "status" : "Traced",
         "comment" : "Hard to trace to the exit"
      },
      {
         "status" : "Traced",
         "name" : "KC-s",
         "body ID" : 2042602,
         "user" : "changl"
      },
      {
         "user" : "shinomiyaa",
         "body ID" : 2052113,
         "status" : "Traced",
         "name" : "KC-s",
         "comment" : "EXITS ROI VENTRALLY"
      },
      {
         "body ID" : 20738877,
         "status" : "Not examined"
      },
      {
         "user" : "takemurasa",
         "body ID" : 2074227,
         "comment" : "Hard to trace to the exit",
         "status" : "Traced",
         "name" : "KC-s"
      },
      {
         "status" : "Traced",
         "name" : "Others",
         "user" : "sigmundc",
         "body ID" : 20742464
      },
      {
         "body ID" : 20755269,
         "user" : "anicetor",
         "status" : "Partially Traced",
         "name" : "Others"
      },
      {
         "user" : "ordishc",
         "body ID" : 20787712,
         "name" : "Irrelevant",
         "status" : "Traced",
         "comment" : "outside of ROI"
      },
      {
         "comment" : "Hard to trace to the exit",
         "name" : "KC-s",
         "status" : "Traced",
         "body ID" : 2079483,
         "user" : "ogundeyio"
      },
      {
         "body ID" : 20802888,
         "user" : "changl",
         "status" : "Traced",
         "name" : "Others-orphan"
      },
      {
         "body ID" : 20813163,
         "user" : "changl",
         "status" : "Orphan"
      },
      {
         "user" : "takemurasa",
         "body ID" : 2082047,
         "name" : "KC-any",
         "status" : "Traced"
      },
      {
         "user" : "shinomiyaa",
         "body ID" : 2084327,
         "status" : "Traced",
         "name" : "KC-s"
      },
      {
         "user" : "lauchies",
         "body ID" : 2089114,
         "name" : "KC-s",
         "status" : "Traced",
         "comment" : "hard to trace"
      },
      {
         "body ID" : 2089450,
         "user" : "takemuras",
         "status" : "Finalized",
         "name" : "MBON-11-R"
      },
      {
         "body ID" : 2091575,
         "assigned" : 5960,
         "status" : "Not examined",
         "name" : ""
      },
      {
         "user" : "ogundeyio",
         "body ID" : 2095117,
         "name" : "KC-s",
         "status" : "Traced",
         "comment" : "Hard to trace to the exit"
      },
      {
         "name" : "KC-s",
         "status" : "Traced",
         "user" : "takemurasa",
         "body ID" : 2096391
      },
      {
         "user" : "anicetor",
         "body ID" : 2096872,
         "name" : "KC-s",
         "status" : "Traced"
      },
      {
         "user" : "changl",
         "body ID" : 2099114,
         "name" : "Others-orphan",
         "status" : "Traced"
      },
      {
         "comment" : "Hard to trace one of the branches",
         "status" : "Traced",
         "name" : "KC-s",
         "user" : "ogundeyio",
         "body ID" : 2114692
      },
      {
         "status" : "Traced",
         "name" : "KC-s",
         "user" : "shinomiyaa",
         "body ID" : 2123102
      },
      {
         "comment" : "not completely traced (going to beta-lobe)",
         "status" : "Traced",
         "name" : "KC-s",
         "body ID" : 2127844,
         "user" : "shinomiyaa"
      },
      {
         "status" : "Traced",
         "name" : "KC-s",
         "comment" : "continues outside ROI",
         "body ID" : 2131060,
         "user" : "shinomiyaa"
      },
      {
         "status" : "Traced",
         "name" : "KC-s",
         "comment" : "not completely traced (going to beta-lobe)",
         "body ID" : 2141761,
         "user" : "shinomiyaa"
      },
      {
         "body ID" : 2148487,
         "user" : "shinomiyaa",
         "status" : "Traced",
         "name" : "KC-s"
      },
      {
         "body ID" : 21492095,
         "user" : "shinomiyaa",
         "name" : "Others",
         "status" : "Traced"
      },
      {
         "comment" : "can't find alpha beta exit",
         "name" : "KC-s",
         "status" : "Traced",
         "user" : "lauchies",
         "body ID" : 2164305
      },
      {
         "body ID" : 2165505,
         "user" : "takemurasa",
         "status" : "Traced",
         "name" : "KC-p",
         "comment" : "the axon going to beta lobe can not to be traced"
      },
      {
         "body ID" : 2165676,
         "user" : "takemurasa",
         "name" : "KC-p",
         "status" : "Traced",
         "comment" : "reviewed"
      },
      {
         "body ID" : 2167316,
         "user" : "takemurasa",
         "comment" : "Hard to trace to the exit",
         "name" : "KC-s",
         "status" : "Traced"
      },
      {
         "user" : "changl",
         "body ID" : 2178308,
         "comment" : "hard to trace alpha beta exit",
         "name" : "KC-s",
         "status" : "Traced"
      },
      {
         "name" : "KC-s",
         "status" : "Traced",
         "user" : "changl",
         "body ID" : 2178477
      },
      {
         "body ID" : 2193650,
         "user" : "changl",
         "comment" : "can't find alpah beta exit",
         "name" : "KC-s",
         "status" : "Traced"
      },
      {
         "body ID" : 2203290,
         "user" : "lauchies",
         "status" : "Traced",
         "name" : "Others-orphan"
      },
      {
         "body ID" : 2203541,
         "user" : "takemuras",
         "name" : "KC-s",
         "status" : "Traced"
      },
      {
         "name" : "KC-s",
         "status" : "Traced",
         "body ID" : 2205190,
         "user" : "shinomiyaa"
      },
      {
         "name" : "KC-s",
         "status" : "Traced",
         "comment" : "Can not find alpha beta exit",
         "body ID" : 2208603,
         "user" : "changl"
      },
      {
         "status" : "Traced",
         "name" : "Others-orphan",
         "user" : "lauchies",
         "body ID" : 2208731
      },
      {
         "status" : "Traced",
         "name" : "KC-s",
         "body ID" : 2209935,
         "user" : "shinomiyaa"
      },
      {
         "user" : "lauchies",
         "body ID" : 2216606,
         "name" : "Others-orphan",
         "status" : "Traced"
      },
      {
         "status" : "Traced",
         "name" : "KC-s",
         "body ID" : 2216824,
         "user" : "lauchies"
      },
      {
         "comment" : "can't find the alpha beta exit",
         "status" : "Traced",
         "name" : "KC-s",
         "user" : "changl",
         "body ID" : 2217495
      },
      {
         "user" : "shinomiyaa",
         "body ID" : 2219226,
         "name" : "KC-c",
         "status" : "Traced"
      },
      {
         "status" : "Traced",
         "name" : "KC-any",
         "body ID" : 2220347,
         "user" : "takemurasa"
      },
      {
         "status" : "Traced",
         "name" : "Others-orphan",
         "body ID" : 2220667,
         "user" : "takemurasa"
      },
      {
         "user" : "shinomiyaa",
         "body ID" : 2229150,
         "name" : "KC-c",
         "status" : "Traced"
      },
      {
         "name" : "KC-s",
         "status" : "Traced",
         "body ID" : 2232102,
         "user" : "shinomiyaa"
      },
      {
         "comment" : "Hard to trace to the exit",
         "name" : "KC-s",
         "status" : "Traced",
         "body ID" : 2232308,
         "user" : "takemurasa"
      },
      {
         "body ID" : 2234224,
         "user" : "shinomiyaa",
         "status" : "Traced",
         "name" : "KC-s"
      },
      {
         "user" : "shinomiyaa",
         "body ID" : 2234574,
         "name" : "KC-s",
         "status" : "Traced",
         "comment" : "branch going to beta-lobe cannot to be traced completely"
      },
      {
         "user" : "takemurasa",
         "body ID" : 2236953,
         "comment" : "Hard to trace to the exit",
         "status" : "Traced",
         "name" : "KC-s"
      },
      {
         "status" : "Traced",
         "name" : "KC-s",
         "body ID" : 2239358,
         "user" : "shinomiyaa"
      },
      {
         "body ID" : 2242530,
         "user" : "ogundeyio",
         "status" : "Traced",
         "name" : "KC-s",
         "comment" : "not completely traced (going to beta-lobe)"
      },
      {
         "body ID" : 2242865,
         "user" : "shinomiyaa",
         "name" : "KC-s",
         "status" : "Traced",
         "comment" : "hard to trace (going to beta-lobe)"
      },
      {
         "comment" : "hard to trace (going to beta-lobe)",
         "status" : "Traced",
         "name" : "KC-s",
         "body ID" : 2243826,
         "user" : "ogundeyio"
      },
      {
         "status" : "Traced",
         "name" : "KC-s",
         "body ID" : 224409,
         "user" : "ogundeyio"
      },
      {
         "user" : "lauchies",
         "body ID" : 2250567,
         "name" : "Others-orphan",
         "status" : "Traced"
      },
      {
         "body ID" : 2252015,
         "user" : "lauchies",
         "name" : "Others-orphan",
         "status" : "Traced"
      },
      {
         "name" : "KC-s",
         "status" : "Traced",
         "user" : "changl",
         "body ID" : 2257175
      },
      {
         "body ID" : 2259151,
         "user" : "shinomiyaa",
         "name" : "KC-s",
         "status" : "Traced",
         "comment" : "not completely traced (going to beta-lobe)"
      },
      {
         "status" : "Traced",
         "name" : "KC-c",
         "body ID" : 226014,
         "user" : "takemurasa"
      },
      {
         "comment" : "hard to trace",
         "status" : "Traced",
         "name" : "KC-s",
         "user" : "lauchies",
         "body ID" : 2261309
      },
      {
         "user" : "ogundeyio",
         "body ID" : 2264396,
         "name" : "KC-s",
         "status" : "Traced"
      },
      {
         "body ID" : 2264721,
         "user" : "ogundeyio",
         "name" : "KC-s",
         "status" : "Traced",
         "comment" : "EXITS ROI"
      },
      {
         "user" : "shinomiyaa",
         "body ID" : 226590,
         "status" : "Traced",
         "name" : "KC-c"
      },
      {
         "status" : "Traced",
         "name" : "KC-c",
         "body ID" : 2274313,
         "user" : "shinomiyaa"
      },
      {
         "status" : "Traced",
         "name" : "KC-c",
         "body ID" : 2276192,
         "user" : "shinomiyaa"
      },
      {
         "name" : "KC-s",
         "status" : "Traced",
         "body ID" : 2282016,
         "user" : "shinomiyaa"
      },
      {
         "body ID" : 2290244,
         "user" : "shinomiyaa",
         "name" : "KC-c",
         "status" : "Traced"
      },
      {
         "status" : "Traced",
         "name" : "Others-orphan",
         "body ID" : 2291509,
         "user" : "lauchies"
      },
      {
         "status" : "Traced",
         "name" : "Others-orphan",
         "body ID" : 2298979,
         "user" : "lauchies"
      },
      {
         "user" : "shinomiyaa",
         "body ID" : 2300490,
         "status" : "Traced",
         "name" : "KC-c"
      },
      {
         "user" : "shinomiyaa",
         "body ID" : 230200,
         "name" : "KC-c",
         "status" : "Traced"
      },
      {
         "status" : "Traced",
         "name" : "KC-c",
         "user" : "takemurasa",
         "body ID" : 2306718
      },
      {
         "body ID" : 2307690,
         "user" : "lauchies",
         "status" : "Traced",
         "name" : "KC-any"
      },
      {
         "body ID" : 2322234,
         "user" : "lauchies",
         "name" : "KC-c",
         "status" : "Traced"
      },
      {
         "name" : "KC-any",
         "status" : "Traced",
         "body ID" : 2323368,
         "user" : "ogundeyio"
      },
      {
         "status" : "Traced",
         "name" : "KC-c",
         "body ID" : 232648,
         "user" : "lauchies"
      },
      {
         "body ID" : 2328224,
         "user" : "takemurasa",
         "name" : "KC-any",
         "status" : "Traced"
      },
      {
         "name" : "KC-c",
         "status" : "Traced",
         "body ID" : 233419,
         "user" : "changl"
      },
      {
         "name" : "KC-c",
         "status" : "Traced",
         "user" : "takemurasa",
         "body ID" : 2334988
      },
      {
         "user" : "anicetor",
         "body ID" : 2338232,
         "comment" : "axon going to beta-lobe cannot be traced and connect to 400640641?(#12056)",
         "name" : "KC-s",
         "status" : "Traced"
      },
      {
         "name" : "KC-c",
         "status" : "Traced",
         "body ID" : 2339532,
         "user" : "shinomiyaa"
      },
      {
         "name" : "KC-s",
         "status" : "Traced",
         "comment" : "the axon going to beta-lobe cannot to be traced completely",
         "user" : "shinomiyaa",
         "body ID" : 2340015
      },
      {
         "user" : "lauchies",
         "body ID" : 2341636,
         "status" : "Traced",
         "name" : "KC-c"
      },
      {
         "status" : "Traced",
         "name" : "Others-orphan",
         "body ID" : 2346196,
         "user" : "anicetor"
      },
      {
         "status" : "Traced",
         "name" : "Others-orphan",
         "body ID" : 2348507,
         "user" : "lauchies"
      },
      {
         "body ID" : 2348911,
         "user" : "lauchies",
         "name" : "Others-orphan",
         "status" : "Traced"
      },
      {
         "body ID" : 2351834,
         "user" : "takemurasa",
         "name" : "KC-c",
         "status" : "Traced"
      },
      {
         "user" : "shinomiyaa",
         "body ID" : 2362491,
         "status" : "Traced",
         "name" : "KC-c"
      },
      {
         "status" : "Traced",
         "name" : "Others-orphan",
         "user" : "lauchies",
         "body ID" : 2362764
      },
      {
         "user" : "takemurasa",
         "body ID" : 2369904,
         "status" : "Traced",
         "name" : "KC-c"
      },
      {
         "status" : "Traced",
         "name" : "KC-c",
         "body ID" : 2376536,
         "user" : "shinomiyaa"
      },
      {
         "user" : "lauchies",
         "body ID" : 2378058,
         "status" : "Traced",
         "name" : "KC-any"
      },
      {
         "name" : "KC-any",
         "status" : "Traced",
         "user" : "shinomiyaa",
         "body ID" : 2382082
      },
      {
         "name" : "KC-c",
         "status" : "Traced",
         "user" : "ogundeyio",
         "body ID" : 238420
      },
      {
         "status" : "Traced",
         "name" : "KC-c",
         "body ID" : 2388378,
         "user" : "ogundeyio"
      },
      {
         "name" : "KC-c",
         "status" : "Traced",
         "user" : "shinomiyaa",
         "body ID" : 2394725
      },
      {
         "body ID" : 239509,
         "user" : "takemuras",
         "name" : "KC-c",
         "status" : "Traced"
      },
      {
         "body ID" : 2397844,
         "user" : "takemuras",
         "name" : "KC-s",
         "status" : "Traced"
      },
      {
         "name" : "KC-any",
         "status" : "Traced",
         "user" : "shinomiyaa",
         "body ID" : 2398811
      },
      {
         "user" : "shinomiyaa",
         "body ID" : 2412768,
         "status" : "Traced",
         "name" : "KC-any"
      },
      {
         "name" : "KC-c",
         "status" : "Traced",
         "user" : "takemurasa",
         "body ID" : 2416600
      },
      {
         "user" : "takemurasa",
         "body ID" : 2431152,
         "name" : "KC-s",
         "status" : "Traced",
         "comment" : "Hard to trace to the exit"
      },
      {
         "body ID" : 243140,
         "user" : "shinomiyaa",
         "status" : "Traced",
         "name" : "KC-c"
      },
      {
         "body ID" : 2432570,
         "user" : "shinomiyaa",
         "status" : "Traced",
         "name" : "KC-c",
         "comment" : "EXITS ROI VENTRALLY"
      },
      {
         "body ID" : 243626,
         "user" : "takemuras",
         "status" : "Traced",
         "name" : "KC-c"
      },
      {
         "user" : "changl",
         "body ID" : 2444977,
         "comment" : "Can't find alpha beta exit",
         "status" : "Traced",
         "name" : "KC-s"
      },
      {
         "name" : "KC-s",
         "status" : "Traced",
         "user" : "changl",
         "body ID" : 2453799
      },
      {
         "body ID" : 2460672,
         "user" : "takemuras",
         "name" : "KC-s",
         "status" : "Traced"
      },
      {
         "status" : "Traced",
         "name" : "KC-s",
         "user" : "takemurasa",
         "body ID" : 2461995
      },
      {
         "status" : "Traced",
         "name" : "KC-s",
         "user" : "shinomiyaa",
         "body ID" : 2464891
      },
      {
         "comment" : "hard to trace",
         "name" : "KC-s",
         "status" : "Traced",
         "body ID" : 2466849,
         "user" : "lauchies"
      },
      {
         "body ID" : 246749,
         "user" : "ogundeyio",
         "name" : "KC-c",
         "status" : "Traced"
      },
      {
         "name" : "",
         "status" : "Not examined",
         "assigned" : 5999,
         "body ID" : 2468366
      },
      {
         "name" : "KC-any",
         "status" : "Traced",
         "user" : "changl",
         "body ID" : 2469206
      },
      {
         "user" : "shinomiyaa",
         "body ID" : 2471880,
         "name" : "KC-any",
         "status" : "Traced"
      },
      {
         "body ID" : 2472116,
         "user" : "lauchies",
         "name" : "Others-orphan",
         "status" : "Traced"
      },
      {
         "body ID" : 2481960,
         "user" : "lauchies",
         "comment" : "one branch doesn't exit",
         "status" : "Traced",
         "name" : "KC-s"
      },
      {
         "body ID" : 2484798,
         "user" : "shinomiyaa",
         "status" : "Traced",
         "name" : "KC-c",
         "comment" : "EXITS ROI"
      },
      {
         "comment" : "not completely traced (going to beta-lobe)",
         "name" : "KC-s",
         "status" : "Traced",
         "user" : "shinomiyaa",
         "body ID" : 2485713
      },
      {
         "user" : "takemuras",
         "body ID" : 2491565,
         "name" : "KC-s",
         "status" : "Traced"
      },
      {
         "name" : "KC-s",
         "status" : "Traced",
         "user" : "lauchies",
         "body ID" : 2492372
      },
      {
         "status" : "Traced",
         "name" : "KC-s",
         "user" : "shinomiyaa",
         "body ID" : 2499172
      },
      {
         "body ID" : 250105,
         "user" : "shinomiyaa",
         "name" : "KC-c",
         "status" : "Traced"
      },
      {
         "name" : "KC-c",
         "status" : "Traced",
         "user" : "takemurasa",
         "body ID" : 2505909
      },
      {
         "status" : "Traced",
         "name" : "Others-orphan",
         "user" : "lauchies",
         "body ID" : 2507498
      },
      {
         "name" : "KC-c",
         "status" : "Traced",
         "comment" : "EXITS ROI",
         "user" : "takemurasa",
         "body ID" : 250945
      },
      {
         "user" : "shinomiyaa",
         "body ID" : 252738,
         "name" : "KC-c",
         "status" : "Traced"
      },
      {
         "user" : "shinomiyaa",
         "body ID" : 2530770,
         "status" : "Traced",
         "name" : "KC-s"
      },
      {
         "status" : "Traced",
         "name" : "KC-s",
         "user" : "shinomiyaa",
         "body ID" : 2531529
      },
      {
         "body ID" : 2531953,
         "user" : "shinomiyaa",
         "comment" : "not completely traced (going to beta-lobe)",
         "name" : "KC-s",
         "status" : "Traced"
      },
      {
         "body ID" : 25333086,
         "user" : "lauchies",
         "name" : "Others",
         "status" : "Traced",
         "comment" : "outside ROI"
      },
      {
         "user" : "ogundeyio",
         "body ID" : 253722,
         "name" : "KC-c",
         "status" : "Traced"
      },
      {
         "user" : "ogundeyio",
         "body ID" : 2544903,
         "comment" : "Can't find alpha beta exit",
         "status" : "Traced",
         "name" : "KC-s"
      },
      {
         "body ID" : 2547278,
         "user" : "shinomiyaa",
         "status" : "Traced",
         "name" : "Others-orphan"
      },
      {
         "user" : "ogundeyio",
         "body ID" : 2549594,
         "comment" : "the bottom branch hard to trace",
         "name" : "KC-s",
         "status" : "Traced"
      },
      {
         "name" : "Others-orphan",
         "status" : "Traced",
         "body ID" : 2554040,
         "user" : "lauchies"
      },
      {
         "name" : "KC-s",
         "status" : "Traced",
         "user" : "changl",
         "body ID" : 2561467
      },
      {
         "user" : "lauchies",
         "body ID" : 2564390,
         "name" : "KC-s",
         "status" : "Traced",
         "comment" : "only found one branch exits"
      },
      {
         "body ID" : 2567040,
         "user" : "ordishc",
         "name" : "Irrelevant",
         "status" : "Traced",
         "comment" : "Glia"
      },
      {
         "name" : "KC-s",
         "status" : "Traced",
         "user" : "takemurasa",
         "body ID" : 257171
      },
      {
         "user" : "shinomiyaa",
         "body ID" : 2573749,
         "name" : "KC-s",
         "status" : "Traced"
      },
      {
         "name" : "Irrelevant",
         "status" : "Traced",
         "user" : "takemurasa",
         "body ID" : 2580178
      },
      {
         "status" : "Traced",
         "name" : "KC-s",
         "user" : "shinomiyaa",
         "body ID" : 2583108
      },
      {
         "user" : "lauchies",
         "body ID" : 2585184,
         "name" : "Others-orphan",
         "status" : "Traced"
      },
      {
         "body ID" : 259914,
         "user" : "shinomiyaa",
         "name" : "KC-c",
         "status" : "Traced"
      },
      {
         "name" : "KC-c",
         "status" : "Traced",
         "user" : "takemurasa",
         "body ID" : 260067
      },
      {
         "body ID" : 2609271,
         "user" : "changl",
         "name" : "KC-s",
         "status" : "Traced"
      },
      {
         "body ID" : 26092776,
         "user" : "shinomiyaa",
         "comment" : "outside ROI",
         "status" : "Hard to trace",
         "name" : "Others"
      },
      {
         "status" : "Hard to trace",
         "comment" : "out of ROI",
         "user" : "lauchies",
         "body ID" : 26093159
      },
      {
         "user" : "changl",
         "body ID" : 260949,
         "status" : "Traced",
         "name" : "KC-any",
         "comment" : "can not find alpha beta exit"
      },
      {
         "body ID" : 2611899,
         "user" : "takemuras",
         "name" : "KC-s",
         "status" : "Traced"
      },
      {
         "name" : "KC-s",
         "status" : "Traced",
         "body ID" : 2614986,
         "user" : "ogundeyio"
      },
      {
         "body ID" : 2619187,
         "user" : "shinomiyaa",
         "name" : "KC-s",
         "status" : "Traced"
      },
      {
         "name" : "Others-orphan",
         "status" : "Traced",
         "body ID" : 2625791,
         "user" : "lauchies"
      },
      {
         "status" : "Traced",
         "name" : "KC-s",
         "body ID" : 2631895,
         "user" : "ogundeyio"
      },
      {
         "user" : "shinomiyaa",
         "body ID" : 2633610,
         "status" : "Traced",
         "name" : "Others-orphan"
      },
      {
         "comment" : "Hard to trace to the exit",
         "name" : "KC-s",
         "status" : "Traced",
         "body ID" : 2633776,
         "user" : "lauchies"
      },
      {
         "body ID" : 2635252,
         "user" : "shinomiyaa",
         "name" : "Others-orphan",
         "status" : "Traced"
      },
      {
         "user" : "shinomiyaa",
         "body ID" : 2640314,
         "status" : "Traced",
         "name" : "KC-s"
      },
      {
         "status" : "Traced",
         "name" : "KC-any",
         "comment" : "EXITS ROI VENTRALLY",
         "body ID" : 26556,
         "user" : "takemuras"
      },
      {
         "user" : "lauchies",
         "body ID" : 2656015,
         "status" : "Traced",
         "name" : "KC-s"
      },
      {
         "user" : "lauchies",
         "body ID" : 2661590,
         "name" : "Others-orphan",
         "status" : "Traced"
      },
      {
         "status" : "Traced",
         "name" : "KC-s",
         "body ID" : 2686712,
         "user" : "changl"
      },
      {
         "user" : "takemurasa",
         "body ID" : 2688745,
         "status" : "Traced",
         "name" : "KC-s"
      },
      {
         "status" : "Traced",
         "name" : "KC-s",
         "body ID" : 2691835,
         "user" : "shinomiyaa"
      },
      {
         "user" : "shinomiyaa",
         "body ID" : 2694278,
         "comment" : "branch going to beta-lobe cannot to be traced completely",
         "name" : "KC-s",
         "status" : "Traced"
      },
      {
         "status" : "Orphan",
         "user" : "ogundeyio",
         "body ID" : 2695112
      },
      {
         "name" : "KC-s",
         "status" : "Traced",
         "user" : "shinomiyaa",
         "body ID" : 2697313
      },
      {
         "user" : "lauchies",
         "body ID" : 2699541,
         "status" : "Traced",
         "name" : "Others-orphan"
      },
      {
         "comment" : "Can't find alpha beta exit",
         "status" : "Traced",
         "name" : "KC-s",
         "body ID" : 2700704,
         "user" : "changl"
      },
      {
         "comment" : "Hard to trace to the exit",
         "status" : "Traced",
         "name" : "KC-s",
         "body ID" : 2701464,
         "user" : "takemurasa"
      },
      {
         "status" : "Traced",
         "name" : "Others-orphan",
         "user" : "lauchies",
         "body ID" : 2702376
      },
      {
         "user" : "shinomiyaa",
         "body ID" : 2710329,
         "status" : "Traced",
         "name" : "KC-s",
         "comment" : "Hard to trace to the exit"
      },
      {
         "comment" : "Hard to trace one of the branches to the exit",
         "name" : "KC-s",
         "status" : "Traced",
         "body ID" : 2711149,
         "user" : "ogundeyio"
      },
      {
         "comment" : "hard to trace (going to beta-lobe)",
         "name" : "KC-s",
         "status" : "Traced",
         "user" : "shinomiyaa",
         "body ID" : 2716298
      },
      {
         "name" : "KC-s",
         "status" : "Traced",
         "body ID" : 2719466,
         "user" : "ogundeyio"
      },
      {
         "status" : "Traced",
         "name" : "KC-s",
         "body ID" : 2719676,
         "user" : "lauchies"
      },
      {
         "user" : "shinomiyaa",
         "body ID" : 2722921,
         "name" : "Others-orphan",
         "status" : "Traced"
      },
      {
         "comment" : "hard to trace(going to beta-lobe)",
         "name" : "KC-s",
         "status" : "Traced",
         "body ID" : 2723226,
         "user" : "shinomiyaa"
      },
      {
         "body ID" : 2748289,
         "user" : "shinomiyaa",
         "status" : "Traced",
         "name" : "KC-any"
      },
      {
         "name" : "KC-any",
         "status" : "Traced",
         "body ID" : 2749849,
         "user" : "takemuras"
      },
      {
         "name" : "KC-c",
         "status" : "Traced",
         "body ID" : 2751809,
         "user" : "shinomiyaa"
      },
      {
         "body ID" : 2756669,
         "user" : "changl",
         "name" : "KC-c",
         "status" : "Traced"
      },
      {
         "user" : "ogundeyio",
         "body ID" : 2759152,
         "comment" : "branch going to beta-lobe cannot to be traced completely",
         "name" : "KC-s",
         "status" : "Traced"
      },
      {
         "name" : "KC-s",
         "status" : "Traced",
         "user" : "shinomiyaa",
         "body ID" : 2760350
      },
      {
         "status" : "Traced",
         "name" : "KC-s",
         "comment" : "branch going to bet-lobe cannot to be traced completely",
         "body ID" : 2777882,
         "user" : "shinomiyaa"
      },
      {
         "body ID" : 2778865,
         "user" : "ogundeyio",
         "status" : "Traced",
         "name" : "KC-s"
      },
      {
         "name" : "KC-any",
         "status" : "Traced",
         "comment" : "axon going to medial-lobe can not to be traced",
         "body ID" : 2784736,
         "user" : "shinomiyaa"
      },
      {
         "name" : "KC-s",
         "status" : "Traced",
         "comment" : "not completely traced the branch going to beta",
         "body ID" : 2785258,
         "user" : "takemuras"
      },
      {
         "status" : "Traced",
         "name" : "Others-orphan",
         "body ID" : 2789833,
         "user" : "lauchies"
      },
      {
         "user" : "shinomiyaa",
         "body ID" : 2798850,
         "name" : "KC-s",
         "status" : "Traced"
      },
      {
         "name" : "KC-s",
         "status" : "Traced",
         "body ID" : 2808357,
         "user" : "changl"
      },
      {
         "status" : "Traced",
         "name" : "KC-c",
         "user" : "lauchies",
         "body ID" : 2840371
      },
      {
         "user" : "changl",
         "body ID" : 2842852,
         "name" : "KC-s",
         "status" : "Traced"
      },
      {
         "user" : "lauchies",
         "body ID" : 2861129,
         "status" : "Traced",
         "name" : "Others-orphan"
      },
      {
         "name" : "KC-any",
         "status" : "Traced",
         "comment" : "can not find the one of the exit",
         "user" : "takemurasa",
         "body ID" : 2864436
      },
      {
         "status" : "Traced",
         "name" : "KC-any",
         "body ID" : 2866359,
         "user" : "lauchies"
      },
      {
         "status" : "Traced",
         "name" : "KC-any",
         "user" : "changl",
         "body ID" : 2866831
      },
      {
         "name" : "Others-orphan",
         "status" : "Traced",
         "user" : "lauchies",
         "body ID" : 2869814
      },
      {
         "name" : "KC-c",
         "status" : "Traced",
         "body ID" : 2871608,
         "user" : "lauchies"
      },
      {
         "user" : "shinomiyaa",
         "body ID" : 2873259,
         "comment" : "not completely traced (going to beta-lobe)",
         "status" : "Traced",
         "name" : "KC-s"
      },
      {
         "user" : "lauchies",
         "body ID" : 2875429,
         "status" : "Traced",
         "name" : "KC-s"
      },
      {
         "body ID" : 2875665,
         "user" : "changl",
         "name" : "KC-s",
         "status" : "Traced"
      },
      {
         "name" : "KC-any",
         "status" : "Traced",
         "comment" : "axon going to pedunculus has two?(connect to 150790813 #11643)",
         "body ID" : 2884361,
         "user" : "shinomiyaa"
      },
      {
         "body ID" : 290115,
         "user" : "ogundeyio",
         "comment" : "Hard to trace to the exit",
         "status" : "Traced",
         "name" : "KC-s"
      },
      {
         "comment" : "one branch couldn't be fully traced",
         "status" : "Traced",
         "name" : "KC-s",
         "user" : "lauchies",
         "body ID" : 290535
      },
      {
         "user" : "takemurasa",
         "body ID" : 2916995,
         "status" : "Traced",
         "name" : "KC-s"
      },
      {
         "name" : "KC-s",
         "status" : "Traced",
         "body ID" : 2927014,
         "user" : "takemurasa"
      },
      {
         "name" : "KC-c",
         "status" : "Traced",
         "body ID" : 293135,
         "user" : "lauchies"
      },
      {
         "body ID" : 2934967,
         "user" : "takemurasa",
         "status" : "Traced",
         "name" : "KC-s",
         "comment" : "Hard to trace one of the branches"
      },
      {
         "name" : "KC-p",
         "status" : "Traced",
         "user" : "ogundeyio",
         "body ID" : 2937736
      },
      {
         "status" : "Traced",
         "name" : "KC-s",
         "user" : "ogundeyio",
         "body ID" : 2940276
      },
      {
         "status" : "Traced",
         "name" : "KC-s",
         "comment" : "Hard to trace to the exit",
         "body ID" : 2943199,
         "user" : "ogundeyio"
      },
      {
         "name" : "KC-s",
         "status" : "Traced",
         "comment" : "can't find alpha beta exit",
         "user" : "changl",
         "body ID" : 2943840
      },
      {
         "body ID" : 2946982,
         "user" : "lauchies",
         "comment" : "hard to trace",
         "status" : "Traced",
         "name" : "KC-s"
      },
      {
         "name" : "KC-s",
         "status" : "Traced",
         "user" : "shinomiyaa",
         "body ID" : 2949607
      },
      {
         "name" : "Others-orphan",
         "status" : "Traced",
         "user" : "changl",
         "body ID" : 2954654
      },
      {
         "body ID" : 2954820,
         "user" : "takemurasa",
         "comment" : "Hard to trace to the exit",
         "name" : "KC-s",
         "status" : "Traced"
      },
      {
         "comment" : "not completely traced (going to beta-lobe)",
         "status" : "Traced",
         "name" : "KC-s",
         "user" : "shinomiyaa",
         "body ID" : 2961686
      },
      {
         "user" : "ogundeyio",
         "body ID" : 2963476,
         "status" : "Traced",
         "name" : "KC-s"
      },
      {
         "name" : "KC-s",
         "status" : "Traced",
         "body ID" : 2965359,
         "user" : "shinomiyaa"
      },
      {
         "body ID" : 2973321,
         "assigned" : 5924,
         "name" : "",
         "status" : "Not examined"
      },
      {
         "status" : "Traced",
         "name" : "KC-s",
         "user" : "ogundeyio",
         "body ID" : 2990140
      },
      {
         "user" : "shinomiyaa",
         "body ID" : 299284,
         "name" : "KC-c",
         "status" : "Traced"
      },
      {
         "name" : "KC-s",
         "status" : "Traced",
         "user" : "lauchies",
         "body ID" : 2996102
      },
      {
         "user" : "ogundeyio",
         "body ID" : 2999001,
         "comment" : "hard trace (going to beta-lobe)",
         "name" : "KC-s",
         "status" : "Traced"
      },
      {
         "comment" : "Hard to trace one of the branches",
         "status" : "Traced",
         "name" : "KC-s",
         "body ID" : 2999792,
         "user" : "takemurasa"
      },
      {
         "status" : "Hard to trace",
         "comment" : "outside ROI",
         "user" : "ordishc",
         "body ID" : 300228525
      },
      {
         "name" : "KC-s",
         "status" : "Traced",
         "body ID" : 3002491,
         "user" : "lauchies"
      },
      {
         "body ID" : 300326967,
         "user" : "ogundeyio",
         "status" : "Hard to trace"
      },
      {
         "name" : "Others",
         "status" : "Hard to trace",
         "comment" : "outside ROI",
         "body ID" : 300381635,
         "user" : "ordishc"
      },
      {
         "user" : "lauchies",
         "body ID" : 300608261,
         "status" : "Traced",
         "name" : "Others",
         "comment" : "outside ROI"
      },
      {
         "body ID" : 300666209,
         "user" : "shinomiyaa",
         "status" : "Hard to trace",
         "name" : "KC-alpha prime",
         "comment" : "part of KC-alpha prime?"
      },
      {
         "body ID" : 300685649,
         "user" : "takemurasa",
         "status" : "Traced",
         "name" : "Others"
      },
      {
         "user" : "shinomiyaa",
         "body ID" : 300712777,
         "status" : "Hard to trace",
         "name" : "KC-alpha prime?"
      },
      {
         "body ID" : 300760702,
         "user" : "shinomiyaa",
         "status" : "Hard to trace",
         "name" : "KC-alpha prime"
      },
      {
         "user" : "shinomiyaa",
         "body ID" : 300773194,
         "name" : "Others",
         "status" : "Hard to trace",
         "comment" : "out of ROI"
      },
      {
         "user" : "takemurasa",
         "body ID" : 300773424,
         "comment" : "Outside ROI",
         "name" : "Others-alpha prime",
         "status" : "Traced"
      },
      {
         "comment" : "Outside ROI",
         "status" : "Traced",
         "name" : "Others-alpha prime",
         "user" : "takemurasa",
         "body ID" : 300779964
      },
      {
         "user" : "ordishc",
         "body ID" : 300786106,
         "comment" : "outside ROI",
         "status" : "Hard to trace",
         "name" : "Others"
      },
      {
         "status" : "Hard to trace",
         "name" : "KC-alpha prime?",
         "body ID" : 300843594,
         "user" : "shinomiyaa"
      },
      {
         "status" : "Hard to trace",
         "comment" : "Outside ROI",
         "user" : "anicetor",
         "body ID" : 300864843
      },
      {
         "name" : "KC-s",
         "status" : "Traced",
         "user" : "lauchies",
         "body ID" : 3008755
      },
      {
         "status" : "Hard to trace",
         "name" : "Others",
         "comment" : "outside of ROI",
         "body ID" : 301030866,
         "user" : "shinomiyaa"
      },
      {
         "comment" : "outside of ROI",
         "name" : "Others",
         "status" : "Hard to trace",
         "body ID" : 301118541,
         "user" : "takemurasa"
      },
      {
         "comment" : "Outside ROI, Connects to Body ID 5469273",
         "name" : "KC-alpha prime",
         "status" : "Partially Traced",
         "user" : "ogundeyio",
         "body ID" : 301139896
      },
      {
         "body ID" : 301149431,
         "user" : "ordishc",
         "comment" : "outside ROI",
         "status" : "Hard to trace"
      },
      {
         "comment" : "outside ROI",
         "status" : "Hard to trace",
         "user" : "anicetor",
         "body ID" : 301198414
      },
      {
         "status" : "Partially Traced",
         "assigned" : 7624,
         "user" : "ogundeyio",
         "body ID" : 301206878
      },
      {
         "status" : "Hard to trace",
         "comment" : "outside ROI",
         "user" : "ordishc",
         "body ID" : 301237559
      },
      {
         "name" : "KC-alpha prime",
         "status" : "Hard to trace",
         "body ID" : 301276113,
         "user" : "shinomiyaa"
      },
      {
         "body ID" : 301287284,
         "user" : "takemurasa",
         "name" : "Others-orphan",
         "status" : "Traced"
      },
      {
         "body ID" : 301294744,
         "user" : "anicetor",
         "comment" : "outside ROI",
         "status" : "Hard to trace"
      },
      {
         "status" : "Traced",
         "name" : "KC-any",
         "body ID" : 301352,
         "user" : "shinomiyaa"
      },
      {
         "body ID" : 3013769,
         "user" : "lauchies",
         "comment" : "can't find alpha beta exit",
         "status" : "Traced",
         "name" : "KC-s"
      },
      {
         "body ID" : 301443186,
         "user" : "ordishc",
         "name" : "Others",
         "status" : "Hard to trace",
         "comment" : "outside ROI"
      },
      {
         "name" : "KC-alpha prime?",
         "status" : "Partially Traced",
         "comment" : "Out of ROI",
         "user" : "ogundeyio",
         "body ID" : 301708618
      },
      {
         "status" : "Partially Traced",
         "name" : "KC-alpha prime",
         "user" : "shinomiyaa",
         "body ID" : 301710753
      },
      {
         "name" : "Others-orphan",
         "status" : "Traced",
         "body ID" : 301744680,
         "user" : "takemurasa"
      },
      {
         "user" : "ogundeyio",
         "body ID" : 301779893,
         "status" : "Orphan",
         "name" : "Others-orphan"
      },
      {
         "status" : "Orphan",
         "user" : "lauchies",
         "body ID" : 301842933
      },
      {
         "status" : "Traced",
         "name" : "Others",
         "body ID" : 301853548,
         "user" : "anicetor"
      },
      {
         "status" : "Traced",
         "name" : "Others-orphan",
         "body ID" : 301856470,
         "user" : "takemurasa"
      },
      {
         "user" : "ogundeyio",
         "body ID" : 301858040,
         "status" : "Orphan",
         "assigned" : 7504
      },
      {
         "comment" : "outside of ROI",
         "status" : "Hard to trace",
         "body ID" : 302242114,
         "user" : "ordishc"
      },
      {
         "body ID" : 302327218,
         "user" : "anicetor",
         "name" : "Others-orphan",
         "status" : "Traced"
      },
      {
         "user" : "takemurasa",
         "body ID" : 3023890,
         "name" : "KC-s",
         "status" : "Traced"
      },
      {
         "body ID" : 302396823,
         "user" : "takemurasa",
         "status" : "Traced",
         "name" : "Others-orphan"
      },
      {
         "name" : "Others-orphan",
         "status" : "Traced",
         "user" : "anicetor",
         "body ID" : 302417286
      },
      {
         "name" : "Others-orphan",
         "status" : "Traced",
         "body ID" : 302422191,
         "user" : "takemurasa"
      },
      {
         "body ID" : 302455459,
         "user" : "takemurasa",
         "status" : "Traced",
         "name" : "Others-orphan"
      },
      {
         "status" : "Orphan",
         "body ID" : 302460623,
         "user" : "lauchies"
      },
      {
         "body ID" : 302492745,
         "user" : "takemurasa",
         "name" : "Others-orphan",
         "status" : "Traced"
      },
      {
         "name" : "Others-orphan",
         "status" : "Traced",
         "user" : "takemurasa",
         "body ID" : 302498358
      },
      {
         "status" : "Hard to trace",
         "name" : "Irrelevant",
         "user" : "shinomiyaa",
         "body ID" : 302501440
      },
      {
         "status" : "Traced",
         "name" : "Others-orphan",
         "user" : "shinomiyaa",
         "body ID" : 302503634
      },
      {
         "user" : "ordishc",
         "body ID" : 302549694,
         "status" : "Hard to trace",
         "name" : "Others",
         "comment" : "outside ROI"
      },
      {
         "comment" : "Outside ROI",
         "status" : "Hard to trace",
         "name" : "Others",
         "user" : "shinomiyaa",
         "body ID" : 302814961
      },
      {
         "body ID" : 302815145,
         "user" : "anicetor",
         "name" : "Others",
         "status" : "Partially Traced"
      },
      {
         "user" : "shinomiyaa",
         "body ID" : 302815290,
         "status" : "Hard to trace",
         "name" : "Others",
         "comment" : "outside ROI"
      },
      {
         "name" : "Others-orphan",
         "status" : "Traced",
         "user" : "takemurasa",
         "body ID" : 302885597
      },
      {
         "user" : "takemurasa",
         "body ID" : 302899363,
         "status" : "Traced",
         "name" : "Others-orphan"
      },
      {
         "name" : "Others-orphan",
         "status" : "Traced",
         "user" : "takemurasa",
         "body ID" : 302905709
      },
      {
         "user" : "anicetor",
         "body ID" : 302914884,
         "status" : "Hard to trace",
         "comment" : "Outside ROI"
      },
      {
         "status" : "Traced",
         "name" : "Others-orphan",
         "user" : "shinomiyaa",
         "body ID" : 302939374
      },
      {
         "name" : "Others-orphan",
         "status" : "Traced",
         "user" : "changl",
         "body ID" : 302970703
      },
      {
         "name" : "KC-s",
         "status" : "Traced",
         "body ID" : 3029861,
         "user" : "shinomiyaa"
      },
      {
         "user" : "anicetor",
         "body ID" : 303023246,
         "status" : "Traced",
         "name" : "Others-orphan"
      },
      {
         "body ID" : 303058773,
         "user" : "ogundeyio",
         "status" : "Orphan"
      },
      {
         "body ID" : 303072591,
         "user" : "shinomiyaa",
         "status" : "Traced",
         "name" : "Others"
      },
      {
         "name" : "KC-s",
         "status" : "Traced",
         "body ID" : 303074,
         "user" : "ogundeyio"
      },
      {
         "assigned" : 7361,
         "status" : "Not examined",
         "name" : "",
         "body ID" : 303078482
      },
      {
         "comment" : "outside ROI",
         "status" : "Hard to trace",
         "body ID" : 303162790,
         "user" : "anicetor"
      },
      {
         "body ID" : 3034496,
         "user" : "shinomiyaa",
         "comment" : "Hard to trace to the exit",
         "status" : "Traced",
         "name" : "KC-s"
      },
      {
         "body ID" : 303481823,
         "user" : "shinomiyaa",
         "status" : "Hard to trace",
         "name" : "Others",
         "comment" : "out of ROI"
      },
      {
         "comment" : "Outside ROI",
         "status" : "Hard to trace",
         "user" : "anicetor",
         "body ID" : 303509748
      },
      {
         "status" : "Traced",
         "name" : "Others-orphan",
         "user" : "shinomiyaa",
         "body ID" : 303556319
      },
      {
         "body ID" : 303573132,
         "user" : "takemurasa",
         "status" : "Traced",
         "name" : "Others-orphan"
      },
      {
         "name" : "KC-c",
         "status" : "Traced",
         "body ID" : 303604,
         "user" : "changl"
      },
      {
         "name" : "Others-orphan",
         "status" : "Traced",
         "user" : "anicetor",
         "body ID" : 303609427
      },
      {
         "body ID" : 303653602,
         "user" : "takemurasa",
         "comment" : "Part of APL?",
         "name" : "Others",
         "status" : "Traced"
      },
      {
         "status" : "Not examined",
         "name" : "",
         "assigned" : 7392,
         "body ID" : 303687598
      },
      {
         "body ID" : 303689288,
         "assigned" : 7259,
         "status" : "Not examined",
         "name" : ""
      },
      {
         "status" : "Traced",
         "name" : "Others-orphan",
         "user" : "takemurasa",
         "body ID" : 303706695
      },
      {
         "user" : "takemurasa",
         "body ID" : 303720045,
         "name" : "Others-orphan",
         "status" : "Traced"
      },
      {
         "comment" : "glia? Inside ROI",
         "status" : "Hard to trace",
         "body ID" : 303736466,
         "user" : "lauchies"
      },
      {
         "user" : "changl",
         "body ID" : 304038995,
         "status" : "Traced",
         "name" : "Others-orphan"
      },
      {
         "name" : "Others-orphan",
         "status" : "Traced",
         "user" : "ogundeyio",
         "body ID" : 304071630
      },
      {
         "body ID" : 304102,
         "user" : "shinomiyaa",
         "name" : "KC-any",
         "status" : "Traced"
      },
      {
         "comment" : "Hard to trace to the exit",
         "status" : "Traced",
         "name" : "KC-s",
         "body ID" : 3041256,
         "user" : "takemurasa"
      },
      {
         "name" : "Others-orphan",
         "status" : "Traced",
         "body ID" : 3041298,
         "user" : "lauchies"
      },
      {
         "name" : "Others-orphan",
         "status" : "Traced",
         "body ID" : 304135382,
         "user" : "takemurasa"
      },
      {
         "status" : "Traced",
         "name" : "KC-p",
         "comment" : "Exits ROI",
         "user" : "ogundeyio",
         "body ID" : 3041626
      },
      {
         "user" : "takemurasa",
         "body ID" : 304173194,
         "name" : "Others-orphan",
         "status" : "Traced"
      },
      {
         "comment" : "Part of APL?",
         "name" : "MB-APL?",
         "status" : "Traced",
         "user" : "shinomiyaa",
         "body ID" : 304201147
      },
      {
         "status" : "Traced",
         "name" : "Others-orphan",
         "body ID" : 304208045,
         "user" : "takemurasa"
      },
      {
         "status" : "Traced",
         "name" : "Others-orphan",
         "user" : "takemurasa",
         "body ID" : 304225882
      },
      {
         "user" : "ogundeyio",
         "body ID" : 304233373,
         "name" : "Others-alpha prime",
         "status" : "Traced"
      },
      {
         "user" : "shinomiyaa",
         "body ID" : 304236023,
         "name" : "Others-orphan",
         "status" : "Traced"
      },
      {
         "user" : "takemuras",
         "body ID" : 304240192,
         "comment" : "connect with PAM-12? (4173, 3125, 13006)",
         "name" : "Others-alpha prime",
         "status" : "Traced"
      },
      {
         "status" : "Traced",
         "name" : "Others-orphan",
         "body ID" : 304247016,
         "user" : "takemurasa"
      },
      {
         "name" : "Others-orphan",
         "status" : "Traced",
         "user" : "takemurasa",
         "body ID" : 304280227
      },
      {
         "body ID" : 3043202,
         "user" : "takemurasa",
         "name" : "Others-orphan",
         "status" : "Traced"
      },
      {
         "name" : "Others-orphan",
         "status" : "Orphan",
         "assigned" : 7557,
         "user" : "ogundeyio",
         "body ID" : 304600914
      },
      {
         "user" : "changl",
         "body ID" : 304664208,
         "name" : "Others",
         "status" : "Traced"
      },
      {
         "status" : "Traced",
         "name" : "Others-orphan",
         "user" : "shinomiyaa",
         "body ID" : 304664313
      },
      {
         "body ID" : 304678585,
         "user" : "takemurasa",
         "status" : "Traced",
         "name" : "Others-orphan"
      },
      {
         "name" : "Others-orphan",
         "status" : "Traced",
         "body ID" : 304702932,
         "user" : "shinomiyaa"
      },
      {
         "status" : "Orphan",
         "name" : "Others-orphan",
         "assigned" : 7305,
         "user" : "anicetor",
         "body ID" : 304764664
      },
      {
         "user" : "anicetor",
         "body ID" : 304765098,
         "status" : "Hard to trace",
         "name" : "Others",
         "comment" : "out of ROI"
      },
      {
         "user" : "takemurasa",
         "body ID" : 305091434,
         "name" : "Others-orphan",
         "status" : "Hard to trace"
      },
      {
         "body ID" : 305100168,
         "user" : "shinomiyaa",
         "name" : "Others-orphan",
         "status" : "Traced"
      },
      {
         "status" : "Hard to trace",
         "name" : "Others-orphan",
         "user" : "shinomiyaa",
         "body ID" : 305118548
      },
      {
         "body ID" : 305119,
         "user" : "lauchies",
         "name" : "KC-c",
         "status" : "Traced"
      },
      {
         "name" : "Others-orphan",
         "status" : "Traced",
         "user" : "takemurasa",
         "body ID" : 305133754
      },
      {
         "body ID" : 305134699,
         "user" : "anicetor",
         "name" : "Others-orphan",
         "status" : "Traced"
      },
      {
         "body ID" : 305141030,
         "user" : "anicetor",
         "status" : "Hard to trace",
         "name" : "Others-orphan"
      },
      {
         "body ID" : 305143421,
         "user" : "takemurasa",
         "status" : "Traced",
         "name" : "Others-orphan"
      },
      {
         "user" : "anicetor",
         "body ID" : 305145150,
         "status" : "Traced",
         "name" : "Others-orphan"
      },
      {
         "body ID" : 305148419,
         "user" : "anicetor",
         "name" : "Irrelevant",
         "status" : "Traced"
      },
      {
         "status" : "Traced",
         "name" : "Others-orphan",
         "user" : "anicetor",
         "body ID" : 305149221
      },
      {
         "status" : "Traced",
         "name" : "Others-orphan",
         "body ID" : 305165772,
         "user" : "takemurasa"
      },
      {
         "status" : "Orphan",
         "assigned" : 7504,
         "user" : "ogundeyio",
         "body ID" : 305166518
      },
      {
         "name" : "Others-orphan",
         "status" : "Traced",
         "body ID" : 305169098,
         "user" : "shinomiyaa"
      },
      {
         "body ID" : 305172608,
         "status" : "Not examined",
         "assigned" : 7588
      },
      {
         "body ID" : 305177510,
         "user" : "ogundeyio",
         "status" : "Orphan",
         "name" : "Others-orphan"
      },
      {
         "status" : "Traced",
         "name" : "Others-orphan",
         "body ID" : 305177785,
         "user" : "takemurasa"
      },
      {
         "status" : "Traced",
         "name" : "Others-orphan",
         "body ID" : 305184264,
         "user" : "takemurasa"
      },
      {
         "body ID" : 305185486,
         "user" : "anicetor",
         "name" : "Irrelevant",
         "status" : "Traced",
         "comment" : "glia?"
      },
      {
         "name" : "Others-orphan",
         "status" : "Orphan",
         "body ID" : 305186328,
         "user" : "ogundeyio"
      },
      {
         "status" : "Traced",
         "name" : "Others-orphan",
         "user" : "anicetor",
         "body ID" : 305188367
      },
      {
         "status" : "Traced",
         "name" : "Others-orphan",
         "body ID" : 305193591,
         "user" : "takemurasa"
      },
      {
         "comment" : "glia",
         "name" : "Irrelevant",
         "status" : "Hard to trace",
         "body ID" : 305194653,
         "user" : "ordishc"
      },
      {
         "name" : "Others-orphan",
         "status" : "Traced",
         "body ID" : 305198169,
         "user" : "takemurasa"
      },
      {
         "name" : "Others-orphan",
         "status" : "Traced",
         "body ID" : 305201255,
         "user" : "takemurasa"
      },
      {
         "body ID" : 305202846,
         "status" : "Not examined",
         "name" : "",
         "assigned" : 7342
      },
      {
         "status" : "Orphan",
         "name" : "Others-orphan",
         "user" : "ogundeyio",
         "body ID" : 305214313
      },
      {
         "name" : "Others-orphan",
         "status" : "Traced",
         "body ID" : 305215364,
         "user" : "shinomiyaa"
      },
      {
         "status" : "Traced",
         "name" : "Others-orphan",
         "body ID" : 305218386,
         "user" : "ogundeyio"
      },
      {
         "status" : "Traced",
         "name" : "Others-orphan",
         "user" : "changl",
         "body ID" : 305224622
      },
      {
         "name" : "Others-orphan",
         "status" : "Traced",
         "body ID" : 305227019,
         "user" : "anicetor"
      },
      {
         "body ID" : 305227094,
         "user" : "ogundeyio",
         "name" : "Others-orphan",
         "status" : "Traced"
      },
      {
         "body ID" : 305227772,
         "user" : "shinomiyaa",
         "name" : "Others-orphan",
         "status" : "Traced"
      },
      {
         "name" : "Others-orphan",
         "status" : "Traced",
         "body ID" : 305228107,
         "user" : "shinomiyaa"
      },
      {
         "status" : "Traced",
         "name" : "Others",
         "comment" : "glia?",
         "body ID" : 305231400,
         "user" : "ogundeyio"
      },
      {
         "status" : "Traced",
         "name" : "Others-orphan",
         "user" : "ogundeyio",
         "body ID" : 305238609
      },
      {
         "body ID" : 305240354,
         "user" : "anicetor",
         "name" : "Others-orphan",
         "status" : "Traced"
      },
      {
         "user" : "shinomiyaa",
         "body ID" : 305240606,
         "name" : "Others-orphan",
         "status" : "Traced"
      },
      {
         "name" : "Others-orphan",
         "status" : "Traced",
         "body ID" : 305244655,
         "user" : "shinomiyaa"
      },
      {
         "user" : "anicetor",
         "body ID" : 305245402,
         "name" : "Irrelevant",
         "status" : "Traced"
      },
      {
         "comment" : "Outside ROI?",
         "status" : "Hard to trace",
         "name" : "Others-orphan",
         "body ID" : 305278044,
         "user" : "anicetor"
      },
      {
         "status" : "Traced",
         "name" : "Others",
         "body ID" : 305617858,
         "user" : "takemurasa"
      },
      {
         "status" : "Traced",
         "name" : "Others-orphan",
         "body ID" : 305618068,
         "user" : "anicetor"
      },
      {
         "status" : "Traced",
         "name" : "Others-orphan",
         "body ID" : 305620873,
         "user" : "takemurasa"
      },
      {
         "status" : "Traced",
         "name" : "Others-orphan",
         "user" : "takemurasa",
         "body ID" : 305637802
      },
      {
         "name" : "Others-orphan",
         "status" : "Traced",
         "body ID" : 305646855,
         "user" : "takemurasa"
      },
      {
         "name" : "Others-orphan",
         "status" : "Hard to trace",
         "body ID" : 305654205,
         "user" : "takemurasa"
      },
      {
         "body ID" : 305654921,
         "user" : "shinomiyaa",
         "status" : "Traced",
         "name" : "Others-orphan"
      },
      {
         "status" : "Traced",
         "name" : "Others-orphan",
         "body ID" : 305656851,
         "user" : "takemurasa"
      },
      {
         "user" : "shinomiyaa",
         "body ID" : 305683751,
         "status" : "Hard to trace",
         "name" : "Others"
      },
      {
         "body ID" : 305684402,
         "user" : "anicetor",
         "name" : "Irrelevant",
         "status" : "Hard to trace"
      },
      {
         "body ID" : 305689769,
         "user" : "takemurasa",
         "status" : "Traced",
         "name" : "Others-orphan"
      },
      {
         "body ID" : 305691215,
         "user" : "ogundeyio",
         "status" : "Orphan",
         "name" : "Others-orphan"
      },
      {
         "body ID" : 305691307,
         "user" : "takemurasa",
         "name" : "Others-orphan",
         "status" : "Traced"
      },
      {
         "status" : "Traced",
         "name" : "Others-orphan",
         "body ID" : 305691748,
         "user" : "shinomiyaa"
      },
      {
         "status" : "Traced",
         "name" : "Others-orphan",
         "user" : "takemurasa",
         "body ID" : 305692859
      },
      {
         "user" : "takemurasa",
         "body ID" : 305697247,
         "status" : "Traced",
         "name" : "Others-orphan"
      },
      {
         "status" : "Traced",
         "name" : "Others-orphan",
         "user" : "changl",
         "body ID" : 305698490
      },
      {
         "user" : "takemurasa",
         "body ID" : 305712591,
         "status" : "Hard to trace",
         "name" : "KC-alpha prime?"
      },
      {
         "body ID" : 305716256,
         "user" : "takemuras",
         "status" : "Traced",
         "name" : "Others"
      },
      {
         "user" : "ordishc",
         "body ID" : 305794526,
         "status" : "Hard to trace",
         "comment" : "outside ROI"
      },
      {
         "name" : "KC-c",
         "status" : "Traced",
         "body ID" : 305961,
         "user" : "changl"
      },
      {
         "user" : "lauchies",
         "body ID" : 306212360,
         "status" : "Traced",
         "comment" : "outside ROI"
      },
      {
         "body ID" : 306397929,
         "user" : "takemurasa",
         "status" : "Traced",
         "name" : "Others-orphan"
      },
      {
         "name" : "Others",
         "status" : "Traced",
         "body ID" : 306427106,
         "user" : "takemurasa"
      },
      {
         "body ID" : 306429790,
         "user" : "takemurasa",
         "status" : "Hard to trace",
         "comment" : "Outside ROI"
      },
      {
         "status" : "Hard to trace",
         "comment" : "outside ROI",
         "body ID" : 306436449,
         "user" : "ordishc"
      },
      {
         "body ID" : 306436878,
         "user" : "changl",
         "status" : "Traced"
      },
      {
         "name" : "Others",
         "status" : "Hard to trace",
         "comment" : "out of ROI",
         "user" : "changl",
         "body ID" : 306437444
      },
      {
         "status" : "Hard to trace",
         "name" : "Others",
         "user" : "shinomiyaa",
         "body ID" : 306443426
      },
      {
         "body ID" : 306443600,
         "user" : "ogundeyio",
         "status" : "Hard to trace"
      },
      {
         "name" : "Others",
         "status" : "Traced",
         "body ID" : 306508567,
         "user" : "takemuras"
      },
      {
         "body ID" : 306509034,
         "user" : "takemurasa",
         "status" : "Traced",
         "name" : "Others-alpha prime"
      },
      {
         "body ID" : 306519367,
         "user" : "shinomiyaa",
         "status" : "Traced",
         "name" : "KC-alpha prime?"
      },
      {
         "body ID" : 306520911,
         "user" : "changl",
         "status" : "Traced"
      },
      {
         "status" : "Hard to trace",
         "name" : "Others",
         "comment" : "outside ROI",
         "user" : "ordishc",
         "body ID" : 306520915
      },
      {
         "status" : "Hard to trace",
         "comment" : "out of ROI",
         "body ID" : 306524199,
         "user" : "lauchies"
      },
      {
         "user" : "changl",
         "body ID" : 306525628,
         "status" : "Traced"
      },
      {
         "body ID" : 306617571,
         "user" : "takemurasa",
         "status" : "Hard to trace",
         "name" : "Others"
      },
      {
         "status" : "Hard to trace",
         "name" : "KC-alpha prime",
         "body ID" : 306777751,
         "user" : "shinomiyaa"
      },
      {
         "user" : "lauchies",
         "body ID" : 306828581,
         "status" : "Hard to trace",
         "comment" : "out of ROI"
      },
      {
         "body ID" : 306890553,
         "user" : "anicetor",
         "name" : "KC-alpha prime?",
         "status" : "Hard to trace"
      },
      {
         "comment" : "out of ROI",
         "status" : "Hard to trace",
         "user" : "lauchies",
         "body ID" : 306899213
      },
      {
         "user" : "ogundeyio",
         "body ID" : 306979280,
         "status" : "Orphan",
         "assigned" : 7305
      },
      {
         "comment" : "outside ROI",
         "status" : "Hard to trace",
         "name" : "Others",
         "body ID" : 307061112,
         "user" : "shinomiyaa"
      },
      {
         "name" : "KC-c",
         "status" : "Traced",
         "user" : "lauchies",
         "body ID" : 307105
      },
      {
         "user" : "anicetor",
         "body ID" : 307116384,
         "comment" : "Outside ROI",
         "status" : "Hard to trace"
      },
      {
         "user" : "lauchies",
         "body ID" : 307120264,
         "status" : "Orphan"
      },
      {
         "comment" : "out o ROI",
         "status" : "Hard to trace",
         "name" : "Others",
         "body ID" : 307121972,
         "user" : "shinomiyaa"
      },
      {
         "body ID" : 307127374,
         "user" : "anicetor",
         "comment" : "Outside ROI",
         "status" : "Hard to trace"
      },
      {
         "user" : "ordishc",
         "body ID" : 307137167,
         "comment" : "outside ROI",
         "status" : "Hard to trace"
      },
      {
         "user" : "anicetor",
         "body ID" : 307143740,
         "status" : "Hard to trace",
         "comment" : "Outside ROI"
      },
      {
         "status" : "Hard to trace",
         "comment" : "outside the ROI",
         "user" : "lauchies",
         "body ID" : 307221919
      },
      {
         "comment" : "outside ROI",
         "status" : "Hard to trace",
         "body ID" : 307238287,
         "user" : "ordishc"
      },
      {
         "name" : "KC-alpha prime",
         "status" : "Hard to trace",
         "body ID" : 307510731,
         "user" : "shinomiyaa"
      },
      {
         "user" : "ordishc",
         "body ID" : 307652330,
         "comment" : "outside ROI",
         "status" : "Hard to trace"
      },
      {
         "body ID" : 307660347,
         "user" : "takemurasa",
         "status" : "Traced",
         "name" : "Others-orphan"
      },
      {
         "name" : "Others-orphan",
         "status" : "Orphan",
         "body ID" : 307667611,
         "user" : "ogundeyio"
      },
      {
         "user" : "shinomiyaa",
         "body ID" : 307670064,
         "name" : "Irrelevant",
         "status" : "Hard to trace"
      },
      {
         "name" : "Irrelevant",
         "status" : "Traced",
         "body ID" : 307675507,
         "user" : "ogundeyio"
      },
      {
         "user" : "takemurasa",
         "body ID" : 307680747,
         "status" : "Traced",
         "name" : "Others-orphan"
      },
      {
         "body ID" : 307717043,
         "user" : "lauchies",
         "name" : "Others-orphan",
         "status" : "Hard to trace",
         "comment" : "glia outside ROI"
      },
      {
         "status" : "Traced",
         "name" : "Others-orphan",
         "body ID" : 307736712,
         "user" : "ogundeyio"
      },
      {
         "user" : "shinomiyaa",
         "body ID" : 307754232,
         "status" : "Traced",
         "name" : "Others-orphan"
      },
      {
         "status" : "Orphan",
         "user" : "ogundeyio",
         "body ID" : 307764463
      },
      {
         "status" : "Orphan",
         "name" : "Irrelevant",
         "user" : "ogundeyio",
         "body ID" : 307783160
      },
      {
         "status" : "Hard to trace",
         "body ID" : 307784083,
         "user" : "takemurasa"
      },
      {
         "status" : "Traced",
         "name" : "Irrelevant",
         "body ID" : 307788164,
         "user" : "ogundeyio"
      },
      {
         "name" : "Others-orphan",
         "status" : "Traced",
         "body ID" : 307835499,
         "user" : "takemurasa"
      },
      {
         "body ID" : 307846085,
         "user" : "changl",
         "status" : "Traced",
         "name" : "Others-orphan"
      },
      {
         "body ID" : 307861684,
         "user" : "takemurasa",
         "status" : "Traced",
         "name" : "Others-orphan"
      },
      {
         "body ID" : 307865691,
         "user" : "takemurasa",
         "name" : "Others-orphan",
         "status" : "Traced"
      },
      {
         "user" : "anicetor",
         "body ID" : 307881489,
         "name" : "Others-alpha prime",
         "status" : "Traced"
      },
      {
         "user" : "takemurasa",
         "body ID" : 307898162,
         "name" : "Others-orphan",
         "status" : "Traced"
      },
      {
         "status" : "Hard to trace",
         "comment" : "Outside ROI",
         "body ID" : 307943787,
         "user" : "anicetor"
      },
      {
         "status" : "Hard to trace",
         "user" : "ogundeyio",
         "body ID" : 307943968
      },
      {
         "body ID" : 307978059,
         "user" : "anicetor",
         "status" : "Hard to trace",
         "comment" : "outside ROI"
      },
      {
         "user" : "shinomiyaa",
         "body ID" : 308110,
         "name" : "KC-c",
         "status" : "Traced"
      },
      {
         "name" : "",
         "status" : "Not examined",
         "assigned" : 7499,
         "body ID" : 308460962
      },
      {
         "user" : "anicetor",
         "body ID" : 308501757,
         "status" : "Traced",
         "name" : "Others-orphan"
      },
      {
         "body ID" : 308504503,
         "user" : "takemurasa",
         "status" : "Traced",
         "name" : "Others-orphan"
      },
      {
         "status" : "Traced",
         "name" : "Others-orphan",
         "body ID" : 308519556,
         "user" : "takemurasa"
      },
      {
         "user" : "takemurasa",
         "body ID" : 308541692,
         "status" : "Traced",
         "name" : "Others-orphan"
      },
      {
         "name" : "Others-orphan",
         "status" : "Traced",
         "body ID" : 308542426,
         "user" : "shinomiyaa"
      },
      {
         "name" : "Others-orphan",
         "status" : "Traced",
         "body ID" : 308543461,
         "user" : "takemurasa"
      },
      {
         "status" : "Traced",
         "name" : "Others-orphan",
         "body ID" : 308601227,
         "user" : "takemurasa"
      },
      {
         "status" : "Traced",
         "name" : "Others-orphan",
         "user" : "takemurasa",
         "body ID" : 308647542
      },
      {
         "status" : "Traced",
         "name" : "Others-orphan",
         "user" : "takemurasa",
         "body ID" : 308705580
      },
      {
         "name" : "KC-s",
         "status" : "Traced",
         "user" : "shinomiyaa",
         "body ID" : 3087080
      },
      {
         "name" : "Others-orphan",
         "status" : "Traced",
         "user" : "takemurasa",
         "body ID" : 308709421
      },
      {
         "body ID" : 308725914,
         "user" : "ogundeyio",
         "status" : "Orphan",
         "name" : "Others-orphan"
      },
      {
         "user" : "takemurasa",
         "body ID" : 308738661,
         "status" : "Traced",
         "name" : "Others-orphan"
      },
      {
         "status" : "Hard to trace",
         "body ID" : 308773517,
         "user" : "changl"
      },
      {
         "status" : "Hard to trace",
         "user" : "ogundeyio",
         "body ID" : 308776630
      },
      {
         "comment" : "outside ROI",
         "status" : "Hard to trace",
         "user" : "ordishc",
         "body ID" : 308782800
      },
      {
         "body ID" : 3092927,
         "user" : "lauchies",
         "name" : "Others-orphan",
         "status" : "Traced"
      },
      {
         "user" : "shinomiyaa",
         "body ID" : 3093046,
         "status" : "Traced",
         "name" : "KC-s",
         "comment" : "not completely traced (going to beta-lobe)"
      },
      {
         "name" : "Others-orphan",
         "status" : "Traced",
         "body ID" : 309380378,
         "user" : "takemurasa"
      },
      {
         "user" : "ogundeyio",
         "body ID" : 309398712,
         "name" : "KC-p",
         "status" : "Traced"
      },
      {
         "name" : "",
         "status" : "Not examined",
         "assigned" : 7392,
         "body ID" : 309425393
      },
      {
         "name" : "Others",
         "status" : "Hard to trace",
         "body ID" : 309466080,
         "user" : "shinomiyaa"
      },
      {
         "body ID" : 309467273,
         "user" : "takemurasa",
         "comment" : "PAM or APL?",
         "status" : "Traced",
         "name" : "Others-orphan"
      },
      {
         "body ID" : 309470125,
         "user" : "takemurasa",
         "status" : "Traced",
         "name" : "Others-orphan"
      },
      {
         "body ID" : 309473643,
         "user" : "anicetor",
         "name" : "Others-orphan",
         "status" : "Traced"
      },
      {
         "body ID" : 309500743,
         "user" : "anicetor",
         "status" : "Traced",
         "name" : "KC-s"
      },
      {
         "user" : "takemurasa",
         "body ID" : 309503102,
         "status" : "Traced",
         "name" : "Others-orphan"
      },
      {
         "body ID" : 309522001,
         "assigned" : 7392,
         "name" : "",
         "status" : "Not examined"
      },
      {
         "name" : "Others-orphan",
         "status" : "Traced",
         "body ID" : 309535249,
         "user" : "shinomiyaa"
      },
      {
         "name" : "Others-orphan",
         "status" : "Traced",
         "user" : "takemurasa",
         "body ID" : 309600531
      },
      {
         "user" : "takemurasa",
         "body ID" : 309605443,
         "status" : "Traced",
         "name" : "Others-orphan"
      },
      {
         "user" : "shinomiyaa",
         "body ID" : 309627691,
         "status" : "Traced",
         "name" : "Others-orphan"
      },
      {
         "body ID" : 309628803,
         "user" : "takemurasa",
         "name" : "Others-orphan",
         "status" : "Traced"
      },
      {
         "body ID" : 309631586,
         "user" : "takemurasa",
         "status" : "Traced",
         "name" : "Others-orphan"
      },
      {
         "comment" : "Outside ROI",
         "status" : "Hard to trace",
         "user" : "anicetor",
         "body ID" : 309662477
      },
      {
         "status" : "Hard to trace",
         "name" : "Others",
         "comment" : "outside ROI",
         "user" : "shinomiyaa",
         "body ID" : 309720217
      },
      {
         "user" : "ordishc",
         "body ID" : 309728403,
         "status" : "Hard to trace",
         "comment" : "outside ROI"
      },
      {
         "comment" : "out of ROI",
         "status" : "Hard to trace",
         "name" : "Others",
         "body ID" : 309860763,
         "user" : "shinomiyaa"
      },
      {
         "status" : "Hard to trace",
         "name" : "Others",
         "comment" : "out of ROI",
         "body ID" : 309866911,
         "user" : "shinomiyaa"
      },
      {
         "user" : "anicetor",
         "body ID" : 310199786,
         "comment" : "outside ROI",
         "status" : "Hard to trace"
      },
      {
         "assigned" : 7413,
         "status" : "Orphan",
         "body ID" : 310257941,
         "user" : "changl"
      },
      {
         "user" : "takemurasa",
         "body ID" : 310267490,
         "status" : "Traced",
         "name" : "Others-orphan"
      },
      {
         "body ID" : 310282104,
         "user" : "anicetor",
         "status" : "Traced",
         "name" : "Others-orphan"
      },
      {
         "name" : "Others",
         "status" : "Traced",
         "user" : "changl",
         "body ID" : 310296426
      },
      {
         "user" : "takemurasa",
         "body ID" : 310303890,
         "name" : "Others-orphan",
         "status" : "Traced"
      },
      {
         "body ID" : 310334640,
         "user" : "ogundeyio",
         "name" : "Others-orphan",
         "status" : "Orphan"
      },
      {
         "name" : "Others-orphan",
         "status" : "Traced",
         "body ID" : 310425669,
         "user" : "takemurasa"
      },
      {
         "status" : "Traced",
         "name" : "Others-orphan",
         "user" : "takemurasa",
         "body ID" : 310427876
      },
      {
         "body ID" : 310427887,
         "user" : "changl",
         "status" : "Traced",
         "name" : "Others-orphan"
      },
      {
         "name" : "Others-orphan",
         "status" : "Traced",
         "user" : "takemurasa",
         "body ID" : 310442887
      },
      {
         "name" : "Others-orphan",
         "status" : "Orphan",
         "user" : "ogundeyio",
         "body ID" : 310465996
      },
      {
         "name" : "Others-orphan",
         "status" : "Traced",
         "user" : "anicetor",
         "body ID" : 310477038
      },
      {
         "name" : "Others",
         "status" : "Hard to trace",
         "comment" : "out of ROI",
         "user" : "shinomiyaa",
         "body ID" : 310508671
      },
      {
         "user" : "anicetor",
         "body ID" : 310513674,
         "comment" : "Outside ROI",
         "status" : "Hard to trace"
      },
      {
         "body ID" : 310586891,
         "user" : "shinomiyaa",
         "name" : "Others",
         "status" : "Hard to trace",
         "comment" : "outside ROI"
      },
      {
         "status" : "Traced",
         "comment" : "Outside ROI",
         "user" : "anicetor",
         "body ID" : 310599245
      },
      {
         "status" : "Traced",
         "user" : "anicetor",
         "body ID" : 310599761
      },
      {
         "assigned" : 7525,
         "name" : "",
         "status" : "Not examined",
         "body ID" : 311110852
      },
      {
         "status" : "Hard to trace",
         "name" : "Others",
         "comment" : "ouside ROI",
         "body ID" : 311118423,
         "user" : "shinomiyaa"
      },
      {
         "name" : "Others-orphan",
         "status" : "Traced",
         "body ID" : 311156218,
         "user" : "takemurasa"
      },
      {
         "status" : "Orphan",
         "assigned" : 7305,
         "user" : "ogundeyio",
         "body ID" : 311175887
      },
      {
         "body ID" : 311186663,
         "user" : "anicetor",
         "name" : "Others-orphan",
         "status" : "Traced"
      },
      {
         "body ID" : 311189386,
         "name" : "",
         "status" : "Not examined",
         "assigned" : 7361
      },
      {
         "name" : "Others-orphan",
         "status" : "Traced",
         "user" : "takemurasa",
         "body ID" : 311197755
      },
      {
         "body ID" : 3112255,
         "user" : "takemurasa",
         "name" : "KC-c",
         "status" : "Traced"
      },
      {
         "status" : "Traced",
         "name" : "Others-orphan",
         "user" : "shinomiyaa",
         "body ID" : 311246898
      },
      {
         "body ID" : 311258761,
         "user" : "anicetor",
         "status" : "Hard to trace",
         "name" : "Others-orphan"
      },
      {
         "user" : "changl",
         "body ID" : 311272664,
         "status" : "Orphan",
         "assigned" : 7413
      },
      {
         "name" : "Others-orphan",
         "status" : "Traced",
         "user" : "takemurasa",
         "body ID" : 311274341
      },
      {
         "name" : "Others-orphan",
         "status" : "Traced",
         "user" : "takemurasa",
         "body ID" : 311291153
      },
      {
         "name" : "",
         "status" : "Not examined",
         "assigned" : 7545,
         "body ID" : 311300417
      },
      {
         "body ID" : 311332230,
         "user" : "anicetor",
         "status" : "Traced",
         "name" : "Others-orphan"
      },
      {
         "status" : "Traced",
         "name" : "Others-orphan",
         "body ID" : 311340525,
         "user" : "shinomiyaa"
      },
      {
         "comment" : "out of ROI",
         "status" : "Hard to trace",
         "name" : "Others",
         "user" : "shinomiyaa",
         "body ID" : 311352568
      },
      {
         "body ID" : 311357999,
         "user" : "shinomiyaa",
         "name" : "Others",
         "status" : "Hard to trace",
         "comment" : "out of ROI"
      },
      {
         "user" : "shinomiyaa",
         "body ID" : 311378770,
         "comment" : "out of ROI",
         "name" : "Others",
         "status" : "Hard to trace"
      },
      {
         "status" : "Hard to trace",
         "name" : "Others",
         "comment" : "out of MB",
         "user" : "shinomiyaa",
         "body ID" : 311382131
      },
      {
         "status" : "Traced",
         "name" : "KC-s",
         "body ID" : 3114965,
         "user" : "takemurasa"
      },
      {
         "user" : "takemurasa",
         "body ID" : 3114977,
         "comment" : "hard to traced (going to beta-lobe)",
         "status" : "Traced",
         "name" : "KC-s"
      },
      {
         "name" : "KC-c",
         "status" : "Traced",
         "body ID" : 311618,
         "user" : "takemurasa"
      },
      {
         "body ID" : 3117158,
         "user" : "shinomiyaa",
         "name" : "Others-orphan",
         "status" : "Traced"
      },
      {
         "status" : "Hard to trace",
         "name" : "Others",
         "comment" : "out of ROI",
         "user" : "shinomiyaa",
         "body ID" : 311904291
      },
      {
         "name" : "Others-orphan",
         "status" : "Traced",
         "user" : "takemurasa",
         "body ID" : 311929844
      },
      {
         "body ID" : 311939262,
         "user" : "anicetor",
         "status" : "Traced",
         "name" : "Others-orphan"
      },
      {
         "name" : "Others-orphan",
         "status" : "Traced",
         "user" : "shinomiyaa",
         "body ID" : 311949142
      },
      {
         "user" : "anicetor",
         "body ID" : 311970637,
         "status" : "Traced",
         "name" : "Others-orphan"
      },
      {
         "user" : "takemurasa",
         "body ID" : 311977154,
         "name" : "Others-orphan",
         "status" : "Traced"
      },
      {
         "body ID" : 311987440,
         "assigned" : 7509,
         "name" : "",
         "status" : "Not examined"
      },
      {
         "body ID" : 311994896,
         "assigned" : 7361,
         "name" : "",
         "status" : "Not examined"
      },
      {
         "status" : "Traced",
         "name" : "Others-orphan",
         "user" : "anicetor",
         "body ID" : 312004208
      },
      {
         "body ID" : 312011986,
         "user" : "takemurasa",
         "name" : "Others-orphan",
         "status" : "Traced"
      },
      {
         "user" : "takemurasa",
         "body ID" : 312013619,
         "name" : "Others-orphan",
         "status" : "Traced"
      },
      {
         "status" : "Traced",
         "name" : "Others-orphan",
         "user" : "anicetor",
         "body ID" : 312047808
      },
      {
         "user" : "ogundeyio",
         "body ID" : 312049228,
         "status" : "Traced",
         "name" : "Others-orphan"
      },
      {
         "user" : "takemurasa",
         "body ID" : 312052061,
         "status" : "Traced",
         "name" : "Irrelevant"
      },
      {
         "user" : "ordishc",
         "body ID" : 312067813,
         "comment" : "outside ROI",
         "status" : "Hard to trace"
      },
      {
         "user" : "takemurasa",
         "body ID" : 312076,
         "status" : "Traced",
         "name" : "KC-c"
      },
      {
         "user" : "takemurasa",
         "body ID" : 312088675,
         "status" : "Traced",
         "name" : "Others-orphan"
      },
      {
         "body ID" : 312119178,
         "user" : "ordishc",
         "status" : "Hard to trace",
         "comment" : "outside ROI"
      },
      {
         "status" : "Hard to trace",
         "user" : "lauchies",
         "body ID" : 312140776
      },
      {
         "comment" : "outside of ROI",
         "name" : "Others",
         "status" : "Hard to trace",
         "user" : "anicetor",
         "body ID" : 312218693
      },
      {
         "user" : "ogundeyio",
         "body ID" : 3124721,
         "status" : "Traced",
         "name" : "KC-s"
      },
      {
         "status" : "Hard to trace",
         "name" : "Others",
         "comment" : "out of ROI",
         "body ID" : 312577720,
         "user" : "shinomiyaa"
      },
      {
         "user" : "takemurasa",
         "body ID" : 312665620,
         "name" : "Others-orphan",
         "status" : "Traced"
      },
      {
         "body ID" : 312717754,
         "user" : "anicetor",
         "status" : "Hard to trace",
         "name" : "Others",
         "comment" : "outside ROI"
      },
      {
         "body ID" : 312734529,
         "name" : "",
         "status" : "Not examined",
         "assigned" : 7361
      },
      {
         "name" : "Others-orphan",
         "status" : "Traced",
         "body ID" : 312738271,
         "user" : "takemurasa"
      },
      {
         "status" : "Traced",
         "name" : "Irrelevant",
         "user" : "takemurasa",
         "body ID" : 312762185
      },
      {
         "body ID" : 312769021,
         "user" : "takemurasa",
         "status" : "Traced",
         "name" : "Others-orphan"
      },
      {
         "body ID" : 312770806,
         "user" : "takemurasa",
         "status" : "Traced",
         "name" : "Others-orphan"
      },
      {
         "name" : "Others-orphan",
         "status" : "Traced",
         "user" : "shinomiyaa",
         "body ID" : 312775135
      },
      {
         "body ID" : 312775151,
         "user" : "ogundeyio",
         "status" : "Traced",
         "name" : "Others-orphan"
      },
      {
         "name" : "KC-s",
         "status" : "Traced",
         "user" : "takemurasa",
         "body ID" : 3127884
      },
      {
         "user" : "lauchies",
         "body ID" : 312789080,
         "status" : "Orphan",
         "assigned" : 7305
      },
      {
         "body ID" : 312802025,
         "user" : "takemurasa",
         "status" : "Traced",
         "name" : "Others-orphan"
      },
      {
         "name" : "Irrelevant",
         "status" : "Traced",
         "user" : "takemurasa",
         "body ID" : 312809865
      },
      {
         "name" : "Others-orphan",
         "status" : "Traced",
         "body ID" : 312810459,
         "user" : "ogundeyio"
      },
      {
         "name" : "Others-orphan",
         "status" : "Traced",
         "user" : "takemurasa",
         "body ID" : 312845872
      },
      {
         "body ID" : 312850697,
         "user" : "takemurasa",
         "name" : "Others-orphan",
         "status" : "Traced"
      },
      {
         "user" : "shinomiyaa",
         "body ID" : 312940091,
         "status" : "Hard to trace",
         "name" : "Others",
         "comment" : "out of ROI"
      },
      {
         "user" : "ordishc",
         "body ID" : 312954618,
         "comment" : "outside ROI",
         "status" : "Hard to trace",
         "name" : "Others"
      },
      {
         "user" : "ordishc",
         "body ID" : 312985606,
         "comment" : "Outside ROI",
         "name" : "Others",
         "status" : "Hard to trace"
      },
      {
         "status" : "Traced",
         "name" : "Others-orphan",
         "body ID" : 313480408,
         "user" : "takemurasa"
      },
      {
         "body ID" : 313487227,
         "user" : "shinomiyaa",
         "status" : "Traced",
         "name" : "Others-orphan"
      },
      {
         "name" : "Others-orphan",
         "status" : "Traced",
         "body ID" : 313501240,
         "user" : "takemurasa"
      },
      {
         "status" : "Traced",
         "name" : "Others-orphan",
         "user" : "takemurasa",
         "body ID" : 313503479
      },
      {
         "user" : "anicetor",
         "body ID" : 313518393,
         "comment" : "Outside ROI",
         "status" : "Hard to trace"
      },
      {
         "status" : "Hard to trace",
         "name" : "Others",
         "comment" : "out of ROI",
         "body ID" : 313528977,
         "user" : "shinomiyaa"
      },
      {
         "user" : "shinomiyaa",
         "body ID" : 313539640,
         "status" : "Hard to trace",
         "name" : "Others-orphan"
      },
      {
         "status" : "Traced",
         "name" : "Others-orphan",
         "user" : "shinomiyaa",
         "body ID" : 313565985
      },
      {
         "user" : "shinomiyaa",
         "body ID" : 313568361,
         "name" : "Others-orphan",
         "status" : "Traced"
      },
      {
         "status" : "Hard to trace",
         "name" : "Others",
         "user" : "shinomiyaa",
         "body ID" : 313607860
      },
      {
         "body ID" : 313646008,
         "user" : "ordishc",
         "comment" : "outside ROI",
         "status" : "Hard to trace"
      },
      {
         "user" : "ogundeyio",
         "body ID" : 313699272,
         "status" : "Hard to trace"
      },
      {
         "user" : "shinomiyaa",
         "body ID" : 3139902,
         "name" : "KC-s",
         "status" : "Traced",
         "comment" : "Hard to trace to the exit"
      },
      {
         "name" : "Others-orphan",
         "status" : "Traced",
         "body ID" : 3140205,
         "user" : "lauchies"
      },
      {
         "user" : "shinomiyaa",
         "body ID" : 314329280,
         "comment" : "outside the ROI",
         "status" : "Hard to trace",
         "name" : "Others"
      },
      {
         "comment" : "outside ROI",
         "status" : "Hard to trace",
         "name" : "Others",
         "user" : "lauchies",
         "body ID" : 314386484
      },
      {
         "status" : "Traced",
         "user" : "ogundeyio",
         "body ID" : 314429586
      },
      {
         "user" : "anicetor",
         "body ID" : 314979365,
         "comment" : "Outside ROI",
         "status" : "Traced"
      },
      {
         "body ID" : 314986331,
         "user" : "ordishc",
         "comment" : "outside ROI",
         "name" : "Others",
         "status" : "Hard to trace"
      },
      {
         "name" : "Others",
         "status" : "Hard to trace",
         "comment" : "outside ROI",
         "body ID" : 315028117,
         "user" : "ordishc"
      },
      {
         "status" : "Hard to trace",
         "name" : "Others",
         "user" : "ogundeyio",
         "body ID" : 315036433
      },
      {
         "status" : "Traced",
         "comment" : "Outside ROI",
         "body ID" : 315068260,
         "user" : "ogundeyio"
      },
      {
         "status" : "Traced",
         "name" : "Others-orphan",
         "user" : "shinomiyaa",
         "body ID" : 3151852
      },
      {
         "name" : "Others-orphan",
         "status" : "Traced",
         "body ID" : 3152532,
         "user" : "anicetor"
      },
      {
         "name" : "KC-p",
         "status" : "Traced",
         "user" : "takemurasa",
         "body ID" : 3154515
      },
      {
         "body ID" : 315570967,
         "user" : "changl",
         "status" : "Traced"
      },
      {
         "status" : "Hard to trace",
         "name" : "Others-orphan",
         "body ID" : 315574658,
         "user" : "ogundeyio"
      },
      {
         "body ID" : 315654,
         "user" : "lauchies",
         "status" : "Traced",
         "name" : "KC-c"
      },
      {
         "status" : "Traced",
         "name" : "Others-a1-1",
         "body ID" : 315716991,
         "user" : "takemuras"
      },
      {
         "comment" : "outside ROI",
         "status" : "Hard to trace",
         "name" : "Others",
         "body ID" : 315845204,
         "user" : "shinomiyaa"
      },
      {
         "name" : "Others",
         "status" : "Traced",
         "user" : "takemuras",
         "body ID" : 315891293
      },
      {
         "body ID" : 315913304,
         "user" : "takemurasa",
         "name" : "Others-alpha prime",
         "status" : "Traced",
         "comment" : "Out of ROI"
      },
      {
         "body ID" : 315954150,
         "user" : "shinomiyaa",
         "comment" : "outside ROI",
         "name" : "Others",
         "status" : "Hard to trace"
      },
      {
         "status" : "Hard to trace",
         "comment" : "Outside ROI",
         "user" : "ogundeyio",
         "body ID" : 315990989
      },
      {
         "status" : "Hard to trace",
         "body ID" : 316004927,
         "user" : "changl"
      },
      {
         "comment" : "outside ROI",
         "status" : "Hard to trace",
         "name" : "Others",
         "body ID" : 316068329,
         "user" : "ordishc"
      },
      {
         "body ID" : 316107406,
         "user" : "shinomiyaa",
         "comment" : "outside ROI",
         "status" : "Hard to trace",
         "name" : "Others"
      },
      {
         "status" : "Traced",
         "name" : "KC-s",
         "user" : "takemurasa",
         "body ID" : 3161598
      },
      {
         "user" : "takemurasa",
         "body ID" : 3161836,
         "name" : "Others-orphan",
         "status" : "Traced"
      },
      {
         "body ID" : 3163053,
         "user" : "shinomiyaa",
         "name" : "Others-orphan",
         "status" : "Traced"
      },
      {
         "status" : "Hard to trace",
         "comment" : "Outside ROI",
         "user" : "anicetor",
         "body ID" : 316313841
      },
      {
         "name" : "Others-orphan",
         "status" : "Traced",
         "body ID" : 316377979,
         "user" : "shinomiyaa"
      },
      {
         "status" : "Hard to trace",
         "comment" : "outside ROI",
         "body ID" : 316420871,
         "user" : "anicetor"
      },
      {
         "status" : "Hard to trace",
         "comment" : "outside ROI",
         "body ID" : 316434794,
         "user" : "anicetor"
      },
      {
         "status" : "Hard to trace",
         "comment" : "outside ROI",
         "body ID" : 316443393,
         "user" : "anicetor"
      },
      {
         "status" : "Hard to trace",
         "name" : "Others",
         "comment" : "outside ROI",
         "user" : "shinomiyaa",
         "body ID" : 316478302
      },
      {
         "comment" : "outside ROI",
         "status" : "Hard to trace",
         "name" : "Others",
         "body ID" : 316484246,
         "user" : "shinomiyaa"
      },
      {
         "user" : "anicetor",
         "body ID" : 316609156,
         "comment" : "outside ROI",
         "status" : "Hard to trace"
      },
      {
         "status" : "Hard to trace",
         "name" : "Others",
         "comment" : "outside ROI",
         "user" : "shinomiyaa",
         "body ID" : 316609429
      },
      {
         "comment" : "out of ROI",
         "name" : "Others",
         "status" : "Hard to trace",
         "body ID" : 316634991,
         "user" : "shinomiyaa"
      },
      {
         "user" : "anicetor",
         "body ID" : 316670168,
         "comment" : "outside ROI",
         "status" : "Hard to trace"
      },
      {
         "status" : "Hard to trace",
         "name" : "Others",
         "comment" : "outside ROI",
         "user" : "shinomiyaa",
         "body ID" : 316676132
      },
      {
         "body ID" : 316966134,
         "user" : "shinomiyaa",
         "comment" : "outside of ROI",
         "name" : "Others",
         "status" : "Hard to trace"
      },
      {
         "user" : "takemuras",
         "body ID" : 317061276,
         "name" : "Others",
         "status" : "Traced"
      },
      {
         "status" : "Traced",
         "name" : "Others-orphan",
         "user" : "takemurasa",
         "body ID" : 317077692
      },
      {
         "user" : "takemurasa",
         "body ID" : 317108915,
         "status" : "Traced",
         "name" : "Others-orphan"
      },
      {
         "body ID" : 317137030,
         "user" : "takemurasa",
         "name" : "Others-orphan",
         "status" : "Traced"
      },
      {
         "user" : "shinomiyaa",
         "body ID" : 317144008,
         "name" : "Others-orphan",
         "status" : "Traced"
      },
      {
         "user" : "takemurasa",
         "body ID" : 317149719,
         "name" : "Others-orphan",
         "status" : "Traced"
      },
      {
         "name" : "KC-s",
         "status" : "Traced",
         "comment" : "Hard to trace to exit",
         "user" : "takemurasa",
         "body ID" : 3171750
      },
      {
         "body ID" : 317176806,
         "user" : "takemurasa",
         "name" : "Others-orphan",
         "status" : "Traced"
      },
      {
         "name" : "Others-orphan",
         "status" : "Traced",
         "body ID" : 317178986,
         "user" : "shinomiyaa"
      },
      {
         "user" : "takemurasa",
         "body ID" : 317181039,
         "status" : "Traced",
         "name" : "Others-orphan"
      },
      {
         "name" : "Others-orphan",
         "status" : "Orphan",
         "user" : "ogundeyio",
         "body ID" : 317182486
      },
      {
         "status" : "Hard to trace",
         "name" : "Others",
         "comment" : "outside ROI",
         "user" : "ordishc",
         "body ID" : 317195713
      },
      {
         "name" : "Others-orphan",
         "status" : "Traced",
         "body ID" : 317226989,
         "user" : "takemurasa"
      },
      {
         "name" : "Others-orphan",
         "status" : "Traced",
         "user" : "takemurasa",
         "body ID" : 317249206
      },
      {
         "comment" : "outside ROI",
         "status" : "Hard to trace",
         "user" : "ordishc",
         "body ID" : 317319903
      },
      {
         "status" : "Traced",
         "name" : "Others-orphan",
         "body ID" : 3177468,
         "user" : "changl"
      },
      {
         "status" : "Traced",
         "name" : "Others",
         "user" : "shinomiyaa",
         "body ID" : 317824993
      },
      {
         "name" : "KC-s",
         "status" : "Traced",
         "body ID" : 3178438,
         "user" : "shinomiyaa"
      },
      {
         "user" : "shinomiyaa",
         "body ID" : 3178644,
         "status" : "Traced",
         "name" : "KC-s"
      },
      {
         "name" : "Others-orphan",
         "status" : "Traced",
         "body ID" : 317936707,
         "user" : "shinomiyaa"
      },
      {
         "status" : "Traced",
         "name" : "Others-orphan",
         "user" : "anicetor",
         "body ID" : 317949911
      },
      {
         "name" : "Others-orphan",
         "status" : "Traced",
         "user" : "takemurasa",
         "body ID" : 317961029
      },
      {
         "user" : "takemurasa",
         "body ID" : 317967282,
         "status" : "Traced",
         "name" : "Others-orphan"
      },
      {
         "user" : "anicetor",
         "body ID" : 317974747,
         "name" : "Others-orphan",
         "status" : "Traced"
      },
      {
         "user" : "shinomiyaa",
         "body ID" : 317993344,
         "status" : "Traced",
         "name" : "Others-orphan"
      },
      {
         "name" : "Others-orphan",
         "status" : "Orphan",
         "body ID" : 318008862,
         "user" : "ogundeyio"
      },
      {
         "name" : "Others-orphan",
         "status" : "Traced",
         "user" : "takemurasa",
         "body ID" : 318014814
      },
      {
         "status" : "Traced",
         "name" : "Others-orphan",
         "user" : "takemurasa",
         "body ID" : 318022637
      },
      {
         "user" : "shinomiyaa",
         "body ID" : 318023351,
         "name" : "Others-orphan",
         "status" : "Traced"
      },
      {
         "body ID" : 318024281,
         "user" : "takemurasa",
         "status" : "Traced",
         "name" : "Others-orphan"
      },
      {
         "name" : "Others-orphan",
         "status" : "Hard to trace",
         "user" : "anicetor",
         "body ID" : 318033769
      },
      {
         "user" : "anicetor",
         "body ID" : 318035713,
         "status" : "Hard to trace",
         "name" : "Irrelevant",
         "comment" : "glia?"
      },
      {
         "status" : "Traced",
         "name" : "Others-alpha prime",
         "body ID" : 318038269,
         "user" : "takemurasa"
      },
      {
         "status" : "Traced",
         "name" : "Others-orphan",
         "body ID" : 318040242,
         "user" : "takemurasa"
      },
      {
         "name" : "Others-orphan",
         "status" : "Traced",
         "user" : "changl",
         "body ID" : 318048977
      },
      {
         "status" : "Traced",
         "name" : "Others-orphan",
         "user" : "anicetor",
         "body ID" : 318049998
      },
      {
         "body ID" : 318054075,
         "user" : "ogundeyio",
         "name" : "Irrelevant",
         "status" : "Hard to trace"
      },
      {
         "user" : "takemurasa",
         "body ID" : 318113179,
         "name" : "Others-orphan",
         "status" : "Traced"
      },
      {
         "body ID" : 318113300,
         "user" : "takemurasa",
         "status" : "Traced",
         "name" : "Others-orphan"
      },
      {
         "status" : "Traced",
         "name" : "Others-orphan",
         "body ID" : 318121137,
         "user" : "takemurasa"
      },
      {
         "body ID" : 318131618,
         "user" : "takemurasa",
         "name" : "Others-orphan",
         "status" : "Traced"
      },
      {
         "user" : "takemurasa",
         "body ID" : 318141201,
         "status" : "Traced",
         "name" : "Others-orphan"
      },
      {
         "status" : "Traced",
         "name" : "Others-orphan",
         "body ID" : 318149164,
         "user" : "takemurasa"
      },
      {
         "name" : "Others-orphan",
         "status" : "Traced",
         "body ID" : 318163138,
         "user" : "anicetor"
      },
      {
         "user" : "ogundeyio",
         "body ID" : 318166204,
         "status" : "Orphan",
         "name" : "Others-orphan"
      },
      {
         "user" : "takemurasa",
         "body ID" : 318175418,
         "name" : "Others-orphan",
         "status" : "Traced"
      },
      {
         "body ID" : 318208673,
         "user" : "shinomiyaa",
         "name" : "Others-orphan",
         "status" : "Traced"
      },
      {
         "user" : "ordishc",
         "body ID" : 318211777,
         "comment" : "outside ROI",
         "status" : "Hard to trace"
      },
      {
         "body ID" : 318220245,
         "user" : "ordishc",
         "status" : "Hard to trace",
         "comment" : "outside ROI"
      },
      {
         "body ID" : 3183914,
         "user" : "lauchies",
         "status" : "Traced",
         "name" : "KC-p"
      },
      {
         "name" : "KC-s",
         "status" : "Traced",
         "user" : "shinomiyaa",
         "body ID" : 3184928
      },
      {
         "status" : "Traced",
         "name" : "KC-s",
         "comment" : "hard to trace branch going to beta-lobe",
         "body ID" : 3185686,
         "user" : "shinomiyaa"
      },
      {
         "body ID" : 318826949,
         "user" : "takemurasa",
         "status" : "Hard to trace",
         "name" : "Others"
      },
      {
         "body ID" : 318905097,
         "user" : "takemurasa",
         "status" : "Traced",
         "name" : "Others-orphan"
      },
      {
         "status" : "Traced",
         "name" : "Others-orphan",
         "body ID" : 318938287,
         "user" : "takemurasa"
      },
      {
         "status" : "Traced",
         "name" : "Others-orphan",
         "comment" : "orphan",
         "user" : "changl",
         "body ID" : 318954608
      },
      {
         "status" : "Traced",
         "name" : "Others-orphan",
         "body ID" : 318958281,
         "user" : "takemurasa"
      },
      {
         "status" : "Traced",
         "name" : "Others-orphan",
         "body ID" : 318962623,
         "user" : "takemurasa"
      },
      {
         "name" : "Others-orphan",
         "status" : "Traced",
         "body ID" : 318976470,
         "user" : "takemurasa"
      },
      {
         "user" : "anicetor",
         "body ID" : 318979168,
         "status" : "Traced",
         "name" : "Others-orphan"
      },
      {
         "status" : "Traced",
         "name" : "Others-orphan",
         "body ID" : 318979311,
         "user" : "shinomiyaa"
      },
      {
         "body ID" : 318982931,
         "user" : "takemurasa",
         "name" : "Others-orphan",
         "status" : "Traced"
      },
      {
         "name" : "Others-orphan",
         "status" : "Traced",
         "user" : "shinomiyaa",
         "body ID" : 319017910
      },
      {
         "status" : "Traced",
         "name" : "Others-orphan",
         "user" : "changl",
         "body ID" : 319032716
      },
      {
         "body ID" : 319082129,
         "status" : "Not examined",
         "name" : "",
         "assigned" : 7392
      },
      {
         "body ID" : 319104168,
         "user" : "takemurasa",
         "status" : "Traced",
         "name" : "Others-orphan"
      },
      {
         "user" : "ogundeyio",
         "body ID" : 319112675,
         "name" : "Others-orphan",
         "status" : "Traced"
      },
      {
         "comment" : "Outside ROI",
         "status" : "Hard to trace",
         "user" : "anicetor",
         "body ID" : 319171061
      },
      {
         "user" : "shinomiyaa",
         "body ID" : 319196908,
         "comment" : "outside ROI",
         "name" : "Others",
         "status" : "Hard to trace"
      },
      {
         "name" : "Others",
         "status" : "Hard to trace",
         "comment" : "outside ROI",
         "body ID" : 319200828,
         "user" : "shinomiyaa"
      },
      {
         "user" : "ogundeyio",
         "body ID" : 319211243,
         "status" : "Hard to trace"
      },
      {
         "status" : "Traced",
         "name" : "KC-c",
         "body ID" : 319573,
         "user" : "lauchies"
      },
      {
         "body ID" : 319776402,
         "user" : "takemurasa",
         "name" : "Others-orphan",
         "status" : "Traced"
      },
      {
         "name" : "Others-orphan",
         "status" : "Traced",
         "body ID" : 319777905,
         "user" : "takemurasa"
      },
      {
         "status" : "Traced",
         "name" : "Others-orphan",
         "body ID" : 319811922,
         "user" : "anicetor"
      },
      {
         "body ID" : 319858805,
         "user" : "anicetor",
         "name" : "Others-orphan",
         "status" : "Traced"
      },
      {
         "user" : "ogundeyio",
         "body ID" : 319861646,
         "status" : "Traced",
         "name" : "Others-orphan"
      },
      {
         "body ID" : 319879202,
         "user" : "takemurasa",
         "status" : "Traced",
         "name" : "Others-orphan"
      },
      {
         "name" : "Others-orphan",
         "status" : "Traced",
         "user" : "changl",
         "body ID" : 319883454
      },
      {
         "user" : "lauchies",
         "body ID" : 319890040,
         "status" : "Orphan",
         "assigned" : 7305
      },
      {
         "user" : "takemurasa",
         "body ID" : 319892271,
         "status" : "Traced",
         "name" : "Others-orphan"
      },
      {
         "status" : "Traced",
         "name" : "Others-orphan",
         "user" : "takemurasa",
         "body ID" : 319898745
      },
      {
         "status" : "Traced",
         "name" : "Others",
         "body ID" : 319905154,
         "user" : "takemurasa"
      },
      {
         "assigned" : 7361,
         "name" : "",
         "status" : "Not examined",
         "body ID" : 319926287
      },
      {
         "user" : "ogundeyio",
         "body ID" : 319949796,
         "status" : "Orphan",
         "assigned" : 7305
      },
      {
         "status" : "Traced",
         "name" : "Others-orphan",
         "user" : "takemurasa",
         "body ID" : 319968648
      },
      {
         "body ID" : 319974999,
         "user" : "shinomiyaa",
         "name" : "Others-orphan",
         "status" : "Traced"
      },
      {
         "user" : "takemurasa",
         "body ID" : 319988567,
         "name" : "Others-orphan",
         "status" : "Traced"
      },
      {
         "body ID" : 319990092,
         "user" : "lauchies",
         "name" : "Irrelevant",
         "status" : "Hard to trace"
      },
      {
         "comment" : "outside ROI",
         "status" : "Hard to trace",
         "name" : "Others",
         "user" : "shinomiyaa",
         "body ID" : 319995896
      },
      {
         "body ID" : 319998981,
         "user" : "lauchies",
         "status" : "Orphan"
      },
      {
         "status" : "Hard to trace",
         "comment" : "Outside ROI",
         "body ID" : 320004644,
         "user" : "anicetor"
      },
      {
         "user" : "ogundeyio",
         "body ID" : 320008000,
         "status" : "Hard to trace"
      },
      {
         "body ID" : 320010318,
         "user" : "anicetor",
         "comment" : "Outside ROI",
         "status" : "Hard to trace"
      },
      {
         "user" : "shinomiyaa",
         "body ID" : 320015747,
         "status" : "Hard to trace",
         "name" : "Others"
      },
      {
         "comment" : "outside ROI",
         "status" : "Hard to trace",
         "name" : "Others",
         "user" : "shinomiyaa",
         "body ID" : 320017406
      },
      {
         "comment" : "out of ROI",
         "status" : "Hard to trace",
         "name" : "Others",
         "user" : "shinomiyaa",
         "body ID" : 320018339
      },
      {
         "comment" : "Outside ROI",
         "status" : "Hard to trace",
         "user" : "anicetor",
         "body ID" : 320032857
      },
      {
         "user" : "anicetor",
         "body ID" : 320048776,
         "status" : "Hard to trace",
         "comment" : "Outside ROI"
      },
      {
         "user" : "ordishc",
         "body ID" : 320146208,
         "status" : "Hard to trace",
         "comment" : "outside ROI"
      },
      {
         "name" : "KC-c",
         "status" : "Traced",
         "user" : "changl",
         "body ID" : 320235
      },
      {
         "status" : "Hard to trace",
         "name" : "Others",
         "comment" : "outside ROI",
         "user" : "ordishc",
         "body ID" : 320250253
      },
      {
         "status" : "Hard to trace",
         "comment" : "Outside ROI",
         "body ID" : 320329818,
         "user" : "anicetor"
      },
      {
         "comment" : "can't find the alpha beta exit",
         "status" : "Traced",
         "name" : "KC-s",
         "user" : "takemurasa",
         "body ID" : 3204272
      },
      {
         "comment" : "Hard to trace to the exit",
         "name" : "KC-s",
         "status" : "Traced",
         "user" : "takemurasa",
         "body ID" : 3206508
      },
      {
         "body ID" : 320655099,
         "user" : "takemurasa",
         "name" : "Others-orphan",
         "status" : "Traced"
      },
      {
         "user" : "shinomiyaa",
         "body ID" : 320681661,
         "status" : "Hard to trace",
         "name" : "Others"
      },
      {
         "status" : "Traced",
         "name" : "Others-orphan",
         "body ID" : 320721485,
         "user" : "shinomiyaa"
      },
      {
         "user" : "shinomiyaa",
         "body ID" : 320725919,
         "status" : "Traced",
         "name" : "Others-orphan"
      },
      {
         "user" : "shinomiyaa",
         "body ID" : 3207704,
         "status" : "Traced",
         "name" : "KC-s"
      },
      {
         "user" : "takemurasa",
         "body ID" : 320780985,
         "status" : "Traced",
         "name" : "Others-orphan"
      },
      {
         "name" : "Others-orphan",
         "status" : "Traced",
         "body ID" : 320792465,
         "user" : "takemurasa"
      },
      {
         "body ID" : 320794576,
         "assigned" : 7361,
         "name" : "",
         "status" : "Not examined"
      },
      {
         "name" : "Others-orphan",
         "status" : "Traced",
         "body ID" : 320810644,
         "user" : "anicetor"
      },
      {
         "user" : "shinomiyaa",
         "body ID" : 320832169,
         "status" : "Traced",
         "name" : "Others-orphan"
      },
      {
         "comment" : "Outside the ROI",
         "status" : "Hard to trace",
         "user" : "anicetor",
         "body ID" : 320838417
      },
      {
         "comment" : "out of ROI",
         "name" : "Others",
         "status" : "Hard to trace",
         "user" : "takemurasa",
         "body ID" : 320847212
      },
      {
         "body ID" : 320848656,
         "user" : "shinomiyaa",
         "comment" : "outside ROI",
         "name" : "Others",
         "status" : "Hard to trace"
      },
      {
         "comment" : "outside ROI",
         "status" : "Hard to trace",
         "name" : "Others",
         "body ID" : 320859724,
         "user" : "shinomiyaa"
      },
      {
         "status" : "Hard to trace",
         "comment" : "outside ROI",
         "user" : "ordishc",
         "body ID" : 320864542
      },
      {
         "body ID" : 320866084,
         "user" : "anicetor",
         "status" : "Hard to trace",
         "comment" : "Outside ROI"
      },
      {
         "comment" : "outside ROI",
         "status" : "Hard to trace",
         "name" : "Others",
         "body ID" : 320866296,
         "user" : "shinomiyaa"
      },
      {
         "user" : "ordishc",
         "body ID" : 320872631,
         "comment" : "outside ROI",
         "name" : "Others",
         "status" : "Hard to trace"
      },
      {
         "body ID" : 320884301,
         "user" : "shinomiyaa",
         "name" : "Others",
         "status" : "Hard to trace",
         "comment" : "out of ROI"
      },
      {
         "name" : "KC-s",
         "status" : "Traced",
         "user" : "takemurasa",
         "body ID" : 3214048
      },
      {
         "status" : "Traced",
         "name" : "Others-orphan",
         "user" : "anicetor",
         "body ID" : 321478610
      },
      {
         "body ID" : 321637462,
         "user" : "anicetor",
         "status" : "Hard to trace",
         "name" : "Others",
         "comment" : "Outside ROI"
      },
      {
         "user" : "ordishc",
         "body ID" : 321654725,
         "status" : "Hard to trace",
         "comment" : "outside ROI"
      },
      {
         "body ID" : 321656640,
         "user" : "shinomiyaa",
         "name" : "Others",
         "status" : "Hard to trace"
      },
      {
         "body ID" : 321659122,
         "user" : "anicetor",
         "status" : "Hard to trace",
         "comment" : "Outside of ROI"
      },
      {
         "status" : "Hard to trace",
         "name" : "Others",
         "comment" : "outside ROI",
         "user" : "shinomiyaa",
         "body ID" : 321670668
      },
      {
         "user" : "shinomiyaa",
         "body ID" : 3216710,
         "name" : "KC-s",
         "status" : "Traced"
      },
      {
         "comment" : "outside ROI",
         "name" : "Others",
         "status" : "Hard to trace",
         "body ID" : 321685398,
         "user" : "shinomiyaa"
      },
      {
         "body ID" : 321687499,
         "user" : "shinomiyaa",
         "status" : "Hard to trace",
         "name" : "Others",
         "comment" : "out of ROI"
      },
      {
         "body ID" : 321701292,
         "user" : "shinomiyaa",
         "comment" : "out of ROI",
         "status" : "Hard to trace",
         "name" : "Others"
      },
      {
         "body ID" : 321701630,
         "user" : "ogundeyio",
         "status" : "Hard to trace",
         "comment" : "Outside ROI"
      },
      {
         "user" : "shinomiyaa",
         "body ID" : 321737697,
         "status" : "Hard to trace",
         "name" : "Others",
         "comment" : "out of ROI"
      },
      {
         "body ID" : 3217597,
         "user" : "lauchies",
         "status" : "Traced",
         "name" : "Others-orphan"
      },
      {
         "body ID" : 3219957,
         "user" : "shinomiyaa",
         "name" : "KC-s",
         "status" : "Traced"
      },
      {
         "status" : "Hard to trace",
         "name" : "Others",
         "comment" : "outside ROI",
         "user" : "shinomiyaa",
         "body ID" : 322375368
      },
      {
         "status" : "Hard to trace",
         "name" : "Others",
         "user" : "shinomiyaa",
         "body ID" : 322382083
      },
      {
         "name" : "Others",
         "status" : "Hard to trace",
         "body ID" : 322382924,
         "user" : "shinomiyaa"
      },
      {
         "body ID" : 322383795,
         "user" : "shinomiyaa",
         "status" : "Hard to trace",
         "name" : "Others"
      },
      {
         "name" : "Others",
         "status" : "Hard to trace",
         "comment" : "outside ROI",
         "user" : "shinomiyaa",
         "body ID" : 322387631
      },
      {
         "comment" : "outside ROI",
         "name" : "Others",
         "status" : "Hard to trace",
         "body ID" : 322387634,
         "user" : "shinomiyaa"
      },
      {
         "user" : "anicetor",
         "body ID" : 322387830,
         "comment" : "Outside ROI",
         "status" : "Hard to trace"
      },
      {
         "body ID" : 322394973,
         "user" : "anicetor",
         "status" : "Hard to trace",
         "comment" : "outside ROI"
      },
      {
         "status" : "Hard to trace",
         "comment" : "outside ROI",
         "body ID" : 322468805,
         "user" : "ordishc"
      },
      {
         "status" : "Hard to trace",
         "name" : "Others",
         "comment" : "outside ROI",
         "body ID" : 322469882,
         "user" : "ordishc"
      },
      {
         "status" : "Hard to trace",
         "comment" : "Outside ROI",
         "body ID" : 322473854,
         "user" : "anicetor"
      },
      {
         "status" : "Traced",
         "name" : "KC-s",
         "user" : "shinomiyaa",
         "body ID" : 3224801
      },
      {
         "comment" : "out of ROI",
         "status" : "Hard to trace",
         "user" : "lauchies",
         "body ID" : 322485312
      },
      {
         "user" : "ogundeyio",
         "body ID" : 3224973,
         "comment" : "Hard to trace one of the branches",
         "name" : "KC-s",
         "status" : "Traced"
      },
      {
         "user" : "ordishc",
         "body ID" : 322521577,
         "status" : "Hard to trace",
         "comment" : "outside ROI"
      },
      {
         "body ID" : 322578810,
         "user" : "changl",
         "status" : "Hard to trace"
      },
      {
         "status" : "Hard to trace",
         "comment" : "outside the ROI",
         "user" : "lauchies",
         "body ID" : 322629140
      },
      {
         "body ID" : 323197137,
         "user" : "shinomiyaa",
         "status" : "Hard to trace",
         "name" : "Others"
      },
      {
         "body ID" : 323318203,
         "user" : "ordishc",
         "comment" : "outside ROI",
         "status" : "Hard to trace"
      },
      {
         "user" : "ordishc",
         "body ID" : 323320972,
         "comment" : "outside ROI",
         "status" : "Hard to trace"
      },
      {
         "body ID" : 3233714,
         "user" : "takemurasa",
         "name" : "Others-orphan",
         "status" : "Traced"
      },
      {
         "user" : "takemurasa",
         "body ID" : 3236805,
         "name" : "KC-s",
         "status" : "Traced"
      },
      {
         "body ID" : 3236836,
         "user" : "changl",
         "comment" : "can't find alpha beta exit",
         "status" : "Traced",
         "name" : "KC-s"
      },
      {
         "body ID" : 3238793,
         "user" : "shinomiyaa",
         "status" : "Traced",
         "name" : "KC-s"
      },
      {
         "status" : "Traced",
         "name" : "KC-s",
         "comment" : "Can't find alpha beta exit",
         "user" : "ogundeyio",
         "body ID" : 3244822
      },
      {
         "body ID" : 325097,
         "user" : "shinomiyaa",
         "status" : "Traced",
         "name" : "KC-c"
      },
      {
         "user" : "lauchies",
         "body ID" : 3252160,
         "name" : "Others-orphan",
         "status" : "Traced"
      },
      {
         "name" : "KC-p",
         "status" : "Traced",
         "user" : "lauchies",
         "body ID" : 3258535
      },
      {
         "comment" : "can't find alpha beta exit",
         "name" : "KC-s",
         "status" : "Traced",
         "user" : "shinomiyaa",
         "body ID" : 3259608
      },
      {
         "body ID" : 3260563,
         "user" : "takemurasa",
         "status" : "Traced",
         "name" : "KC-p"
      },
      {
         "name" : "Others-orphan",
         "status" : "Traced",
         "body ID" : 326062481,
         "user" : "takemurasa"
      },
      {
         "user" : "lauchies",
         "body ID" : 3261669,
         "status" : "Traced",
         "name" : "KC-p"
      },
      {
         "comment" : "out of ROI",
         "status" : "Hard to trace",
         "name" : "Others",
         "body ID" : 326343760,
         "user" : "shinomiyaa"
      },
      {
         "user" : "shinomiyaa",
         "body ID" : 3265964,
         "status" : "Traced",
         "name" : "KC-p"
      },
      {
         "status" : "Traced",
         "name" : "KC-p",
         "body ID" : 3269733,
         "user" : "changl"
      },
      {
         "body ID" : 327194706,
         "user" : "anicetor",
         "status" : "Hard to trace",
         "comment" : "Outside ROI"
      },
      {
         "body ID" : 327540525,
         "user" : "shinomiyaa",
         "status" : "Hard to trace",
         "name" : "Others"
      },
      {
         "body ID" : 327607910,
         "user" : "anicetor",
         "status" : "Traced",
         "name" : "Others-orphan"
      },
      {
         "name" : "Others-orphan",
         "status" : "Traced",
         "user" : "shinomiyaa",
         "body ID" : 327610644
      },
      {
         "user" : "anicetor",
         "body ID" : 327635590,
         "status" : "Hard to trace",
         "comment" : "outside ROI"
      },
      {
         "user" : "takemurasa",
         "body ID" : 327671054,
         "status" : "Traced",
         "name" : "Others-orphan"
      },
      {
         "name" : "Others-orphan",
         "status" : "Traced",
         "user" : "shinomiyaa",
         "body ID" : 327713219
      },
      {
         "body ID" : 327718440,
         "user" : "shinomiyaa",
         "status" : "Hard to trace",
         "name" : "Others-orphan"
      },
      {
         "user" : "takemurasa",
         "body ID" : 327735674,
         "status" : "Traced",
         "name" : "Others-orphan"
      },
      {
         "body ID" : 327743156,
         "user" : "takemurasa",
         "name" : "Others-orphan",
         "status" : "Traced"
      },
      {
         "name" : "Others-orphan",
         "status" : "Traced",
         "body ID" : 327768146,
         "user" : "anicetor"
      },
      {
         "body ID" : 327774246,
         "user" : "anicetor",
         "name" : "Others-orphan",
         "status" : "Hard to trace"
      },
      {
         "user" : "takemuras",
         "body ID" : 327788640,
         "name" : "Others-a1-4",
         "status" : "Partially Traced"
      },
      {
         "name" : "Others-orphan",
         "status" : "Traced",
         "user" : "takemurasa",
         "body ID" : 327803348
      },
      {
         "user" : "takemurasa",
         "body ID" : 327814440,
         "status" : "Traced",
         "name" : "Others-orphan"
      },
      {
         "status" : "Hard to trace",
         "comment" : "Outside ROI",
         "body ID" : 327843385,
         "user" : "anicetor"
      },
      {
         "body ID" : 327858085,
         "user" : "shinomiyaa",
         "comment" : "outside ROI",
         "status" : "Hard to trace",
         "name" : "Others"
      },
      {
         "name" : "Others-orphan",
         "status" : "Traced",
         "body ID" : 327905168,
         "user" : "takemurasa"
      },
      {
         "user" : "changl",
         "body ID" : 327935573,
         "status" : "Hard to trace"
      },
      {
         "body ID" : 328547023,
         "user" : "shinomiyaa",
         "status" : "Traced",
         "name" : "Others-orphan"
      },
      {
         "user" : "takemurasa",
         "body ID" : 328549440,
         "status" : "Traced",
         "name" : "Others-orphan"
      },
      {
         "name" : "Others-orphan",
         "status" : "Traced",
         "user" : "takemurasa",
         "body ID" : 328553679
      },
      {
         "status" : "Traced",
         "name" : "KC-s",
         "comment" : "not completely traced (going to beta-lobe)",
         "body ID" : 328604,
         "user" : "shinomiyaa"
      },
      {
         "name" : "Others-orphan",
         "status" : "Traced",
         "body ID" : 328630328,
         "user" : "shinomiyaa"
      },
      {
         "status" : "Not examined",
         "name" : "",
         "assigned" : 7392,
         "body ID" : 328637803
      },
      {
         "status" : "Traced",
         "name" : "Others-orphan",
         "user" : "shinomiyaa",
         "body ID" : 328638825
      },
      {
         "status" : "Traced",
         "name" : "Others-orphan",
         "body ID" : 328688300,
         "user" : "takemurasa"
      },
      {
         "user" : "anicetor",
         "body ID" : 328701226,
         "name" : "Others-orphan",
         "status" : "Hard to trace"
      },
      {
         "status" : "Traced",
         "name" : "Others-orphan",
         "user" : "takemurasa",
         "body ID" : 328711440
      },
      {
         "body ID" : 328715648,
         "user" : "takemurasa",
         "status" : "Traced",
         "name" : "Others-orphan"
      },
      {
         "name" : "Others-orphan",
         "status" : "Traced",
         "user" : "takemurasa",
         "body ID" : 328732215
      },
      {
         "status" : "Traced",
         "name" : "Others",
         "body ID" : 328745980,
         "user" : "shinomiyaa"
      },
      {
         "body ID" : 328760247,
         "assigned" : 7449,
         "name" : "",
         "status" : "Not examined"
      },
      {
         "user" : "takemurasa",
         "body ID" : 328761397,
         "name" : "Others-orphan",
         "status" : "Traced"
      },
      {
         "user" : "takemurasa",
         "body ID" : 328762454,
         "name" : "Others-orphan",
         "status" : "Traced"
      },
      {
         "body ID" : 328773579,
         "name" : "",
         "status" : "Not examined",
         "assigned" : 7440
      },
      {
         "assigned" : 7404,
         "name" : "",
         "status" : "Not examined",
         "body ID" : 328794747
      },
      {
         "user" : "ogundeyio",
         "body ID" : 3292499,
         "comment" : "Hard to trace one of the branches",
         "name" : "KC-s",
         "status" : "Traced"
      },
      {
         "body ID" : 3293090,
         "user" : "lauchies",
         "name" : "KC-s",
         "status" : "Traced"
      },
      {
         "user" : "takemurasa",
         "body ID" : 329514914,
         "status" : "Traced",
         "name" : "Others-orphan"
      },
      {
         "user" : "takemurasa",
         "body ID" : 329518307,
         "status" : "Traced",
         "name" : "Others-orphan"
      },
      {
         "body ID" : 329525783,
         "user" : "takemurasa",
         "name" : "Others-orphan",
         "status" : "Traced"
      },
      {
         "user" : "takemurasa",
         "body ID" : 329551399,
         "name" : "Others-orphan",
         "status" : "Traced"
      },
      {
         "body ID" : 329606619,
         "user" : "lauchies",
         "status" : "Orphan"
      },
      {
         "body ID" : 329607432,
         "user" : "takemurasa",
         "status" : "Traced",
         "name" : "Others-orphan"
      },
      {
         "body ID" : 329681209,
         "user" : "shinomiyaa",
         "status" : "Traced",
         "name" : "Others-orphan"
      },
      {
         "status" : "Traced",
         "name" : "Others-orphan",
         "body ID" : 329687523,
         "user" : "anicetor"
      },
      {
         "name" : "Others-orphan",
         "status" : "Traced",
         "user" : "changl",
         "body ID" : 329689254
      },
      {
         "body ID" : 329694838,
         "user" : "anicetor",
         "status" : "Traced",
         "name" : "Others-orphan"
      },
      {
         "assigned" : 7361,
         "name" : "",
         "status" : "Not examined",
         "body ID" : 329704617
      },
      {
         "user" : "shinomiyaa",
         "body ID" : 329722309,
         "status" : "Traced",
         "name" : "Others-orphan"
      },
      {
         "name" : "Others-orphan",
         "status" : "Traced",
         "user" : "shinomiyaa",
         "body ID" : 329722964
      },
      {
         "status" : "Traced",
         "name" : "Others-orphan",
         "user" : "ogundeyio",
         "body ID" : 329725901
      },
      {
         "user" : "shinomiyaa",
         "body ID" : 329728987,
         "status" : "Traced",
         "name" : "Others-orphan"
      },
      {
         "body ID" : 329730362,
         "user" : "anicetor",
         "name" : "Others-orphan",
         "status" : "Traced"
      },
      {
         "status" : "Traced",
         "name" : "Others-orphan",
         "body ID" : 329742335,
         "user" : "shinomiyaa"
      },
      {
         "user" : "takemurasa",
         "body ID" : 329743796,
         "status" : "Traced",
         "name" : "Others-orphan"
      },
      {
         "body ID" : 329744228,
         "user" : "takemurasa",
         "name" : "Others-orphan",
         "status" : "Traced"
      },
      {
         "status" : "Traced",
         "name" : "Others-orphan",
         "body ID" : 329746163,
         "user" : "takemurasa"
      },
      {
         "name" : "Others",
         "status" : "Hard to trace",
         "comment" : "outside ROI",
         "body ID" : 329757982,
         "user" : "ordishc"
      },
      {
         "body ID" : 329766671,
         "assigned" : 7545,
         "name" : "",
         "status" : "Not examined"
      },
      {
         "body ID" : 329803311,
         "user" : "ordishc",
         "name" : "Others",
         "status" : "Hard to trace",
         "comment" : "outside ROI"
      },
      {
         "comment" : "outside ROI",
         "name" : "Others",
         "status" : "Hard to trace",
         "body ID" : 329804481,
         "user" : "shinomiyaa"
      },
      {
         "user" : "takemurasa",
         "body ID" : 329821710,
         "status" : "Traced",
         "name" : "Others-orphan"
      },
      {
         "comment" : "outside ROI",
         "status" : "Hard to trace",
         "body ID" : 329825386,
         "user" : "anicetor"
      },
      {
         "status" : "Traced",
         "name" : "Irrelevant",
         "body ID" : 3301750,
         "user" : "takemurasa"
      },
      {
         "user" : "lauchies",
         "body ID" : 330415,
         "name" : "KC-c",
         "status" : "Traced",
         "comment" : "EXITS ROI"
      },
      {
         "body ID" : 330478,
         "user" : "shinomiyaa",
         "name" : "KC-c",
         "status" : "Traced"
      },
      {
         "user" : "takemurasa",
         "body ID" : 330500739,
         "name" : "Others-orphan",
         "status" : "Traced"
      },
      {
         "status" : "Traced",
         "name" : "Others-orphan",
         "user" : "anicetor",
         "body ID" : 330502013
      },
      {
         "user" : "takemurasa",
         "body ID" : 330505124,
         "status" : "Traced",
         "name" : "Others-orphan"
      },
      {
         "status" : "Traced",
         "name" : "Others-orphan",
         "body ID" : 330535640,
         "user" : "takemurasa"
      },
      {
         "user" : "shinomiyaa",
         "body ID" : 330603995,
         "name" : "Others-orphan",
         "status" : "Traced"
      },
      {
         "name" : "Others",
         "status" : "Hard to trace",
         "user" : "shinomiyaa",
         "body ID" : 330619443
      },
      {
         "status" : "Not examined",
         "name" : "",
         "assigned" : 7143,
         "body ID" : 330635005
      },
      {
         "user" : "changl",
         "body ID" : 330681667,
         "name" : "Others-orphan",
         "status" : "Traced"
      },
      {
         "body ID" : 330697815,
         "user" : "takemurasa",
         "name" : "Others-orphan",
         "status" : "Traced"
      },
      {
         "name" : "KC-s",
         "status" : "Traced",
         "body ID" : 3307264,
         "user" : "shinomiyaa"
      },
      {
         "user" : "lauchies",
         "body ID" : 3313143,
         "status" : "Traced",
         "name" : "KC-s"
      },
      {
         "status" : "Hard to trace",
         "comment" : "outside ROI",
         "user" : "ordishc",
         "body ID" : 331714808
      },
      {
         "body ID" : 331758275,
         "user" : "ordishc",
         "comment" : "Outside ROI",
         "name" : "Others-orphan",
         "status" : "Hard to trace"
      },
      {
         "comment" : "Hard to trace to the exit",
         "name" : "KC-s",
         "status" : "Traced",
         "body ID" : 3318122,
         "user" : "ogundeyio"
      },
      {
         "body ID" : 3321126,
         "user" : "ogundeyio",
         "name" : "KC-s",
         "status" : "Traced"
      },
      {
         "name" : "KC-p",
         "status" : "Traced",
         "body ID" : 3323003,
         "user" : "lauchies"
      },
      {
         "user" : "shinomiyaa",
         "body ID" : 332500,
         "name" : "KC-c",
         "status" : "Traced"
      },
      {
         "name" : "KC-p",
         "status" : "Traced",
         "user" : "lauchies",
         "body ID" : 3329853
      },
      {
         "body ID" : 3329988,
         "user" : "takemurasa",
         "comment" : "reviewed",
         "name" : "KC-p",
         "status" : "Traced"
      },
      {
         "user" : "anicetor",
         "body ID" : 3330155,
         "status" : "Traced",
         "name" : "KC-p"
      },
      {
         "body ID" : 3334123,
         "user" : "takemurasa",
         "status" : "Partially Traced",
         "name" : "Others"
      },
      {
         "user" : "lauchies",
         "body ID" : 3338258,
         "status" : "Traced",
         "name" : "KC-p"
      },
      {
         "body ID" : 3338684,
         "user" : "takemuras",
         "name" : "MBON-07-A",
         "status" : "Finalized",
         "comment" : "13958560"
      },
      {
         "body ID" : 3339088,
         "user" : "takemurasa",
         "status" : "Traced",
         "name" : "KC-p"
      },
      {
         "status" : "Traced",
         "name" : "Others-orphan",
         "user" : "lauchies",
         "body ID" : 3342801
      },
      {
         "user" : "anicetor",
         "body ID" : 3343103,
         "status" : "Traced",
         "name" : "KC-p"
      },
      {
         "user" : "takemurasa",
         "body ID" : 3345411,
         "name" : "KC-p",
         "status" : "Traced"
      },
      {
         "user" : "shinomiyaa",
         "body ID" : 334649716,
         "name" : "Others",
         "status" : "Hard to trace",
         "comment" : "out of ROI"
      },
      {
         "user" : "shinomiyaa",
         "body ID" : 3347291,
         "status" : "Traced",
         "name" : "KC-p"
      },
      {
         "user" : "shinomiyaa",
         "body ID" : 3347301,
         "name" : "KC-p",
         "status" : "Traced"
      },
      {
         "body ID" : 3347816,
         "user" : "shinomiyaa",
         "name" : "KC-p",
         "status" : "Traced"
      },
      {
         "status" : "Traced",
         "name" : "KC-s",
         "comment" : "hard to trace",
         "user" : "lauchies",
         "body ID" : 33556
      },
      {
         "body ID" : 3384907,
         "user" : "takemurasa",
         "name" : "KC-p",
         "status" : "Traced"
      },
      {
         "user" : "changl",
         "body ID" : 3385350,
         "status" : "Traced",
         "name" : "KC-s"
      },
      {
         "user" : "lauchies",
         "body ID" : 33862,
         "status" : "Traced",
         "name" : "KC-c"
      },
      {
         "body ID" : 3391197,
         "user" : "anicetor",
         "comment" : "Please don't change the status",
         "name" : "MBON-X",
         "status" : "Finalized"
      },
      {
         "name" : "Others",
         "status" : "Hard to trace",
         "comment" : "outside ROI",
         "user" : "ordishc",
         "body ID" : 340068552
      },
      {
         "user" : "ogundeyio",
         "body ID" : 3401270,
         "name" : "KC-p",
         "status" : "Traced"
      },
      {
         "user" : "anicetor",
         "body ID" : 340904809,
         "status" : "Hard to trace",
         "comment" : "Outside ROI"
      },
      {
         "body ID" : 3409150,
         "user" : "shinomiyaa",
         "name" : "KC-p",
         "status" : "Traced"
      },
      {
         "status" : "Traced",
         "name" : "KC-p",
         "user" : "shinomiyaa",
         "body ID" : 3410161
      },
      {
         "body ID" : 3413268,
         "user" : "shinomiyaa",
         "name" : "KC-p",
         "status" : "Traced"
      },
      {
         "body ID" : 3419946,
         "user" : "ogundeyio",
         "status" : "Traced",
         "name" : "KC-p"
      },
      {
         "status" : "Traced",
         "name" : "KC-p",
         "user" : "anicetor",
         "body ID" : 3422225
      },
      {
         "user" : "lauchies",
         "body ID" : 3426244,
         "status" : "Traced",
         "name" : "Others-orphan"
      },
      {
         "status" : "Traced",
         "name" : "KC-s",
         "body ID" : 3426904,
         "user" : "shinomiyaa"
      },
      {
         "body ID" : 3429346,
         "user" : "shinomiyaa",
         "name" : "KC-p",
         "status" : "Traced"
      },
      {
         "status" : "Traced",
         "name" : "Irrelevant",
         "body ID" : 3450245,
         "user" : "takemurasa"
      },
      {
         "name" : "Others-orphan",
         "status" : "Traced",
         "user" : "shinomiyaa",
         "body ID" : 3458491
      },
      {
         "body ID" : 3460303,
         "user" : "ogundeyio",
         "status" : "Traced",
         "name" : "KC-p"
      },
      {
         "body ID" : 3461338,
         "user" : "anicetor",
         "status" : "Traced",
         "name" : "KC-p"
      },
      {
         "name" : "Irrelevant",
         "status" : "Traced",
         "user" : "lauchies",
         "body ID" : 3471825
      },
      {
         "comment" : "examined",
         "status" : "Traced",
         "name" : "orphan",
         "user" : "takemuras",
         "body ID" : 3478849
      },
      {
         "name" : "KC-p",
         "status" : "Traced",
         "body ID" : 3499844,
         "user" : "lauchies"
      },
      {
         "user" : "shinomiyaa",
         "body ID" : 3503107,
         "name" : "KC-s",
         "status" : "Traced"
      },
      {
         "name" : "Others-orphan",
         "status" : "Traced",
         "user" : "lauchies",
         "body ID" : 3509271
      },
      {
         "body ID" : 3510176,
         "user" : "takemurasa",
         "name" : "KC-p",
         "status" : "Traced"
      },
      {
         "user" : "shinomiyaa",
         "body ID" : 3511943,
         "name" : "KC-p",
         "status" : "Traced",
         "comment" : "goes out of ROI"
      },
      {
         "status" : "Traced",
         "name" : "KC-p",
         "comment" : "the axon going to beta lobe can not to be traced",
         "user" : "lauchies",
         "body ID" : 3513018
      },
      {
         "status" : "Traced",
         "name" : "KC-p",
         "user" : "changl",
         "body ID" : 3513984
      },
      {
         "status" : "Traced",
         "name" : "KC-p",
         "comment" : "reviewed",
         "body ID" : 3519519,
         "user" : "ogundeyio"
      },
      {
         "status" : "Traced",
         "name" : "KC-p",
         "body ID" : 3519624,
         "user" : "shinomiyaa"
      },
      {
         "body ID" : 352987,
         "user" : "changl",
         "comment" : "Can not find alpha beta exit",
         "status" : "Traced",
         "name" : "KC-s"
      },
      {
         "user" : "shinomiyaa",
         "body ID" : 3531210,
         "name" : "Others-orphan",
         "status" : "Traced"
      },
      {
         "name" : "KC-alpha prime",
         "status" : "Traced",
         "body ID" : 35568635,
         "user" : "shinomiyaa"
      },
      {
         "body ID" : 3558354,
         "user" : "lauchies",
         "name" : "KC-p",
         "status" : "Traced"
      },
      {
         "status" : "Traced",
         "name" : "KC-p",
         "user" : "takemurasa",
         "body ID" : 3574437
      },
      {
         "name" : "KC-alpha prime",
         "status" : "Traced",
         "body ID" : 35864016,
         "user" : "takemuras"
      },
      {
         "body ID" : 3594847,
         "user" : "lauchies",
         "name" : "KC-p",
         "status" : "Traced"
      },
      {
         "body ID" : 3617151,
         "user" : "lauchies",
         "status" : "Traced",
         "name" : "KC-s",
         "comment" : "hard to trace"
      },
      {
         "status" : "Traced",
         "name" : "Others-orphan",
         "body ID" : 361756,
         "user" : "ordishc"
      },
      {
         "body ID" : 3634617,
         "user" : "shinomiyaa",
         "comment" : "hard to trace (going to beta-lobe)",
         "name" : "KC-s",
         "status" : "Traced"
      },
      {
         "body ID" : 364545,
         "user" : "shinomiyaa",
         "status" : "Traced",
         "name" : "KC-s"
      },
      {
         "name" : "KC-s",
         "status" : "Traced",
         "user" : "changl",
         "body ID" : 3677248
      },
      {
         "name" : "Others",
         "status" : "Traced",
         "body ID" : 367851456,
         "user" : "shinomiyaa"
      },
      {
         "user" : "changl",
         "body ID" : 3679434,
         "name" : "Others-orphan",
         "status" : "Traced"
      },
      {
         "body ID" : 3687674,
         "user" : "shinomiyaa",
         "status" : "Traced",
         "name" : "KC-s"
      },
      {
         "body ID" : 3699550,
         "user" : "anicetor",
         "name" : "Irrelevant",
         "status" : "Traced"
      },
      {
         "comment" : "branch going to beta-lobe cannot to be traced completely",
         "status" : "Traced",
         "name" : "KC-s",
         "body ID" : 371768,
         "user" : "shinomiyaa"
      },
      {
         "name" : "Others-orphan",
         "status" : "Traced",
         "user" : "lauchies",
         "body ID" : 3729645
      },
      {
         "body ID" : 3731156,
         "user" : "shinomiyaa",
         "status" : "Traced",
         "name" : "KC-s"
      },
      {
         "comment" : "Hard to trace to the exit",
         "status" : "Traced",
         "name" : "KC-s",
         "body ID" : 3740768,
         "user" : "takemurasa"
      },
      {
         "status" : "Traced",
         "name" : "Others-orphan",
         "user" : "changl",
         "body ID" : 3749873
      },
      {
         "assigned" : 5912,
         "name" : "",
         "status" : "Not examined",
         "body ID" : 3763651
      },
      {
         "status" : "Traced",
         "name" : "KC-s",
         "comment" : "not completely traced (going to beta-lobe)",
         "user" : "lauchies",
         "body ID" : 3764900
      },
      {
         "status" : "Traced",
         "name" : "KC-s",
         "comment" : "hard to trace (going to beta-lobe)",
         "user" : "shinomiyaa",
         "body ID" : 3782254
      },
      {
         "name" : "KC-s",
         "status" : "Traced",
         "body ID" : 3789485,
         "user" : "takemurasa"
      },
      {
         "user" : "takemurasa",
         "body ID" : 3792361,
         "comment" : "Hard to trace one of the branch to the exit",
         "name" : "KC-s",
         "status" : "Traced"
      },
      {
         "name" : "KC-s",
         "status" : "Traced",
         "comment" : "Hard to trace to the exit",
         "body ID" : 3797167,
         "user" : "takemurasa"
      },
      {
         "name" : "KC-s",
         "status" : "Traced",
         "comment" : "not completely traced the branch going to beta",
         "user" : "takemuras",
         "body ID" : 3821035
      },
      {
         "body ID" : 3823315,
         "user" : "shinomiyaa",
         "status" : "Traced",
         "name" : "KC-s"
      },
      {
         "user" : "lauchies",
         "body ID" : 3829194,
         "comment" : "one branch ends but not out of ROI",
         "status" : "Traced",
         "name" : "KC-s"
      },
      {
         "user" : "changl",
         "body ID" : 3846108,
         "status" : "Traced",
         "name" : "KC-s",
         "comment" : "can't find alpha beta exit"
      },
      {
         "status" : "Traced",
         "name" : "KC-s",
         "comment" : "Hard to trace to the exit",
         "body ID" : 3849327,
         "user" : "takemurasa"
      },
      {
         "name" : "Others-orphan",
         "status" : "Traced",
         "body ID" : 3849564,
         "user" : "ordishc"
      },
      {
         "user" : "takemurasa",
         "body ID" : 3858011,
         "name" : "KC-s",
         "status" : "Traced",
         "comment" : "Hard to trace to the exit"
      },
      {
         "user" : "lauchies",
         "body ID" : 3859345,
         "name" : "Others-orphan",
         "status" : "Traced"
      },
      {
         "name" : "KC-s",
         "status" : "Traced",
         "body ID" : 3859989,
         "user" : "takemurasa"
      },
      {
         "user" : "changl",
         "body ID" : 3867600,
         "status" : "Orphan"
      },
      {
         "body ID" : 3878341,
         "user" : "takemuras",
         "status" : "Finalized",
         "name" : "MBON-07-B",
         "comment" : "outside ROI"
      },
      {
         "name" : "Others-orphan",
         "status" : "Traced",
         "body ID" : 3880179,
         "user" : "lauchies"
      },
      {
         "comment" : "can't find alpha beta exit",
         "status" : "Traced",
         "name" : "KC-s",
         "user" : "lauchies",
         "body ID" : 3884701
      },
      {
         "body ID" : 3885559,
         "user" : "takemurasa",
         "name" : "Irrelevant",
         "status" : "Traced"
      },
      {
         "user" : "shinomiyaa",
         "body ID" : 3887937,
         "name" : "KC-any",
         "status" : "Traced"
      },
      {
         "status" : "Traced",
         "name" : "Others-orphan",
         "body ID" : 3917704,
         "user" : "lauchies"
      },
      {
         "user" : "anicetor",
         "body ID" : 3933817,
         "comment" : "Hard to trace to the exit",
         "status" : "Traced",
         "name" : "KC-s"
      },
      {
         "status" : "Traced",
         "name" : "KC-s",
         "comment" : "Hard to trace to the exit",
         "user" : "takemurasa",
         "body ID" : 3942197
      },
      {
         "name" : "Others-orphan",
         "status" : "Traced",
         "body ID" : 3953198,
         "user" : "shinomiyaa"
      },
      {
         "name" : "Others-orphan",
         "status" : "Traced",
         "body ID" : 397240,
         "user" : "lauchies"
      },
      {
         "assigned" : 5710,
         "status" : "Not examined",
         "name" : "",
         "body ID" : 3972867
      },
      {
         "body ID" : 397288,
         "user" : "lauchies",
         "status" : "Traced",
         "name" : "Others-orphan"
      },
      {
         "status" : "Traced",
         "name" : "KC-p",
         "body ID" : 3976514,
         "user" : "takemurasa"
      },
      {
         "status" : "Traced",
         "name" : "Others-orphan",
         "body ID" : 3988873,
         "user" : "lauchies"
      },
      {
         "status" : "Hard to trace",
         "name" : "Irrelevant",
         "body ID" : 4000891,
         "user" : "shinomiyaa"
      },
      {
         "body ID" : 40014,
         "user" : "lauchies",
         "comment" : "hard to trace",
         "name" : "KC-s",
         "status" : "Traced"
      },
      {
         "name" : "",
         "status" : "Not examined",
         "assigned" : 7475,
         "body ID" : 400303207
      },
      {
         "body ID" : 400639257,
         "user" : "shinomiyaa",
         "name" : "Irrelevant",
         "status" : "Traced"
      },
      {
         "body ID" : 400640318,
         "user" : "takemuras",
         "status" : "Traced",
         "name" : "KC-c"
      },
      {
         "body ID" : 400641382,
         "user" : "takemuras",
         "status" : "Traced",
         "name" : "KC-s"
      },
      {
         "body ID" : 400644141,
         "user" : "shinomiyaa",
         "status" : "Partially Traced",
         "name" : "KC-alpha prime"
      },
      {
         "name" : "Others-orphan",
         "status" : "Traced",
         "body ID" : 400644948,
         "user" : "shinomiyaa"
      },
      {
         "user" : "shinomiyaa",
         "body ID" : 400644985,
         "name" : "Others",
         "status" : "Hard to trace",
         "comment" : "outside ROI"
      },
      {
         "status" : "Orphan",
         "name" : "Others-orphan",
         "body ID" : 400645021,
         "user" : "ogundeyio"
      },
      {
         "body ID" : 400645088,
         "user" : "shinomiyaa",
         "name" : "Others-orphan",
         "status" : "Traced"
      },
      {
         "body ID" : 4009637,
         "user" : "shinomiyaa",
         "comment" : "Hard to trace to the exit",
         "name" : "KC-s",
         "status" : "Traced"
      },
      {
         "user" : "shinomiyaa",
         "body ID" : 4010012,
         "comment" : "branch going to beta-lobe cannot to be traced completely",
         "name" : "KC-s",
         "status" : "Traced"
      },
      {
         "name" : "KC-s",
         "status" : "Traced",
         "body ID" : 4016881,
         "user" : "takemurasa"
      },
      {
         "body ID" : 4018669,
         "user" : "lauchies",
         "name" : "Others-orphan",
         "status" : "Traced"
      },
      {
         "comment" : "hard to trace",
         "name" : "KC-s",
         "status" : "Traced",
         "body ID" : 4019012,
         "user" : "lauchies"
      },
      {
         "body ID" : 4019861,
         "user" : "shinomiyaa",
         "name" : "Others-orphan",
         "status" : "Traced"
      },
      {
         "name" : "KC-p",
         "status" : "Traced",
         "body ID" : 4026301,
         "user" : "anicetor"
      },
      {
         "user" : "changl",
         "body ID" : 4029197,
         "status" : "Orphan"
      },
      {
         "body ID" : 405733,
         "user" : "ogundeyio",
         "status" : "Traced",
         "name" : "KC-any"
      },
      {
         "status" : "Traced",
         "name" : "Others-orphan",
         "user" : "lauchies",
         "body ID" : 4075081
      },
      {
         "body ID" : 40977,
         "user" : "lauchies",
         "name" : "Others-orphan",
         "status" : "Traced"
      },
      {
         "status" : "Traced",
         "name" : "KC-s",
         "comment" : "Hard to trace to the exit",
         "body ID" : 4100420,
         "user" : "takemurasa"
      },
      {
         "name" : "Others-orphan",
         "status" : "Traced",
         "body ID" : 4105972,
         "user" : "takemurasa"
      },
      {
         "status" : "Traced",
         "name" : "Others-orphan",
         "user" : "anicetor",
         "body ID" : 4108178
      },
      {
         "comment" : "Hard to trace to the exit",
         "status" : "Traced",
         "name" : "KC-s",
         "body ID" : 4109866,
         "user" : "takemurasa"
      },
      {
         "user" : "takemuras",
         "body ID" : 4115208,
         "status" : "Traced",
         "name" : "KC-s"
      },
      {
         "assigned" : 5994,
         "name" : "",
         "status" : "Not examined",
         "body ID" : 4128076
      },
      {
         "body ID" : 4130021,
         "user" : "lauchies",
         "status" : "Traced",
         "name" : "Others-orphan"
      },
      {
         "status" : "Traced",
         "name" : "KC-s",
         "user" : "shinomiyaa",
         "body ID" : 4147741
      },
      {
         "body ID" : 41484553,
         "user" : "takemuras",
         "status" : "Traced",
         "name" : "KC-alpha prime",
         "comment" : "Outside ROI"
      },
      {
         "user" : "takemuras",
         "body ID" : 41557977,
         "status" : "Traced",
         "name" : "KC-alpha prime"
      },
      {
         "status" : "Traced",
         "name" : "KC-s",
         "body ID" : 416753,
         "user" : "takemurasa"
      },
      {
         "name" : "KC-c",
         "status" : "Traced",
         "body ID" : 4174069,
         "user" : "lauchies"
      },
      {
         "status" : "Traced",
         "name" : "KC-c",
         "body ID" : 4178907,
         "user" : "shinomiyaa"
      },
      {
         "status" : "Traced",
         "name" : "Others-orphan",
         "body ID" : 4179892,
         "user" : "lauchies"
      },
      {
         "status" : "Traced",
         "name" : "KC-s",
         "body ID" : 4180620,
         "user" : "takemurasa"
      },
      {
         "name" : "Others-orphan",
         "status" : "Traced",
         "body ID" : 4185427,
         "user" : "lauchies"
      },
      {
         "name" : "KC-c",
         "status" : "Traced",
         "body ID" : 41891,
         "user" : "lauchies"
      },
      {
         "body ID" : 4192061,
         "status" : "Not examined",
         "name" : "",
         "assigned" : 5963
      },
      {
         "name" : "Others-orphan",
         "status" : "Traced",
         "user" : "lauchies",
         "body ID" : 4196002
      },
      {
         "status" : "Traced",
         "name" : "Others-orphan",
         "body ID" : 4197655,
         "user" : "lauchies"
      },
      {
         "name" : "Others-orphan",
         "status" : "Traced",
         "user" : "lauchies",
         "body ID" : 4197669
      },
      {
         "status" : "Orphan",
         "body ID" : 41995,
         "user" : "lauchies"
      },
      {
         "body ID" : 42017,
         "user" : "takemurasa",
         "name" : "KC-s",
         "status" : "Traced"
      },
      {
         "body ID" : 4201751,
         "user" : "shinomiyaa",
         "status" : "Traced",
         "name" : "KC-any"
      },
      {
         "user" : "takemurasa",
         "body ID" : 420489,
         "status" : "Traced",
         "name" : "KC-s"
      },
      {
         "name" : "Irrelevant",
         "status" : "Hard to trace",
         "comment" : "glia",
         "body ID" : 421491,
         "user" : "anicetor"
      },
      {
         "user" : "changl",
         "body ID" : 4218041,
         "status" : "Traced",
         "name" : "Others-orphan"
      },
      {
         "status" : "Traced",
         "name" : "KC-c",
         "user" : "takemurasa",
         "body ID" : 4226567
      },
      {
         "comment" : "Hard to trace to the exit",
         "status" : "Traced",
         "name" : "KC-s",
         "body ID" : 424074,
         "user" : "takemurasa"
      },
      {
         "name" : "KC-c",
         "status" : "Traced",
         "body ID" : 4240946,
         "user" : "shinomiyaa"
      },
      {
         "assigned" : 6037,
         "status" : "Orphan",
         "name" : "Others",
         "body ID" : 4242636,
         "user" : "sigmundc"
      },
      {
         "status" : "Traced",
         "name" : "KC-s",
         "user" : "takemurasa",
         "body ID" : 42472
      },
      {
         "user" : "takemuras",
         "body ID" : 4256108,
         "name" : "KC-s",
         "status" : "Traced"
      },
      {
         "body ID" : 42566939,
         "user" : "shinomiyaa",
         "name" : "KC-alpha prime",
         "status" : "Traced"
      },
      {
         "status" : "Traced",
         "name" : "KC-c",
         "user" : "lauchies",
         "body ID" : 42588
      },
      {
         "user" : "takemuras",
         "body ID" : 4260945,
         "comment" : "hard to trace one of the branches",
         "name" : "KC-any",
         "status" : "Traced"
      },
      {
         "name" : "",
         "status" : "Not examined",
         "assigned" : 5999,
         "body ID" : 42622641
      },
      {
         "name" : "KC-any",
         "status" : "Traced",
         "user" : "shinomiyaa",
         "body ID" : 4263055
      },
      {
         "body ID" : 4265027,
         "user" : "takemuras",
         "status" : "Traced",
         "name" : "KC-s",
         "comment" : "can't find one of the branches"
      },
      {
         "name" : "KC-any",
         "status" : "Traced",
         "user" : "ogundeyio",
         "body ID" : 4266439
      },
      {
         "body ID" : 426722,
         "user" : "ogundeyio",
         "name" : "KC-s",
         "status" : "Traced",
         "comment" : "hard to trace"
      },
      {
         "assigned" : 6036,
         "name" : "Others",
         "status" : "Orphan",
         "body ID" : 4267382,
         "user" : "ogundeyio"
      },
      {
         "name" : "KC-c",
         "status" : "Traced",
         "comment" : "EXITS ROI VENTRALLY",
         "user" : "shinomiyaa",
         "body ID" : 4269703
      },
      {
         "comment" : "EXITS ROI",
         "name" : "KC-c",
         "status" : "Traced",
         "user" : "shinomiyaa",
         "body ID" : 4270185
      },
      {
         "name" : "KC-any",
         "status" : "Traced",
         "body ID" : 4284728,
         "user" : "takemurasa"
      },
      {
         "status" : "Traced",
         "name" : "KC-any",
         "body ID" : 4286865,
         "user" : "changl"
      },
      {
         "user" : "changl",
         "body ID" : 4289142,
         "name" : "KC-c",
         "status" : "Traced"
      },
      {
         "user" : "shinomiyaa",
         "body ID" : 4297260,
         "status" : "Traced",
         "name" : "KC-c"
      },
      {
         "body ID" : 430804,
         "user" : "lauchies",
         "status" : "Traced",
         "name" : "Others-orphan"
      },
      {
         "comment" : "hard to trace (going to beta-lobe)",
         "status" : "Traced",
         "name" : "KC-s",
         "body ID" : 4315907,
         "user" : "shinomiyaa"
      },
      {
         "status" : "Traced",
         "name" : "KC-s",
         "comment" : "Hard to trace one of the branches to exit",
         "user" : "ogundeyio",
         "body ID" : 4316363
      },
      {
         "name" : "KC-s",
         "status" : "Traced",
         "user" : "shinomiyaa",
         "body ID" : 4316365
      },
      {
         "user" : "shinomiyaa",
         "body ID" : 433387,
         "name" : "KC-s",
         "status" : "Traced"
      },
      {
         "comment" : "Hard to trace to the exit",
         "name" : "KC-s",
         "status" : "Traced",
         "user" : "takemurasa",
         "body ID" : 4354229
      },
      {
         "comment" : "not traced completely (going to beta-lobe)",
         "name" : "KC-s",
         "status" : "Traced",
         "user" : "shinomiyaa",
         "body ID" : 4358080
      },
      {
         "name" : "KC-any",
         "status" : "Traced",
         "body ID" : 4365788,
         "user" : "shinomiyaa"
      },
      {
         "comment" : "branch going to beta-lobe cannot to be traced completely",
         "name" : "KC-s",
         "status" : "Traced",
         "user" : "shinomiyaa",
         "body ID" : 4367389
      },
      {
         "status" : "Traced",
         "name" : "Others-orphan",
         "body ID" : 4368218,
         "user" : "lauchies"
      },
      {
         "user" : "takemuras",
         "body ID" : 43752,
         "name" : "PPL1-06-A",
         "status" : "Finalized"
      },
      {
         "comment" : "Hard to trace to the exit",
         "name" : "KC-s",
         "status" : "Traced",
         "body ID" : 4401769,
         "user" : "takemurasa"
      },
      {
         "user" : "lauchies",
         "body ID" : 4406096,
         "name" : "Others-orphan",
         "status" : "Traced"
      },
      {
         "status" : "Traced",
         "name" : "Others-orphan",
         "user" : "lauchies",
         "body ID" : 4418791
      },
      {
         "body ID" : 4421990,
         "assigned" : 5999,
         "status" : "Not examined",
         "name" : ""
      },
      {
         "user" : "takemurasa",
         "body ID" : 4434956,
         "name" : "Irrelevant",
         "status" : "Traced"
      },
      {
         "body ID" : 4436090,
         "user" : "lauchies",
         "status" : "Traced",
         "name" : "Others-orphan"
      },
      {
         "user" : "ogundeyio",
         "body ID" : 4436738,
         "comment" : "Hard to trace to the exit",
         "status" : "Traced",
         "name" : "KC-s"
      },
      {
         "user" : "anicetor",
         "body ID" : 444267,
         "status" : "Traced",
         "name" : "Others-orphan"
      },
      {
         "user" : "shinomiyaa",
         "body ID" : 44509,
         "name" : "KC-c",
         "status" : "Traced"
      },
      {
         "name" : "KC-s",
         "status" : "Traced",
         "user" : "ogundeyio",
         "body ID" : 44776
      },
      {
         "body ID" : 447972,
         "user" : "shinomiyaa",
         "status" : "Traced",
         "name" : "KC-s"
      },
      {
         "name" : "Others-alpha prime",
         "status" : "Traced",
         "user" : "takemuras",
         "body ID" : 4487165
      },
      {
         "body ID" : 4496048,
         "user" : "takemurasa",
         "name" : "KC-s",
         "status" : "Traced"
      },
      {
         "body ID" : 4498038,
         "user" : "lauchies",
         "status" : "Traced",
         "name" : "Others-orphan"
      },
      {
         "name" : "KC-s",
         "status" : "Traced",
         "body ID" : 450287,
         "user" : "takemuras"
      },
      {
         "status" : "Traced",
         "name" : "KC-s",
         "comment" : "Hard to trace to the exit",
         "body ID" : 4505762,
         "user" : "takemurasa"
      },
      {
         "user" : "takemurasa",
         "body ID" : 4505935,
         "name" : "KC-s",
         "status" : "Traced"
      },
      {
         "comment" : "can't find alpha-beta exit",
         "name" : "KC-s",
         "status" : "Traced",
         "user" : "shinomiyaa",
         "body ID" : 4506530
      },
      {
         "user" : "takemurasa",
         "body ID" : 4511886,
         "status" : "Traced",
         "name" : "Others-orphan"
      },
      {
         "body ID" : 4523080,
         "user" : "shinomiyaa",
         "name" : "KC-s",
         "status" : "Traced",
         "comment" : "not completely traced (going to beta-lobe)"
      },
      {
         "user" : "anicetor",
         "body ID" : 4543456,
         "name" : "Others-orphan",
         "status" : "Traced"
      },
      {
         "status" : "Traced",
         "name" : "KC-s",
         "user" : "shinomiyaa",
         "body ID" : 454768
      },
      {
         "comment" : "Hard to trace to the exit",
         "status" : "Traced",
         "name" : "KC-s",
         "user" : "lauchies",
         "body ID" : 455646
      },
      {
         "user" : "shinomiyaa",
         "body ID" : 457361,
         "name" : "KC-any",
         "status" : "Traced",
         "comment" : "axon going to beta-lobe cannot to be traced completely"
      },
      {
         "status" : "Traced",
         "name" : "KC-any",
         "body ID" : 4576464,
         "user" : "takemuras"
      },
      {
         "name" : "Others-orphan",
         "status" : "Traced",
         "user" : "lauchies",
         "body ID" : 4584730
      },
      {
         "status" : "Traced",
         "name" : "Others-orphan",
         "body ID" : 4596257,
         "user" : "lauchies"
      },
      {
         "body ID" : 460588,
         "user" : "lauchies",
         "name" : "KC-s",
         "status" : "Traced"
      },
      {
         "body ID" : 461394,
         "user" : "takemuras",
         "status" : "Traced",
         "name" : "KC-s"
      },
      {
         "body ID" : 4614247,
         "user" : "shinomiyaa",
         "status" : "Traced",
         "name" : "KC-c"
      },
      {
         "user" : "changl",
         "body ID" : 4638040,
         "comment" : "can't find alpah beta exit",
         "status" : "Traced",
         "name" : "KC-s"
      },
      {
         "comment" : "hard to trace",
         "status" : "Traced",
         "name" : "KC-s",
         "body ID" : 464395,
         "user" : "lauchies"
      },
      {
         "status" : "Traced",
         "name" : "KC-any",
         "user" : "shinomiyaa",
         "body ID" : 464785
      },
      {
         "user" : "takemurasa",
         "body ID" : 4656508,
         "name" : "KC-c",
         "status" : "Traced"
      },
      {
         "body ID" : 465762,
         "user" : "lauchies",
         "status" : "Traced",
         "name" : "KC-any"
      },
      {
         "name" : "KC-c",
         "status" : "Traced",
         "body ID" : 4664777,
         "user" : "shinomiyaa"
      },
      {
         "name" : "KC-c",
         "status" : "Traced",
         "body ID" : 4667985,
         "user" : "takemurasa"
      },
      {
         "user" : "shinomiyaa",
         "body ID" : 4674492,
         "name" : "KC-any",
         "status" : "Traced"
      },
      {
         "status" : "Traced",
         "name" : "Others-orphan",
         "user" : "lauchies",
         "body ID" : 4683337
      },
      {
         "body ID" : 4696618,
         "user" : "takemurasa",
         "name" : "KC-any",
         "status" : "Traced"
      },
      {
         "body ID" : 4698865,
         "user" : "shinomiyaa",
         "status" : "Traced",
         "name" : "KC-c"
      },
      {
         "name" : "KC-any",
         "status" : "Traced",
         "user" : "changl",
         "body ID" : 4700593
      },
      {
         "status" : "Traced",
         "name" : "KC-any",
         "body ID" : 4709963,
         "user" : "shinomiyaa"
      },
      {
         "body ID" : 4711620,
         "name" : "",
         "status" : "Not examined",
         "assigned" : 5974
      },
      {
         "user" : "shinomiyaa",
         "body ID" : 471603,
         "status" : "Traced",
         "name" : "Others-orphan"
      },
      {
         "name" : "KC-s",
         "status" : "Traced",
         "body ID" : 4724665,
         "user" : "changl"
      },
      {
         "comment" : "hard to trace (going to beta-lobe)",
         "name" : "KC-s",
         "status" : "Traced",
         "user" : "shinomiyaa",
         "body ID" : 472960
      },
      {
         "name" : "Others-alpha prime",
         "status" : "Traced",
         "body ID" : 47299048,
         "user" : "anicetor"
      },
      {
         "user" : "takemurasa",
         "body ID" : 473539,
         "comment" : "Hard to trace to the exit",
         "status" : "Traced",
         "name" : "KC-s"
      },
      {
         "comment" : "hard to trace 1 branch",
         "name" : "KC-s",
         "status" : "Traced",
         "body ID" : 4736782,
         "user" : "lauchies"
      },
      {
         "user" : "takemuras",
         "body ID" : 474490,
         "name" : "KC-s",
         "status" : "Traced",
         "comment" : "Exits ROI"
      },
      {
         "body ID" : 47543831,
         "user" : "lauchies",
         "name" : "KC-alpha prime",
         "status" : "Traced",
         "comment" : "out side ROI"
      },
      {
         "name" : "Others-orphan",
         "status" : "Traced",
         "body ID" : 47562757,
         "user" : "lauchies"
      },
      {
         "user" : "takemurasa",
         "body ID" : 476263,
         "name" : "KC-s",
         "status" : "Traced"
      },
      {
         "status" : "Traced",
         "name" : "KC-s",
         "user" : "takemurasa",
         "body ID" : 476601
      },
      {
         "assigned" : 5943,
         "name" : "",
         "status" : "Not examined",
         "body ID" : 4768490
      },
      {
         "name" : "Others-orphan",
         "status" : "Traced",
         "body ID" : 4768796,
         "user" : "lauchies"
      },
      {
         "status" : "Traced",
         "name" : "KC-any",
         "comment" : "axon going to beta-lobe cannot to be traced on the way",
         "body ID" : 4770010,
         "user" : "changl"
      },
      {
         "body ID" : 4772181,
         "user" : "ogundeyio",
         "comment" : "branch going to beta-lobe cannot to be traced completely",
         "name" : "KC-s",
         "status" : "Traced"
      },
      {
         "user" : "shinomiyaa",
         "body ID" : 4785824,
         "comment" : "branch going to beta-lobe cannot to be traced completely ",
         "status" : "Traced",
         "name" : "KC-s"
      },
      {
         "user" : "anicetor",
         "body ID" : 4787932,
         "status" : "Orphan",
         "name" : "Others-orphan"
      },
      {
         "body ID" : 479047,
         "user" : "ogundeyio",
         "name" : "KC-s",
         "status" : "Traced",
         "comment" : "Hard to trace to the exit"
      },
      {
         "body ID" : 4798220,
         "user" : "lauchies",
         "name" : "Others-orphan",
         "status" : "Traced"
      },
      {
         "body ID" : 479881,
         "user" : "lauchies",
         "name" : "KC-s",
         "status" : "Traced"
      },
      {
         "name" : "KC-s",
         "status" : "Traced",
         "user" : "shinomiyaa",
         "body ID" : 480111
      },
      {
         "body ID" : 4802019,
         "user" : "shinomiyaa",
         "name" : "KC-s",
         "status" : "Traced"
      },
      {
         "status" : "Traced",
         "name" : "KC-s",
         "comment" : "branch going to beta- lobe cannot to be traced completely",
         "body ID" : 481233,
         "user" : "shinomiyaa"
      },
      {
         "body ID" : 4816319,
         "user" : "lauchies",
         "name" : "Others-orphan",
         "status" : "Traced"
      },
      {
         "body ID" : 4834094,
         "user" : "takemuras",
         "name" : "MBON-17-B-alpha prime",
         "status" : "Traced"
      },
      {
         "body ID" : 4838360,
         "user" : "lauchies",
         "status" : "Traced",
         "name" : "Others-orphan"
      },
      {
         "body ID" : 4858994,
         "user" : "lauchies",
         "name" : "KC-alpha prime",
         "status" : "Traced"
      },
      {
         "user" : "shinomiyaa",
         "body ID" : 4861996,
         "status" : "Traced",
         "name" : "KC-alpha prime"
      },
      {
         "user" : "lauchies",
         "body ID" : 4881888,
         "status" : "Traced",
         "name" : "Others-orphan"
      },
      {
         "status" : "Traced",
         "name" : "Others-orphan",
         "body ID" : 4888732,
         "user" : "sigmundc"
      },
      {
         "status" : "Traced",
         "name" : "Others-orphan",
         "user" : "changl",
         "body ID" : 4889606
      },
      {
         "user" : "anicetor",
         "body ID" : 4896166,
         "status" : "Traced",
         "name" : "KC-p"
      },
      {
         "user" : "shinomiyaa",
         "body ID" : 4898654,
         "status" : "Traced",
         "name" : "KC-p"
      },
      {
         "body ID" : 4902557,
         "user" : "lauchies",
         "comment" : "axon going to beta-lobe can not to be traced",
         "status" : "Traced",
         "name" : "KC-p"
      },
      {
         "status" : "Traced",
         "name" : "KC-p",
         "user" : "shinomiyaa",
         "body ID" : 4904046
      },
      {
         "body ID" : 4907138,
         "user" : "anicetor",
         "status" : "Traced",
         "name" : "KC-p"
      },
      {
         "user" : "lauchies",
         "body ID" : 4922657,
         "status" : "Traced",
         "name" : "Others-orphan"
      },
      {
         "body ID" : 4922767,
         "user" : "shinomiyaa",
         "status" : "Traced",
         "name" : "Others-orphan"
      },
      {
         "body ID" : 4940913,
         "user" : "takemurasa",
         "comment" : "Hard to trace to the exit",
         "name" : "KC-s",
         "status" : "Traced"
      },
      {
         "body ID" : 4949553,
         "user" : "changl",
         "status" : "Traced",
         "name" : "KC-p"
      },
      {
         "name" : "KC-p",
         "status" : "Traced",
         "user" : "shinomiyaa",
         "body ID" : 4963270
      },
      {
         "name" : "Others-orphan",
         "status" : "Traced",
         "user" : "lauchies",
         "body ID" : 4963281
      },
      {
         "user" : "lauchies",
         "body ID" : 4974913,
         "status" : "Traced",
         "name" : "Others-orphan"
      },
      {
         "name" : "Others-orphan",
         "status" : "Traced",
         "user" : "changl",
         "body ID" : 4980029
      },
      {
         "user" : "shinomiyaa",
         "body ID" : 4990829,
         "name" : "Others-orphan",
         "status" : "Traced"
      },
      {
         "status" : "Traced",
         "name" : "KC-s",
         "body ID" : 5000802,
         "user" : "shinomiyaa"
      },
      {
         "body ID" : 5011906,
         "user" : "shinomiyaa",
         "status" : "Traced",
         "name" : "KC-s"
      },
      {
         "status" : "Traced",
         "name" : "Others-orphan",
         "user" : "shinomiyaa",
         "body ID" : 5031687
      },
      {
         "status" : "Traced",
         "name" : "KC-p",
         "body ID" : 5051819,
         "user" : "changl"
      },
      {
         "name" : "Others-orphan",
         "status" : "Traced",
         "body ID" : 5068925,
         "user" : "lauchies"
      },
      {
         "user" : "takemurasa",
         "body ID" : 507126,
         "name" : "KC-c",
         "status" : "Traced"
      },
      {
         "user" : "changl",
         "body ID" : 5091030,
         "status" : "Traced",
         "name" : "KC-p"
      },
      {
         "body ID" : 5099928,
         "user" : "ordishc",
         "name" : "Others-orphan",
         "status" : "Traced"
      },
      {
         "user" : "changl",
         "body ID" : 511867,
         "status" : "Traced",
         "name" : "KC-s"
      },
      {
         "user" : "anicetor",
         "body ID" : 5120812,
         "status" : "Traced",
         "name" : "KC-p"
      },
      {
         "status" : "Traced",
         "name" : "KC-p",
         "user" : "shinomiyaa",
         "body ID" : 5122860
      },
      {
         "comment" : "EXITS ROI",
         "status" : "Traced",
         "name" : "KC-p",
         "body ID" : 5123723,
         "user" : "shinomiyaa"
      },
      {
         "body ID" : 51239,
         "user" : "lauchies",
         "comment" : "hard to trace",
         "name" : "KC-s",
         "status" : "Traced"
      },
      {
         "comment" : "Hard to trace to the exit",
         "name" : "KC-s",
         "status" : "Traced",
         "body ID" : 512847,
         "user" : "takemurasa"
      },
      {
         "status" : "Traced",
         "name" : "MB-DPM",
         "body ID" : 513141,
         "user" : "ogundeyio"
      },
      {
         "user" : "lauchies",
         "body ID" : 5132865,
         "status" : "Traced",
         "name" : "Others-orphan"
      },
      {
         "user" : "lauchies",
         "body ID" : 513414,
         "name" : "MB-DPM",
         "status" : "Traced",
         "comment" : "connect to MB-APL(#6898)"
      },
      {
         "user" : "changl",
         "body ID" : 5139665,
         "name" : "Others-orphan",
         "status" : "Traced"
      },
      {
         "body ID" : 5143579,
         "user" : "anicetor",
         "name" : "KC-p",
         "status" : "Traced"
      },
      {
         "user" : "takemuras",
         "body ID" : 514899,
         "comment" : "the axon going to beta-lobe cannot to be traced completely",
         "name" : "KC-s",
         "status" : "Traced"
      },
      {
         "user" : "lauchies",
         "body ID" : 5156346,
         "name" : "KC-p",
         "status" : "Traced"
      },
      {
         "name" : "KC-alpha prime",
         "status" : "Partially Traced",
         "user" : "takemuras",
         "body ID" : 5158058
      },
      {
         "name" : "KC-s",
         "status" : "Traced",
         "comment" : "Can't find alpha beta exit",
         "user" : "changl",
         "body ID" : 5161730
      },
      {
         "user" : "shinomiyaa",
         "body ID" : 5161759,
         "status" : "Traced",
         "name" : "KC-p"
      },
      {
         "name" : "KC-any",
         "status" : "Traced",
         "body ID" : 51643,
         "user" : "takemurasa"
      },
      {
         "user" : "takemuras",
         "body ID" : 5164783,
         "comment" : "connect to 5164783",
         "status" : "Traced",
         "name" : "MB-DPM"
      },
      {
         "body ID" : 5165043,
         "user" : "lauchies",
         "comment" : "Out of ROI",
         "status" : "Traced",
         "name" : "KC-alpha prime"
      },
      {
         "status" : "Traced",
         "name" : "KC-s",
         "body ID" : 51662,
         "user" : "takemuras"
      },
      {
         "user" : "shinomiyaa",
         "body ID" : 5169460,
         "status" : "Traced",
         "name" : "KC-alpha prime"
      },
      {
         "body ID" : 5169596,
         "user" : "takemurasa",
         "status" : "Traced",
         "name" : "KC-alpha prime"
      },
      {
         "body ID" : 5171292,
         "user" : "lauchies",
         "status" : "Traced",
         "name" : "Others-orphan"
      },
      {
         "status" : "Traced",
         "name" : "KC-alpha prime",
         "body ID" : 5175521,
         "user" : "shinomiyaa"
      },
      {
         "user" : "sigmundc",
         "body ID" : 5175845,
         "status" : "Traced",
         "name" : "KC-alpha prime"
      },
      {
         "user" : "lauchies",
         "body ID" : 5178398,
         "status" : "Traced",
         "name" : "Others-orphan",
         "comment" : "outside of ROI"
      },
      {
         "status" : "Traced",
         "name" : "KC-p",
         "user" : "ogundeyio",
         "body ID" : 5183570
      },
      {
         "user" : "anicetor",
         "body ID" : 5186354,
         "status" : "Traced",
         "name" : "Others-alpha prime",
         "comment" : "split is needed at #3500"
      },
      {
         "status" : "Hard to trace",
         "comment" : "outside ROI",
         "body ID" : 5187338,
         "user" : "ordishc"
      },
      {
         "user" : "shinomiyaa",
         "body ID" : 5189028,
         "name" : "MBON-17-A-alpha prime",
         "status" : "Traced"
      },
      {
         "user" : "shinomiyaa",
         "body ID" : 5190117,
         "status" : "Traced",
         "name" : "KC-alpha prime"
      },
      {
         "status" : "Traced",
         "name" : "KC-alpha prime",
         "comment" : "outside ROI",
         "user" : "takemuras",
         "body ID" : 5197857
      },
      {
         "status" : "Traced",
         "name" : "Others-alpha prime",
         "body ID" : 5198329,
         "user" : "anicetor"
      },
      {
         "status" : "Partially Traced",
         "name" : "KC-alpha prime",
         "body ID" : 5206501,
         "user" : "takemuras"
      },
      {
         "user" : "lauchies",
         "body ID" : 5216463,
         "comment" : "connect to 6751498",
         "status" : "Traced",
         "name" : "Others-alpha prime"
      },
      {
         "body ID" : 5218003,
         "user" : "takemuras",
         "status" : "Traced",
         "name" : "KC-alpha prime"
      },
      {
         "user" : "shinomiyaa",
         "body ID" : 5221589,
         "status" : "Traced",
         "name" : "KC-alpha prime"
      },
      {
         "body ID" : 5233013,
         "user" : "lauchies",
         "status" : "Traced",
         "name" : "Others-orphan"
      },
      {
         "name" : "KC-p",
         "status" : "Traced",
         "comment" : "not completely traced the axon going to beta",
         "user" : "ogundeyio",
         "body ID" : 5234847
      },
      {
         "status" : "Traced",
         "name" : "KC-p",
         "body ID" : 5239137,
         "user" : "shinomiyaa"
      },
      {
         "name" : "KC-p",
         "status" : "Traced",
         "body ID" : 5258113,
         "user" : "ogundeyio"
      },
      {
         "name" : "KC-p",
         "status" : "Traced",
         "user" : "takemurasa",
         "body ID" : 5263862
      },
      {
         "comment" : "EXITS ROI",
         "name" : "KC-p",
         "status" : "Traced",
         "body ID" : 5270278,
         "user" : "shinomiyaa"
      },
      {
         "user" : "shinomiyaa",
         "body ID" : 5276059,
         "name" : "KC-p",
         "status" : "Traced",
         "comment" : "the axon going to beta-lobe cannot to be traced "
      },
      {
         "assigned" : 5726,
         "status" : "Not examined",
         "name" : "",
         "body ID" : 5278508
      },
      {
         "user" : "lauchies",
         "body ID" : 5282087,
         "name" : "Others-orphan",
         "status" : "Traced"
      },
      {
         "body ID" : 5288960,
         "user" : "shinomiyaa",
         "status" : "Traced",
         "name" : "KC-p"
      },
      {
         "status" : "Traced",
         "name" : "KC-p",
         "user" : "ogundeyio",
         "body ID" : 5299631
      },
      {
         "user" : "shinomiyaa",
         "body ID" : 5303804,
         "name" : "KC-p",
         "status" : "Traced"
      },
      {
         "user" : "lauchies",
         "body ID" : 5306979,
         "status" : "Traced",
         "name" : "Others-orphan"
      },
      {
         "status" : "Not examined",
         "name" : "",
         "assigned" : 6011,
         "body ID" : 5320260
      },
      {
         "name" : "Others-orphan",
         "status" : "Traced",
         "user" : "lauchies",
         "body ID" : 5320294
      },
      {
         "body ID" : 53277,
         "user" : "takemurasa",
         "status" : "Traced",
         "name" : "Others-orphan"
      },
      {
         "body ID" : 5349564,
         "user" : "shinomiyaa",
         "name" : "KC-alpha prime",
         "status" : "Traced"
      },
      {
         "user" : "shinomiyaa",
         "body ID" : 536578,
         "comment" : "hard to trace (going to beta-lobe)",
         "status" : "Traced",
         "name" : "KC-s"
      },
      {
         "status" : "Traced",
         "name" : "KC-p",
         "user" : "ogundeyio",
         "body ID" : 5368389
      },
      {
         "user" : "shinomiyaa",
         "body ID" : 538034,
         "name" : "KC-s",
         "status" : "Traced",
         "comment" : "hard to trace (going to beta-lobe)"
      },
      {
         "status" : "Traced",
         "name" : "Others-orphan",
         "body ID" : 5383183,
         "user" : "lauchies"
      },
      {
         "name" : "KC-alpha prime",
         "status" : "Traced",
         "user" : "takemuras",
         "body ID" : 5398234
      },
      {
         "user" : "sigmundc",
         "body ID" : 5402617,
         "name" : "KC-alpha prime",
         "status" : "Traced"
      },
      {
         "user" : "takemurasa",
         "body ID" : 5403685,
         "status" : "Traced",
         "name" : "Others-orphan"
      },
      {
         "user" : "ogundeyio",
         "body ID" : 5405331,
         "name" : "KC-p",
         "status" : "Traced"
      },
      {
         "name" : "KC-alpha prime",
         "status" : "Traced",
         "user" : "ogundeyio",
         "body ID" : 5409046
      },
      {
         "user" : "lauchies",
         "body ID" : 5409744,
         "name" : "KC-alpha prime",
         "status" : "Traced"
      },
      {
         "user" : "takemuras",
         "body ID" : 5410230,
         "status" : "Traced",
         "name" : "KC-alpha prime"
      },
      {
         "user" : "takemurasa",
         "body ID" : 5417617,
         "status" : "Traced",
         "name" : "KC-alpha prime"
      },
      {
         "status" : "Traced",
         "name" : "KC-alpha prime",
         "user" : "lauchies",
         "body ID" : 5418555
      },
      {
         "user" : "takemuras",
         "body ID" : 5421170,
         "name" : "KC-alpha prime",
         "status" : "Traced"
      },
      {
         "user" : "ordishc",
         "body ID" : 5421395,
         "status" : "Traced",
         "name" : "KC-alpha prime"
      },
      {
         "name" : "KC-alpha prime",
         "status" : "Traced",
         "user" : "takemuras",
         "body ID" : 5422439
      },
      {
         "status" : "Traced",
         "name" : "KC-alpha prime",
         "body ID" : 5422595,
         "user" : "takemuras"
      },
      {
         "name" : "KC-alpha prime",
         "status" : "Traced",
         "user" : "ogundeyio",
         "body ID" : 5462319
      },
      {
         "name" : "KC-alpha prime",
         "status" : "Traced",
         "user" : "ogundeyio",
         "body ID" : 5462638
      },
      {
         "name" : "KC-alpha prime",
         "status" : "Traced",
         "body ID" : 5466742,
         "user" : "anicetor"
      },
      {
         "body ID" : 5469273,
         "user" : "takemuras",
         "status" : "Traced",
         "name" : "KC-alpha prime"
      },
      {
         "user" : "sigmundc",
         "body ID" : 5484246,
         "name" : "KC-alpha prime",
         "status" : "Traced"
      },
      {
         "user" : "anicetor",
         "body ID" : 5490498,
         "status" : "Traced",
         "name" : "KC-p"
      },
      {
         "body ID" : 5490925,
         "user" : "anicetor",
         "name" : "KC-alpha prime",
         "status" : "Hard to trace",
         "comment" : "outside ROI"
      },
      {
         "name" : "Others-orphan",
         "status" : "Traced",
         "user" : "anicetor",
         "body ID" : 5492177
      },
      {
         "name" : "KC-alpha prime",
         "status" : "Traced",
         "body ID" : 5492763,
         "user" : "takemuras"
      },
      {
         "user" : "takemurasa",
         "body ID" : 5492796,
         "status" : "Traced",
         "name" : "Others-orphan"
      },
      {
         "body ID" : 5495433,
         "user" : "anicetor",
         "status" : "Traced",
         "name" : "KC-alpha prime"
      },
      {
         "comment" : "Please don't change the status",
         "status" : "Finalized",
         "name" : "MBON-14-A",
         "body ID" : 54977,
         "user" : "takemuras"
      },
      {
         "name" : "KC-alpha prime",
         "status" : "Traced",
         "comment" : "Leaves ROI",
         "body ID" : 5499646,
         "user" : "takemurasa"
      },
      {
         "status" : "Traced",
         "name" : "KC-alpha prime",
         "user" : "takemuras",
         "body ID" : 5500353
      },
      {
         "user" : "shinomiyaa",
         "body ID" : 5503975,
         "name" : "non-KC-alpha prime",
         "status" : "Traced"
      },
      {
         "body ID" : 5505,
         "user" : "shinomiyaa",
         "comment" : "hard to trace (going to beta-lobe)",
         "status" : "Traced",
         "name" : "KC-s"
      },
      {
         "status" : "Traced",
         "name" : "KC-alpha prime",
         "user" : "takemuras",
         "body ID" : 5511198
      },
      {
         "user" : "shinomiyaa",
         "body ID" : 5518058,
         "name" : "KC-alpha prime",
         "status" : "Traced"
      },
      {
         "body ID" : 5521518,
         "user" : "takemurasa",
         "status" : "Traced",
         "name" : "KC-alpha prime"
      },
      {
         "body ID" : 5527748,
         "user" : "shinomiyaa",
         "name" : "non-KC-alpha prime",
         "status" : "Traced"
      },
      {
         "status" : "Traced",
         "name" : "KC-alpha prime",
         "body ID" : 5528411,
         "user" : "takemuras"
      },
      {
         "name" : "KC-alpha prime",
         "status" : "Traced",
         "user" : "takemuras",
         "body ID" : 5537968
      },
      {
         "body ID" : 5541806,
         "user" : "shinomiyaa",
         "name" : "KC-alpha prime",
         "status" : "Traced"
      },
      {
         "user" : "shinomiyaa",
         "body ID" : 554549,
         "name" : "non-KC",
         "status" : "Traced"
      },
      {
         "body ID" : 555315,
         "user" : "shinomiyaa",
         "name" : "KC-c",
         "status" : "Traced"
      },
      {
         "user" : "lauchies",
         "body ID" : 555466,
         "status" : "Traced",
         "name" : "Others-orphan"
      },
      {
         "name" : "KC-c",
         "status" : "Traced",
         "user" : "changl",
         "body ID" : 558719
      },
      {
         "name" : "KC-c",
         "status" : "Traced",
         "user" : "anicetor",
         "body ID" : 560637
      },
      {
         "comment" : "out of ROI",
         "name" : "KC-alpha prime",
         "status" : "Traced",
         "body ID" : 5606584,
         "user" : "lauchies"
      },
      {
         "name" : "KC-c",
         "status" : "Traced",
         "user" : "ogundeyio",
         "body ID" : 56231
      },
      {
         "user" : "takemurasa",
         "body ID" : 5635720,
         "name" : "Irrelevant",
         "status" : "Traced"
      },
      {
         "body ID" : 5639563,
         "user" : "lauchies",
         "status" : "Traced",
         "name" : "Others-orphan"
      },
      {
         "user" : "takemurasa",
         "body ID" : 5666990,
         "status" : "Traced",
         "name" : "KC-s",
         "comment" : "Hard to trace to exit"
      },
      {
         "body ID" : 569674,
         "user" : "changl",
         "comment" : "can not find alpha beta exit",
         "status" : "Traced",
         "name" : "KC-s"
      },
      {
         "name" : "KC-c",
         "status" : "Traced",
         "user" : "lauchies",
         "body ID" : 570134
      },
      {
         "user" : "ogundeyio",
         "body ID" : 570237,
         "status" : "Traced",
         "name" : "KC-c"
      },
      {
         "status" : "Traced",
         "name" : "KC-any",
         "user" : "shinomiyaa",
         "body ID" : 570561
      },
      {
         "body ID" : 5712900,
         "user" : "shinomiyaa",
         "name" : "Irrelevant",
         "status" : "Hard to trace"
      },
      {
         "user" : "lauchies",
         "body ID" : 5715249,
         "name" : "Others-orphan",
         "status" : "Traced"
      },
      {
         "name" : "KC-c",
         "status" : "Traced",
         "user" : "takemurasa",
         "body ID" : 572193
      },
      {
         "user" : "shinomiyaa",
         "body ID" : 574106,
         "status" : "Traced",
         "name" : "KC-c"
      },
      {
         "body ID" : 574833,
         "user" : "shinomiyaa",
         "status" : "Traced",
         "name" : "KC-s"
      },
      {
         "name" : "KC-c",
         "status" : "Traced",
         "user" : "shinomiyaa",
         "body ID" : 575069
      },
      {
         "body ID" : 5751667,
         "user" : "shinomiyaa",
         "name" : "KC-s",
         "status" : "Traced",
         "comment" : "not completely traced (going to beta-lobe)"
      },
      {
         "name" : "Others-orphan",
         "status" : "Traced",
         "body ID" : 5752262,
         "user" : "lauchies"
      },
      {
         "name" : "Others-orphan",
         "status" : "Traced",
         "user" : "anicetor",
         "body ID" : 5754918
      },
      {
         "name" : "Others",
         "status" : "Orphan",
         "assigned" : 6036,
         "user" : "sigmundc",
         "body ID" : 5755513
      },
      {
         "user" : "takemurasa",
         "body ID" : 575957,
         "name" : "KC-c",
         "status" : "Traced"
      },
      {
         "assigned" : 6034,
         "name" : "Others",
         "status" : "Orphan",
         "body ID" : 5760661,
         "user" : "anicetor"
      },
      {
         "status" : "Traced",
         "name" : "Others-orphan",
         "body ID" : 5762045,
         "user" : "shinomiyaa"
      },
      {
         "user" : "shinomiyaa",
         "body ID" : 576371,
         "status" : "Traced",
         "name" : "KC-c"
      },
      {
         "body ID" : 5772685,
         "user" : "lauchies",
         "name" : "Others-orphan",
         "status" : "Traced"
      },
      {
         "name" : "Others-orphan",
         "status" : "Traced",
         "body ID" : 5778955,
         "user" : "lauchies"
      },
      {
         "user" : "shinomiyaa",
         "body ID" : 5792413,
         "name" : "Others-orphan",
         "status" : "Traced"
      },
      {
         "user" : "takemurasa",
         "body ID" : 5809006,
         "status" : "Traced",
         "name" : "Others-orphan"
      },
      {
         "name" : "KC-s",
         "status" : "Traced",
         "body ID" : 581401,
         "user" : "ogundeyio"
      },
      {
         "user" : "shinomiyaa",
         "body ID" : 5822412,
         "status" : "Traced",
         "name" : "Others-orphan"
      },
      {
         "status" : "Traced",
         "name" : "KC-s",
         "comment" : "no excit on one branch",
         "body ID" : 5865246,
         "user" : "takemuras"
      },
      {
         "status" : "Traced",
         "name" : "Others-orphan",
         "body ID" : 5866747,
         "user" : "lauchies"
      },
      {
         "comment" : "EXITS ROI VENTRALLY",
         "name" : "KC-any",
         "status" : "Traced",
         "user" : "shinomiyaa",
         "body ID" : 586842
      },
      {
         "assigned" : 5892,
         "status" : "Not examined",
         "name" : "",
         "body ID" : 591019
      },
      {
         "name" : "KC-s",
         "status" : "Traced",
         "body ID" : 5930988,
         "user" : "ogundeyio"
      },
      {
         "body ID" : 5948761,
         "user" : "ogundeyio",
         "comment" : "not completely traced (going to beta-lobe)",
         "name" : "KC-s",
         "status" : "Traced"
      },
      {
         "status" : "Traced",
         "name" : "KC-s",
         "body ID" : 596067,
         "user" : "shinomiyaa"
      },
      {
         "status" : "Traced",
         "name" : "Others-orphan",
         "body ID" : 59631288,
         "user" : "takemurasa"
      },
      {
         "user" : "anicetor",
         "body ID" : 5973625,
         "status" : "Traced",
         "name" : "Others-orphan"
      },
      {
         "body ID" : 5983769,
         "user" : "takemurasa",
         "name" : "Irrelevant",
         "status" : "Traced"
      },
      {
         "assigned" : 6011,
         "status" : "Not examined",
         "name" : "",
         "body ID" : 5983842
      },
      {
         "user" : "takemurasa",
         "body ID" : 5985181,
         "name" : "Irrelevant",
         "status" : "Traced"
      },
      {
         "status" : "Traced",
         "name" : "KC-s",
         "body ID" : 6,
         "user" : "shinomiyaa"
      },
      {
         "body ID" : 60157,
         "user" : "shinomiyaa",
         "status" : "Traced",
         "name" : "KC-c"
      },
      {
         "name" : "Others-orphan",
         "status" : "Traced",
         "user" : "lauchies",
         "body ID" : 6018058
      },
      {
         "status" : "Traced",
         "name" : "KC-s",
         "user" : "changl",
         "body ID" : 603173
      },
      {
         "name" : "KC-s",
         "status" : "Traced",
         "comment" : "branch going to beta-lobe cannot to be traced completely",
         "body ID" : 603628,
         "user" : "shinomiyaa"
      },
      {
         "user" : "changl",
         "body ID" : 604144,
         "comment" : "can't find alpha beta exit",
         "name" : "KC-s",
         "status" : "Traced"
      },
      {
         "body ID" : 6044688,
         "user" : "lauchies",
         "name" : "Others-orphan",
         "status" : "Traced"
      },
      {
         "status" : "Traced",
         "name" : "KC-s",
         "user" : "takemurasa",
         "body ID" : 6049173
      },
      {
         "name" : "Others-orphan",
         "status" : "Traced",
         "user" : "shinomiyaa",
         "body ID" : 6055466
      },
      {
         "body ID" : 6061591,
         "assigned" : 5980,
         "status" : "Not examined",
         "name" : ""
      },
      {
         "body ID" : 6092180,
         "user" : "lauchies",
         "name" : "Others-orphan",
         "status" : "Traced"
      },
      {
         "comment" : "only one branch exits",
         "name" : "KC-s",
         "status" : "Traced",
         "user" : "lauchies",
         "body ID" : 6129510
      },
      {
         "assigned" : 5757,
         "status" : "Not examined",
         "name" : "",
         "body ID" : 6131270
      },
      {
         "body ID" : 6137895,
         "assigned" : 5973,
         "status" : "Not examined",
         "name" : ""
      },
      {
         "comment" : "Exits ROI",
         "status" : "Traced",
         "name" : "KC-any",
         "body ID" : 6141537,
         "user" : "lauchies"
      },
      {
         "user" : "takemuras",
         "body ID" : 616459,
         "comment" : "Please don't change the status",
         "status" : "Traced",
         "name" : "MBON-18"
      },
      {
         "name" : "KC-s",
         "status" : "Traced",
         "comment" : "branch going to beta-lobe cannot to be traced completely",
         "user" : "shinomiyaa",
         "body ID" : 616861
      },
      {
         "name" : "KC-any",
         "status" : "Traced",
         "user" : "changl",
         "body ID" : 616947
      },
      {
         "status" : "Traced",
         "name" : "Others-orphan",
         "body ID" : 61756,
         "user" : "lauchies"
      },
      {
         "name" : "Others-orphan",
         "status" : "Traced",
         "body ID" : 6178494,
         "user" : "changl"
      },
      {
         "body ID" : 618519,
         "user" : "takemurasa",
         "status" : "Traced",
         "name" : "KC-c"
      },
      {
         "status" : "Traced",
         "name" : "KC-c",
         "user" : "shinomiyaa",
         "body ID" : 618773
      },
      {
         "body ID" : 619303,
         "user" : "takemurasa",
         "status" : "Traced",
         "name" : "KC-c"
      },
      {
         "status" : "Traced",
         "name" : "Irrelevant",
         "comment" : "glia",
         "body ID" : 6229898,
         "user" : "anicetor"
      },
      {
         "user" : "takemurasa",
         "body ID" : 6231984,
         "status" : "Traced",
         "name" : "KC-alpha prime",
         "comment" : "Outside ROI?"
      },
      {
         "user" : "shinomiyaa",
         "body ID" : 6270417,
         "status" : "Traced",
         "name" : "Others-orphan"
      },
      {
         "name" : "KC-c",
         "status" : "Traced",
         "body ID" : 629378,
         "user" : "shinomiyaa"
      },
      {
         "body ID" : 629408,
         "user" : "shinomiyaa",
         "name" : "KC-c",
         "status" : "Traced"
      },
      {
         "name" : "KC-c",
         "status" : "Traced",
         "body ID" : 630134,
         "user" : "shinomiyaa"
      },
      {
         "name" : "KC-c",
         "status" : "Traced",
         "body ID" : 6302743,
         "user" : "takemurasa"
      },
      {
         "status" : "Traced",
         "name" : "KC-c",
         "user" : "shinomiyaa",
         "body ID" : 6311281
      },
      {
         "user" : "takemurasa",
         "body ID" : 63179415,
         "name" : "Others-orphan",
         "status" : "Traced"
      },
      {
         "status" : "Traced",
         "name" : "KC-any",
         "body ID" : 631859,
         "user" : "shinomiyaa"
      },
      {
         "user" : "changl",
         "body ID" : 632523,
         "status" : "Traced",
         "name" : "Others-orphan"
      },
      {
         "body ID" : 6328334,
         "user" : "changl",
         "status" : "Traced",
         "name" : "KC-s",
         "comment" : "Can not find alpha/beta exit"
      },
      {
         "body ID" : 6332466,
         "user" : "lauchies",
         "name" : "Others-orphan",
         "status" : "Traced"
      },
      {
         "name" : "Irrelevant",
         "status" : "Traced",
         "user" : "lauchies",
         "body ID" : 6332511
      },
      {
         "status" : "Traced",
         "name" : "Others-orphan",
         "body ID" : 6338153,
         "user" : "lauchies"
      },
      {
         "status" : "Traced",
         "name" : "Others-orphan",
         "user" : "changl",
         "body ID" : 6341659
      },
      {
         "body ID" : 6341767,
         "user" : "changl",
         "status" : "Traced",
         "name" : "Others-orphan"
      },
      {
         "status" : "Traced",
         "name" : "Others-orphan",
         "user" : "changl",
         "body ID" : 6344276
      },
      {
         "status" : "Traced",
         "name" : "Others-orphan",
         "body ID" : 6344369,
         "user" : "anicetor"
      },
      {
         "status" : "Traced",
         "name" : "Others-orphan",
         "body ID" : 6344529,
         "user" : "takemurasa"
      },
      {
         "status" : "Traced",
         "name" : "KC-c",
         "user" : "changl",
         "body ID" : 6358979
      },
      {
         "body ID" : 637313,
         "user" : "takemuras",
         "name" : "KC-s",
         "status" : "Traced"
      },
      {
         "status" : "Traced",
         "name" : "Others-orphan",
         "body ID" : 6376478,
         "user" : "shinomiyaa"
      },
      {
         "name" : "KC-c",
         "status" : "Traced",
         "body ID" : 6382844,
         "user" : "lauchies"
      },
      {
         "status" : "Traced",
         "name" : "KC-c",
         "user" : "takemurasa",
         "body ID" : 6385162
      },
      {
         "status" : "Traced",
         "name" : "Others-orphan",
         "body ID" : 6387012,
         "user" : "lauchies"
      },
      {
         "user" : "changl",
         "body ID" : 6389013,
         "comment" : "can not find axon going to beta-lobe",
         "name" : "KC-c",
         "status" : "Traced"
      },
      {
         "status" : "Traced",
         "name" : "KC-c",
         "body ID" : 6406714,
         "user" : "shinomiyaa"
      },
      {
         "user" : "lauchies",
         "body ID" : 641797,
         "name" : "KC-c",
         "status" : "Traced"
      },
      {
         "status" : "Traced",
         "name" : "KC-any",
         "user" : "shinomiyaa",
         "body ID" : 641882
      },
      {
         "status" : "Traced",
         "name" : "KC-s",
         "user" : "lauchies",
         "body ID" : 642121
      },
      {
         "status" : "Traced",
         "name" : "KC-c",
         "body ID" : 642325,
         "user" : "lauchies"
      },
      {
         "name" : "Others-orphan",
         "status" : "Traced",
         "body ID" : 6461741,
         "user" : "lauchies"
      },
      {
         "user" : "lauchies",
         "body ID" : 6462235,
         "status" : "Traced",
         "name" : "KC-any"
      },
      {
         "name" : "Others-orphan",
         "status" : "Traced",
         "user" : "anicetor",
         "body ID" : 646242
      },
      {
         "status" : "Traced",
         "name" : "Others-orphan",
         "body ID" : 6468512,
         "user" : "lauchies"
      },
      {
         "name" : "KC-c",
         "status" : "Traced",
         "body ID" : 647053,
         "user" : "shinomiyaa"
      },
      {
         "status" : "Traced",
         "name" : "Others-orphan",
         "body ID" : 647954,
         "user" : "lauchies"
      },
      {
         "body ID" : 64872,
         "user" : "shinomiyaa",
         "name" : "KC-any",
         "status" : "Traced"
      },
      {
         "assigned" : 5960,
         "status" : "Not examined",
         "name" : "",
         "body ID" : 6502164
      },
      {
         "user" : "changl",
         "body ID" : 6503274,
         "name" : "KC-any",
         "status" : "Traced"
      },
      {
         "body ID" : 6512350,
         "user" : "lauchies",
         "status" : "Traced",
         "name" : "KC-alpha prime",
         "comment" : "outside of ROI"
      },
      {
         "name" : "KC-alpha prime",
         "status" : "Traced",
         "body ID" : 6532143,
         "user" : "ordishc"
      },
      {
         "user" : "lauchies",
         "body ID" : 653260,
         "status" : "Traced",
         "name" : "Others-orphan"
      },
      {
         "user" : "takemuras",
         "body ID" : 65424204,
         "name" : "Others",
         "status" : "Traced"
      },
      {
         "user" : "shinomiyaa",
         "body ID" : 654304,
         "comment" : "not completely traced (going to beta-lobe)",
         "status" : "Traced",
         "name" : "KC-s"
      },
      {
         "user" : "ogundeyio",
         "body ID" : 654856,
         "status" : "Traced",
         "name" : "KC-c"
      },
      {
         "status" : "Traced",
         "name" : "KC-c",
         "user" : "changl",
         "body ID" : 655718
      },
      {
         "name" : "Others-alpha prime",
         "status" : "Traced",
         "body ID" : 65594696,
         "user" : "takemurasa"
      },
      {
         "name" : "KC-c",
         "status" : "Traced",
         "body ID" : 65620,
         "user" : "shinomiyaa"
      },
      {
         "status" : "Traced",
         "name" : "KC-any",
         "comment" : "one branch can't be fully traced",
         "user" : "lauchies",
         "body ID" : 656818
      },
      {
         "user" : "changl",
         "body ID" : 6607902,
         "name" : "Others-orphan",
         "status" : "Traced"
      },
      {
         "body ID" : 6626044,
         "user" : "ogundeyio",
         "status" : "Orphan"
      },
      {
         "user" : "shinomiyaa",
         "body ID" : 663107,
         "status" : "Traced",
         "name" : "KC-c"
      },
      {
         "name" : "KC-c",
         "status" : "Traced",
         "body ID" : 66473,
         "user" : "shinomiyaa"
      },
      {
         "status" : "Traced",
         "name" : "Others-orphan",
         "body ID" : 6661396,
         "user" : "changl"
      },
      {
         "user" : "shinomiyaa",
         "body ID" : 666220,
         "status" : "Traced",
         "name" : "KC-c"
      },
      {
         "status" : "Traced",
         "name" : "Others-orphan",
         "user" : "lauchies",
         "body ID" : 668273
      },
      {
         "name" : "Others-orphan",
         "status" : "Traced",
         "body ID" : 6684156,
         "user" : "lauchies"
      },
      {
         "name" : "Irrelevant",
         "status" : "Traced",
         "user" : "lauchies",
         "body ID" : 6688627
      },
      {
         "status" : "Orphan",
         "body ID" : 6693616,
         "user" : "lauchies"
      },
      {
         "status" : "Traced",
         "name" : "KC-s",
         "body ID" : 6697083,
         "user" : "takemurasa"
      },
      {
         "status" : "Traced",
         "name" : "orphan",
         "comment" : "examined",
         "body ID" : 671293,
         "user" : "takemuras"
      },
      {
         "user" : "takemuras",
         "body ID" : 6716266,
         "status" : "Traced",
         "name" : "KC-s",
         "comment" : "Can not find one of the branches"
      },
      {
         "status" : "Traced",
         "name" : "Others-orphan",
         "body ID" : 6716302,
         "user" : "takemurasa"
      },
      {
         "name" : "",
         "status" : "Not examined",
         "assigned" : 5987,
         "body ID" : 6720459
      },
      {
         "status" : "Traced",
         "name" : "KC-alpha prime",
         "user" : "ogundeyio",
         "body ID" : 6727617
      },
      {
         "user" : "shinomiyaa",
         "body ID" : 6733964,
         "name" : "KC-s",
         "status" : "Traced"
      },
      {
         "body ID" : 6736380,
         "user" : "lauchies",
         "status" : "Traced",
         "name" : "Others-orphan"
      },
      {
         "status" : "Traced",
         "name" : "KC-alpha prime",
         "user" : "lauchies",
         "body ID" : 6741376
      },
      {
         "name" : "Others-orphan",
         "status" : "Traced",
         "body ID" : 6748748,
         "user" : "changl"
      },
      {
         "name" : "Others-orphan",
         "status" : "Orphan",
         "body ID" : 6749090,
         "user" : "ogundeyio"
      },
      {
         "body ID" : 67519,
         "user" : "takemurasa",
         "status" : "Traced",
         "name" : "KC-c"
      },
      {
         "name" : "Others-orphan",
         "status" : "Traced",
         "body ID" : 6768093,
         "user" : "takemurasa"
      },
      {
         "body ID" : 6787516,
         "user" : "takemuras",
         "status" : "Traced",
         "name" : "KC-alpha prime"
      },
      {
         "name" : "KC-alpha prime",
         "status" : "Hard to trace",
         "comment" : "outside ROI",
         "body ID" : 6787873,
         "user" : "shinomiyaa"
      },
      {
         "body ID" : 6789193,
         "user" : "changl",
         "status" : "Traced",
         "name" : "Others-orphan"
      },
      {
         "user" : "anicetor",
         "body ID" : 6792990,
         "name" : "KC-alpha prime",
         "status" : "Traced"
      },
      {
         "status" : "Traced",
         "name" : "KC-alpha prime",
         "user" : "anicetor",
         "body ID" : 6802056
      },
      {
         "user" : "anicetor",
         "body ID" : 6810423,
         "name" : "Others-alpha prime",
         "status" : "Traced"
      },
      {
         "name" : "KC-c",
         "status" : "Traced",
         "comment" : "EXITS ROI VENTRALLY",
         "body ID" : 682798,
         "user" : "lauchies"
      },
      {
         "user" : "ogundeyio",
         "body ID" : 684297,
         "name" : "KC-c",
         "status" : "Traced"
      },
      {
         "name" : "KC-alpha prime",
         "status" : "Traced",
         "body ID" : 6851874,
         "user" : "anicetor"
      },
      {
         "name" : "Irrelevant",
         "status" : "Orphan",
         "body ID" : 6853853,
         "user" : "ogundeyio"
      },
      {
         "body ID" : 6853866,
         "user" : "ogundeyio",
         "name" : "KC-alpha prime",
         "status" : "Traced"
      },
      {
         "comment" : "out ROI",
         "name" : "KC-alpha prime",
         "status" : "Traced",
         "user" : "takemuras",
         "body ID" : 6859062
      },
      {
         "body ID" : 6859437,
         "user" : "shinomiyaa",
         "name" : "KC-alpha prime",
         "status" : "Traced"
      },
      {
         "user" : "lauchies",
         "body ID" : 6872388,
         "status" : "Hard to trace",
         "comment" : "Glia"
      },
      {
         "body ID" : 687614,
         "user" : "lauchies",
         "status" : "Traced",
         "name" : "Others-orphan"
      },
      {
         "status" : "Traced",
         "name" : "KC-alpha prime",
         "user" : "anicetor",
         "body ID" : 6879522
      },
      {
         "name" : "KC-s",
         "status" : "Traced",
         "body ID" : 688631,
         "user" : "takemuras"
      },
      {
         "body ID" : 689631,
         "user" : "changl",
         "name" : "KC-any",
         "status" : "Traced"
      },
      {
         "body ID" : 6896509,
         "user" : "shinomiyaa",
         "status" : "Traced",
         "name" : "KC-alpha prime"
      },
      {
         "user" : "shinomiyaa",
         "body ID" : 6897027,
         "status" : "Traced",
         "name" : "Others-orphan"
      },
      {
         "body ID" : 6899614,
         "user" : "lauchies",
         "name" : "Others-orphan",
         "status" : "Traced"
      },
      {
         "user" : "lauchies",
         "body ID" : 6899937,
         "status" : "Traced",
         "name" : "KC-alpha prime"
      },
      {
         "status" : "Traced",
         "name" : "KC-alpha prime",
         "body ID" : 6900731,
         "user" : "takemuras"
      },
      {
         "status" : "Traced",
         "name" : "KC-alpha prime",
         "comment" : "outside ROI?",
         "user" : "takemurasa",
         "body ID" : 6903452
      },
      {
         "name" : "KC-alpha prime",
         "status" : "Partially Traced",
         "body ID" : 6913172,
         "user" : "ogundeyio"
      },
      {
         "name" : "KC-alpha prime",
         "status" : "Traced",
         "user" : "shinomiyaa",
         "body ID" : 6915405
      },
      {
         "body ID" : 691612,
         "user" : "shinomiyaa",
         "name" : "Others-orphan",
         "status" : "Traced"
      },
      {
         "body ID" : 6919625,
         "user" : "ogundeyio",
         "status" : "Traced",
         "name" : "KC-alpha prime"
      },
      {
         "comment" : "mostly outside ROI",
         "status" : "Traced",
         "name" : "KC-alpha prime",
         "user" : "lauchies",
         "body ID" : 6920759
      },
      {
         "status" : "Traced",
         "name" : "KC-alpha prime",
         "body ID" : 6921113,
         "user" : "shinomiyaa"
      },
      {
         "user" : "takemuras",
         "body ID" : 6923751,
         "name" : "KC-alpha prime",
         "status" : "Traced"
      },
      {
         "body ID" : 6924195,
         "user" : "shinomiyaa",
         "status" : "Traced",
         "name" : "KC-alpha prime"
      },
      {
         "status" : "Traced",
         "name" : "Others-alpha prime",
         "user" : "shinomiyaa",
         "body ID" : 6925737
      },
      {
         "status" : "Traced",
         "name" : "KC-alpha prime",
         "body ID" : 6925739,
         "user" : "takemuras"
      },
      {
         "user" : "shinomiyaa",
         "body ID" : 6927856,
         "name" : "KC-alpha prime",
         "status" : "Traced"
      },
      {
         "body ID" : 6928636,
         "user" : "shinomiyaa",
         "name" : "KC-alpha prime",
         "status" : "Traced"
      },
      {
         "name" : "KC-alpha prime",
         "status" : "Traced",
         "body ID" : 6931582,
         "user" : "takemurasa"
      },
      {
         "name" : "KC-alpha prime",
         "status" : "Traced",
         "user" : "anicetor",
         "body ID" : 6932970
      },
      {
         "body ID" : 6936044,
         "user" : "anicetor",
         "name" : "KC-alpha prime",
         "status" : "Traced"
      },
      {
         "user" : "changl",
         "body ID" : 6937465,
         "name" : "KC-alpha prime",
         "status" : "Traced"
      },
      {
         "body ID" : 6937878,
         "user" : "shinomiyaa",
         "name" : "KC-alpha prime",
         "status" : "Traced"
      },
      {
         "status" : "Traced",
         "name" : "KC-any",
         "body ID" : 694831,
         "user" : "ogundeyio"
      },
      {
         "name" : "KC-p",
         "status" : "Traced",
         "body ID" : 6956902,
         "user" : "ogundeyio"
      },
      {
         "comment" : "branch going to beta-lobe cannot to be traced completely",
         "status" : "Traced",
         "name" : "KC-s",
         "body ID" : 6967,
         "user" : "ogundeyio"
      },
      {
         "body ID" : 6986298,
         "user" : "changl",
         "status" : "Traced",
         "name" : "Others-orphan"
      },
      {
         "comment" : "Hard to trace one of the branches",
         "name" : "KC-s",
         "status" : "Traced",
         "user" : "takemurasa",
         "body ID" : 7003237
      },
      {
         "status" : "Traced",
         "name" : "KC-c",
         "user" : "lauchies",
         "body ID" : 702081
      },
      {
         "user" : "lauchies",
         "body ID" : 70227401,
         "status" : "Traced",
         "name" : "Others-orphan"
      },
      {
         "user" : "changl",
         "body ID" : 702821,
         "status" : "Traced",
         "name" : "KC-any"
      },
      {
         "body ID" : 704675,
         "user" : "lauchies",
         "status" : "Traced",
         "name" : "KC-c"
      },
      {
         "name" : "KC-c",
         "status" : "Traced",
         "user" : "shinomiyaa",
         "body ID" : 705035
      },
      {
         "status" : "Traced",
         "name" : "KC-c",
         "user" : "takemurasa",
         "body ID" : 705540
      },
      {
         "status" : "Traced",
         "name" : "Irrelevant",
         "body ID" : 7078016,
         "user" : "changl"
      },
      {
         "body ID" : 708733,
         "user" : "changl",
         "status" : "Traced",
         "name" : "KC-any"
      },
      {
         "user" : "lauchies",
         "body ID" : 7098995,
         "status" : "Traced",
         "name" : "Others-orphan"
      },
      {
         "comment" : "Can't find alpha beta exit",
         "status" : "Traced",
         "name" : "KC-s",
         "user" : "changl",
         "body ID" : 71054
      },
      {
         "user" : "takemurasa",
         "body ID" : 711583,
         "status" : "Traced",
         "name" : "KC-c"
      },
      {
         "user" : "takemurasa",
         "body ID" : 712007,
         "name" : "Others-orphan",
         "status" : "Traced"
      },
      {
         "user" : "takemurasa",
         "body ID" : 712462,
         "status" : "Traced",
         "name" : "KC-c"
      },
      {
         "name" : "Others-orphan",
         "status" : "Traced",
         "body ID" : 7130198,
         "user" : "lauchies"
      },
      {
         "status" : "Traced",
         "name" : "KC-any",
         "user" : "shinomiyaa",
         "body ID" : 713358
      },
      {
         "status" : "Traced",
         "name" : "KC-any",
         "user" : "lauchies",
         "body ID" : 713698
      },
      {
         "comment" : "Hard to trace to the exit",
         "status" : "Traced",
         "name" : "KC-s",
         "body ID" : 7144776,
         "user" : "takemurasa"
      },
      {
         "user" : "takemurasa",
         "body ID" : 7153258,
         "status" : "Traced",
         "name" : "KC-s"
      },
      {
         "status" : "Traced",
         "name" : "KC-any",
         "body ID" : 7153648,
         "user" : "ogundeyio"
      },
      {
         "user" : "changl",
         "body ID" : 7154603,
         "name" : "Others-orphan",
         "status" : "Traced"
      },
      {
         "body ID" : 7155993,
         "assigned" : 5694,
         "name" : "",
         "status" : "Not examined"
      },
      {
         "user" : "takemurasa",
         "body ID" : 7159118,
         "name" : "Irrelevant",
         "status" : "Traced"
      },
      {
         "body ID" : 717446,
         "user" : "shinomiyaa",
         "status" : "Traced",
         "name" : "KC-c"
      },
      {
         "user" : "ogundeyio",
         "body ID" : 7178229,
         "name" : "KC-alpha prime",
         "status" : "Traced",
         "comment" : "but more tracing can be done. Out side ROI"
      },
      {
         "name" : "KC-c",
         "status" : "Traced",
         "body ID" : 718664,
         "user" : "takemurasa"
      },
      {
         "name" : "Others-orphan",
         "status" : "Traced",
         "body ID" : 719839,
         "user" : "changl"
      },
      {
         "user" : "anicetor",
         "body ID" : 720005,
         "status" : "Traced",
         "name" : "KC-c"
      },
      {
         "body ID" : 7205681,
         "user" : "lauchies",
         "assigned" : 6036,
         "name" : "Others",
         "status" : "Orphan"
      },
      {
         "name" : "KC-s",
         "status" : "Traced",
         "user" : "takemurasa",
         "body ID" : 72058
      },
      {
         "name" : "KC-c",
         "status" : "Traced",
         "body ID" : 723449,
         "user" : "ogundeyio"
      },
      {
         "body ID" : 7235096,
         "user" : "lauchies",
         "status" : "Traced",
         "name" : "Others-orphan"
      },
      {
         "body ID" : 724834,
         "user" : "changl",
         "status" : "Traced",
         "name" : "KC-s"
      },
      {
         "body ID" : 725122,
         "user" : "shinomiyaa",
         "name" : "KC-c",
         "status" : "Traced"
      },
      {
         "body ID" : 7264167,
         "user" : "lauchies",
         "name" : "Others-orphan",
         "status" : "Traced"
      },
      {
         "body ID" : 7266648,
         "assigned" : 5999,
         "name" : "",
         "status" : "Not examined"
      },
      {
         "comment" : "hard to trace ",
         "name" : "KC-s",
         "status" : "Traced",
         "user" : "lauchies",
         "body ID" : 728699
      },
      {
         "status" : "Traced",
         "name" : "KC-any",
         "user" : "changl",
         "body ID" : 7288888
      },
      {
         "user" : "lauchies",
         "body ID" : 7295416,
         "status" : "Traced",
         "name" : "KC-any"
      },
      {
         "body ID" : 7300267,
         "user" : "shinomiyaa",
         "name" : "KC-c",
         "status" : "Traced"
      },
      {
         "user" : "takemuras",
         "body ID" : 7300651,
         "status" : "Traced",
         "name" : "KC-s"
      },
      {
         "user" : "shinomiyaa",
         "body ID" : 7320672,
         "name" : "KC-c",
         "status" : "Traced"
      },
      {
         "body ID" : 732419,
         "user" : "shinomiyaa",
         "status" : "Traced",
         "name" : "KC-c"
      },
      {
         "body ID" : 7326003,
         "user" : "lauchies",
         "name" : "KC-any",
         "status" : "Traced"
      },
      {
         "user" : "takemurasa",
         "body ID" : 7336234,
         "status" : "Traced",
         "name" : "KC-c"
      },
      {
         "status" : "Traced",
         "name" : "KC-c",
         "user" : "takemurasa",
         "body ID" : 7337125
      },
      {
         "status" : "Traced",
         "name" : "KC-s",
         "body ID" : 733891,
         "user" : "lauchies"
      },
      {
         "body ID" : 7340467,
         "user" : "ogundeyio",
         "name" : "KC-c",
         "status" : "Traced"
      },
      {
         "name" : "KC-c",
         "status" : "Traced",
         "user" : "shinomiyaa",
         "body ID" : 73447
      },
      {
         "status" : "Traced",
         "name" : "KC-c",
         "user" : "shinomiyaa",
         "body ID" : 7361769
      },
      {
         "name" : "Irrelevant",
         "status" : "Traced",
         "user" : "takemurasa",
         "body ID" : 7364586
      },
      {
         "status" : "Traced",
         "name" : "KC-c",
         "user" : "anicetor",
         "body ID" : 7364620
      },
      {
         "name" : "KC-c",
         "status" : "Traced",
         "user" : "changl",
         "body ID" : 736504
      },
      {
         "status" : "Traced",
         "name" : "Others-orphan",
         "user" : "lauchies",
         "body ID" : 7371115
      },
      {
         "body ID" : 7374114,
         "user" : "shinomiyaa",
         "name" : "KC-c",
         "status" : "Traced"
      },
      {
         "user" : "ogundeyio",
         "body ID" : 7375982,
         "name" : "Others",
         "status" : "Orphan",
         "assigned" : 6036
      },
      {
         "body ID" : 739517,
         "user" : "lauchies",
         "name" : "KC-c",
         "status" : "Traced"
      },
      {
         "user" : "anicetor",
         "body ID" : 7395191,
         "status" : "Traced",
         "name" : "KC-alpha prime"
      },
      {
         "status" : "Traced",
         "name" : "KC-any",
         "body ID" : 7395907,
         "user" : "shinomiyaa"
      },
      {
         "body ID" : 740053,
         "user" : "shinomiyaa",
         "name" : "KC-c",
         "status" : "Traced"
      },
      {
         "name" : "KC-any",
         "status" : "Traced",
         "body ID" : 740612,
         "user" : "takemuras"
      },
      {
         "status" : "Orphan",
         "user" : "lauchies",
         "body ID" : 7417875
      },
      {
         "name" : "KC-any",
         "status" : "Traced",
         "body ID" : 742812,
         "user" : "takemurasa"
      },
      {
         "user" : "shinomiyaa",
         "body ID" : 7436259,
         "status" : "Traced",
         "name" : "Others-orphan"
      },
      {
         "body ID" : 744152,
         "user" : "changl",
         "comment" : "Can't find alpha beta exit",
         "status" : "Traced",
         "name" : "KC-s"
      },
      {
         "user" : "shinomiyaa",
         "body ID" : 744948,
         "name" : "KC-any",
         "status" : "Traced"
      },
      {
         "user" : "takemurasa",
         "body ID" : 7471190,
         "status" : "Traced",
         "name" : "Others-orphan"
      },
      {
         "user" : "lauchies",
         "body ID" : 7471672,
         "name" : "Others-orphan",
         "status" : "Traced"
      },
      {
         "user" : "changl",
         "body ID" : 7476846,
         "status" : "Traced",
         "name" : "KC-c"
      },
      {
         "user" : "shinomiyaa",
         "body ID" : 7477644,
         "status" : "Traced",
         "name" : "KC-any"
      },
      {
         "status" : "Traced",
         "name" : "KC-c",
         "user" : "changl",
         "body ID" : 7484310
      },
      {
         "body ID" : 748725,
         "user" : "shinomiyaa",
         "name" : "KC-c",
         "status" : "Traced"
      },
      {
         "name" : "KC-c",
         "status" : "Traced",
         "user" : "lauchies",
         "body ID" : 749441
      },
      {
         "name" : "Irrelevant",
         "status" : "Traced",
         "body ID" : 7495354,
         "user" : "takemurasa"
      },
      {
         "user" : "ogundeyio",
         "body ID" : 7497238,
         "status" : "Traced",
         "name" : "KC-c"
      },
      {
         "comment" : "Hard to trace to the exit",
         "name" : "KC-s",
         "status" : "Traced",
         "user" : "takemurasa",
         "body ID" : 75040
      },
      {
         "status" : "Traced",
         "name" : "KC-c",
         "body ID" : 750900,
         "user" : "shinomiyaa"
      },
      {
         "status" : "Traced",
         "name" : "KC-c",
         "body ID" : 7511013,
         "user" : "shinomiyaa"
      },
      {
         "status" : "Traced",
         "name" : "KC-c",
         "body ID" : 7511136,
         "user" : "changl"
      },
      {
         "body ID" : 7513823,
         "user" : "takemurasa",
         "name" : "Others-orphan",
         "status" : "Traced"
      },
      {
         "status" : "Traced",
         "name" : "KC-c",
         "user" : "lauchies",
         "body ID" : 75171
      },
      {
         "user" : "changl",
         "body ID" : 752139,
         "name" : "KC-c",
         "status" : "Traced"
      },
      {
         "status" : "Traced",
         "name" : "Others-orphan",
         "user" : "lauchies",
         "body ID" : 7522381
      },
      {
         "name" : "KC-c",
         "status" : "Traced",
         "body ID" : 752590,
         "user" : "shinomiyaa"
      },
      {
         "body ID" : 754085,
         "user" : "lauchies",
         "comment" : "couldn't trace to the end",
         "name" : "KC-any",
         "status" : "Traced"
      },
      {
         "user" : "shinomiyaa",
         "body ID" : 755438,
         "status" : "Traced",
         "name" : "KC-c"
      },
      {
         "user" : "ogundeyio",
         "body ID" : 7564799,
         "status" : "Traced",
         "name" : "KC-c"
      },
      {
         "body ID" : 7568700,
         "user" : "shinomiyaa",
         "name" : "KC-s",
         "status" : "Traced"
      },
      {
         "status" : "Traced",
         "name" : "KC-c",
         "body ID" : 757620,
         "user" : "changl"
      },
      {
         "body ID" : 7582071,
         "user" : "lauchies",
         "name" : "Others-orphan",
         "status" : "Traced"
      },
      {
         "body ID" : 7595476,
         "user" : "lauchies",
         "assigned" : 6037,
         "name" : "Others",
         "status" : "Orphan"
      },
      {
         "user" : "lauchies",
         "body ID" : 7598416,
         "name" : "Others-orphan",
         "status" : "Traced"
      },
      {
         "user" : "changl",
         "body ID" : 7599553,
         "name" : "Others-orphan",
         "status" : "Traced"
      },
      {
         "status" : "Orphan",
         "name" : "Others-orphan",
         "user" : "ogundeyio",
         "body ID" : 7611333
      },
      {
         "body ID" : 7649179,
         "user" : "shinomiyaa",
         "status" : "Hard to trace",
         "name" : "Others",
         "comment" : "glia"
      },
      {
         "user" : "shinomiyaa",
         "body ID" : 7652998,
         "name" : "KC-s",
         "status" : "Traced"
      },
      {
         "status" : "Traced",
         "name" : "Others-orphan",
         "body ID" : 7661010,
         "user" : "lauchies"
      },
      {
         "name" : "Others-orphan",
         "status" : "Traced",
         "user" : "changl",
         "body ID" : 7677089
      },
      {
         "name" : "",
         "status" : "Not examined",
         "assigned" : 5729,
         "body ID" : 7690567
      },
      {
         "user" : "ogundeyio",
         "body ID" : 7706734,
         "name" : "KC-alpha prime",
         "status" : "Partially Traced"
      },
      {
         "status" : "Traced",
         "name" : "KC-c",
         "user" : "ogundeyio",
         "body ID" : 772282
      },
      {
         "status" : "Traced",
         "name" : "Others-orphan",
         "user" : "lauchies",
         "body ID" : 7749454
      },
      {
         "comment" : "Can't find one of the branches",
         "name" : "KC-any",
         "status" : "Traced",
         "body ID" : 775287,
         "user" : "ogundeyio"
      },
      {
         "name" : "KC-c",
         "status" : "Traced",
         "body ID" : 7768211,
         "user" : "takemuras"
      },
      {
         "body ID" : 77683057,
         "user" : "lauchies",
         "status" : "Traced",
         "name" : "Others-orphan"
      },
      {
         "body ID" : 77686182,
         "user" : "lauchies",
         "name" : "Others-orphan",
         "status" : "Traced"
      },
      {
         "status" : "Traced",
         "name" : "Others-orphan",
         "user" : "lauchies",
         "body ID" : 77717163
      },
      {
         "user" : "anicetor",
         "body ID" : 7774582,
         "status" : "Traced",
         "name" : "Irrelevant"
      },
      {
         "user" : "lauchies",
         "body ID" : 7785454,
         "status" : "Traced",
         "name" : "Others-orphan"
      },
      {
         "name" : "KC-s",
         "status" : "Traced",
         "user" : "takemurasa",
         "body ID" : 7787352
      },
      {
         "user" : "lauchies",
         "body ID" : 77892,
         "name" : "Others-orphan",
         "status" : "Traced"
      },
      {
         "body ID" : 7796748,
         "user" : "lauchies",
         "status" : "Traced",
         "name" : "Others-orphan"
      },
      {
         "user" : "takemurasa",
         "body ID" : 7811763,
         "status" : "Traced",
         "name" : "KC-c"
      },
      {
         "body ID" : 7819510,
         "user" : "takemurasa",
         "name" : "KC-c",
         "status" : "Traced"
      },
      {
         "name" : "KC-c",
         "status" : "Traced",
         "user" : "takemurasa",
         "body ID" : 7829386
      },
      {
         "body ID" : 7888661,
         "user" : "lauchies",
         "name" : "Others-orphan",
         "status" : "Traced"
      },
      {
         "body ID" : 7894536,
         "user" : "lauchies",
         "comment" : "out of ROI",
         "status" : "Hard to trace",
         "name" : "KC-alpha prime"
      },
      {
         "status" : "Traced",
         "body ID" : 7894652,
         "user" : "anicetor"
      },
      {
         "user" : "shinomiyaa",
         "body ID" : 791656,
         "name" : "KC-any",
         "status" : "Traced"
      },
      {
         "status" : "Traced",
         "name" : "KC-c",
         "user" : "lauchies",
         "body ID" : 79380
      },
      {
         "user" : "takemurasa",
         "body ID" : 7951718,
         "status" : "Traced",
         "name" : "KC-c"
      },
      {
         "status" : "Traced",
         "name" : "KC-c",
         "body ID" : 7969326,
         "user" : "shinomiyaa"
      },
      {
         "user" : "lauchies",
         "body ID" : 7978303,
         "name" : "Others-orphan",
         "status" : "Traced"
      },
      {
         "body ID" : 7988994,
         "status" : "Not examined",
         "name" : "",
         "assigned" : 6011
      },
      {
         "body ID" : 7989196,
         "user" : "lauchies",
         "name" : "KC-s",
         "status" : "Traced",
         "comment" : "Very close to ROI but not complete"
      },
      {
         "user" : "shinomiyaa",
         "body ID" : 7989295,
         "comment" : "EXITS ROI VENTRALLY",
         "name" : "KC-c",
         "status" : "Traced"
      },
      {
         "body ID" : 7990175,
         "user" : "takemurasa",
         "status" : "Traced",
         "name" : "Others-orphan"
      },
      {
         "assigned" : 5938,
         "name" : "",
         "status" : "Not examined",
         "body ID" : 7993710
      },
      {
         "user" : "shinomiyaa",
         "body ID" : 8015812,
         "name" : "KC-s",
         "status" : "Traced"
      },
      {
         "user" : "lauchies",
         "body ID" : 801702,
         "name" : "Others-orphan",
         "status" : "Traced"
      },
      {
         "body ID" : 8022807,
         "user" : "lauchies",
         "name" : "Others-orphan",
         "status" : "Traced"
      },
      {
         "body ID" : 802522,
         "user" : "changl",
         "name" : "KC-any",
         "status" : "Traced"
      },
      {
         "user" : "lauchies",
         "body ID" : 802928,
         "comment" : "not completely traced (going to beta-lobe)",
         "name" : "KC-s",
         "status" : "Traced"
      },
      {
         "body ID" : 802932,
         "user" : "takemurasa",
         "comment" : "Hard to trace one of the branches",
         "status" : "Traced",
         "name" : "KC-s"
      },
      {
         "user" : "shinomiyaa",
         "body ID" : 803290,
         "status" : "Traced",
         "name" : "KC-s"
      },
      {
         "body ID" : 8034820,
         "user" : "takemurasa",
         "name" : "KC-c",
         "status" : "Traced"
      },
      {
         "status" : "Traced",
         "name" : "KC-any",
         "body ID" : 803602,
         "user" : "lauchies"
      },
      {
         "user" : "takemurasa",
         "body ID" : 803988,
         "status" : "Traced",
         "name" : "Others-orphan"
      },
      {
         "status" : "Traced",
         "name" : "KC-s",
         "comment" : "can't find alpha beta exit",
         "body ID" : 80775,
         "user" : "changl"
      },
      {
         "user" : "changl",
         "body ID" : 80782,
         "comment" : "can not find alpha beta exit",
         "name" : "KC-s",
         "status" : "Traced"
      },
      {
         "name" : "KC-alpha prime",
         "status" : "Traced",
         "body ID" : 8093467,
         "user" : "shinomiyaa"
      },
      {
         "body ID" : 8094979,
         "user" : "takemurasa",
         "status" : "Traced",
         "name" : "Others-alpha prime"
      },
      {
         "name" : "KC-alpha prime",
         "status" : "Traced",
         "body ID" : 8096306,
         "user" : "takemuras"
      },
      {
         "user" : "shinomiyaa",
         "body ID" : 8102214,
         "name" : "KC-alpha prime",
         "status" : "Traced"
      },
      {
         "user" : "shinomiyaa",
         "body ID" : 8107808,
         "name" : "KC-alpha prime",
         "status" : "Hard to trace",
         "comment" : "outside ROI"
      },
      {
         "body ID" : 8116,
         "user" : "shinomiyaa",
         "status" : "Traced",
         "name" : "KC-s"
      },
      {
         "user" : "lauchies",
         "body ID" : 81204,
         "status" : "Traced",
         "name" : "KC-c"
      },
      {
         "name" : "KC-s",
         "status" : "Traced",
         "body ID" : 8126426,
         "user" : "shinomiyaa"
      },
      {
         "status" : "Traced",
         "name" : "KC-alpha prime",
         "user" : "lauchies",
         "body ID" : 8141533
      },
      {
         "body ID" : 8146019,
         "user" : "shinomiyaa",
         "name" : "Others",
         "status" : "Orphan"
      },
      {
         "user" : "lauchies",
         "body ID" : 814782,
         "status" : "Traced",
         "name" : "Others-orphan"
      },
      {
         "name" : "KC-alpha prime",
         "status" : "Traced",
         "comment" : "ouside of ROI",
         "body ID" : 8149812,
         "user" : "takemuras"
      },
      {
         "status" : "Traced",
         "name" : "KC-s",
         "comment" : "Can't find alpha beta exit",
         "body ID" : 815415,
         "user" : "changl"
      },
      {
         "name" : "KC-any",
         "status" : "Traced",
         "user" : "takemurasa",
         "body ID" : 815621
      },
      {
         "status" : "Traced",
         "name" : "KC-alpha prime",
         "body ID" : 8157547,
         "user" : "shinomiyaa"
      },
      {
         "body ID" : 816284,
         "user" : "shinomiyaa",
         "status" : "Traced",
         "name" : "KC-c",
         "comment" : "EXITS ROI VENTRALLY"
      },
      {
         "user" : "lauchies",
         "body ID" : 816347,
         "name" : "Others-orphan",
         "status" : "Traced"
      },
      {
         "status" : "Traced",
         "name" : "Others-orphan",
         "user" : "lauchies",
         "body ID" : 8166673
      },
      {
         "name" : "KC-alpha prime",
         "status" : "Traced",
         "user" : "lauchies",
         "body ID" : 8169646
      },
      {
         "name" : "KC-p",
         "status" : "Traced",
         "body ID" : 8182256,
         "user" : "ogundeyio"
      },
      {
         "name" : "KC-s",
         "status" : "Traced",
         "comment" : "hard to trace",
         "user" : "lauchies",
         "body ID" : 819179
      },
      {
         "status" : "Finalized",
         "name" : "PPL1-05-B",
         "user" : "takemuras",
         "body ID" : 8196428
      },
      {
         "user" : "lauchies",
         "body ID" : 8196875,
         "status" : "Traced",
         "name" : "Others-orphan"
      },
      {
         "user" : "lauchies",
         "body ID" : 8198331,
         "status" : "Traced",
         "name" : "Others-orphan"
      },
      {
         "body ID" : 822253,
         "user" : "takemurasa",
         "name" : "KC-any",
         "status" : "Traced"
      },
      {
         "status" : "Traced",
         "name" : "Others-orphan",
         "user" : "takemurasa",
         "body ID" : 8254984
      },
      {
         "user" : "lauchies",
         "body ID" : 8259136,
         "name" : "Others-orphan",
         "status" : "Traced"
      },
      {
         "status" : "Traced",
         "name" : "Others-orphan",
         "user" : "lauchies",
         "body ID" : 8263377
      },
      {
         "status" : "Traced",
         "name" : "KC-any",
         "comment" : "hart to trace to the exit",
         "user" : "ogundeyio",
         "body ID" : 827215
      },
      {
         "status" : "Traced",
         "name" : "Others-orphan",
         "user" : "shinomiyaa",
         "body ID" : 831889
      },
      {
         "name" : "Others-orphan",
         "status" : "Traced",
         "user" : "lauchies",
         "body ID" : 8328834
      },
      {
         "body ID" : 833731,
         "user" : "takemuras",
         "name" : "KC-s",
         "status" : "Traced"
      },
      {
         "body ID" : 8348174,
         "user" : "changl",
         "status" : "Traced",
         "name" : "KC-c"
      },
      {
         "status" : "Traced",
         "name" : "KC-any",
         "body ID" : 834960,
         "user" : "ogundeyio"
      },
      {
         "name" : "KC-s",
         "status" : "Traced",
         "body ID" : 835876,
         "user" : "ogundeyio"
      },
      {
         "comment" : "the axon going to beta-lobe cannot to be traced completely",
         "name" : "KC-any",
         "status" : "Traced",
         "body ID" : 8370663,
         "user" : "ogundeyio"
      },
      {
         "body ID" : 8377882,
         "user" : "anicetor",
         "assigned" : 6034,
         "name" : "Others",
         "status" : "Orphan"
      },
      {
         "user" : "shinomiyaa",
         "body ID" : 8380502,
         "status" : "Traced",
         "name" : "KC-c"
      },
      {
         "body ID" : 8383936,
         "user" : "lauchies",
         "name" : "Others-orphan",
         "status" : "Traced"
      },
      {
         "body ID" : 8384728,
         "name" : "",
         "status" : "Not examined",
         "assigned" : 5892
      },
      {
         "status" : "Traced",
         "name" : "KC-any",
         "body ID" : 8393500,
         "user" : "changl"
      },
      {
         "body ID" : 8404861,
         "user" : "lauchies",
         "name" : "KC-any",
         "status" : "Traced"
      },
      {
         "user" : "takemurasa",
         "body ID" : 840617,
         "name" : "KC-c",
         "status" : "Traced"
      },
      {
         "name" : "Others",
         "status" : "Traced",
         "user" : "ordishc",
         "body ID" : 8409034
      },
      {
         "user" : "takemuras",
         "body ID" : 8417602,
         "status" : "Traced",
         "name" : "KC-alpha prime"
      },
      {
         "status" : "Traced",
         "name" : "KC-s",
         "user" : "shinomiyaa",
         "body ID" : 8418849
      },
      {
         "user" : "takemuras",
         "body ID" : 8422853,
         "status" : "Traced",
         "name" : "KC-alpha prime"
      },
      {
         "body ID" : 8427288,
         "user" : "lauchies",
         "status" : "Traced",
         "name" : "Others-orphan"
      },
      {
         "status" : "Traced",
         "name" : "Others-orphan",
         "user" : "lauchies",
         "body ID" : 8429961
      },
      {
         "status" : "Traced",
         "name" : "KC-alpha prime",
         "user" : "anicetor",
         "body ID" : 8444442
      },
      {
         "user" : "shinomiyaa",
         "body ID" : 8447102,
         "comment" : "need to split",
         "name" : "KC-alpha prime",
         "status" : "Traced"
      },
      {
         "body ID" : 846777,
         "user" : "ogundeyio",
         "name" : "KC-s",
         "status" : "Traced",
         "comment" : "Can't find alpha beta exit"
      },
      {
         "body ID" : 846849,
         "user" : "ogundeyio",
         "name" : "KC-any",
         "status" : "Traced"
      },
      {
         "name" : "KC-c",
         "status" : "Traced",
         "body ID" : 848199,
         "user" : "shinomiyaa"
      },
      {
         "status" : "Traced",
         "name" : "KC-c",
         "user" : "shinomiyaa",
         "body ID" : 8483456
      },
      {
         "name" : "KC-c",
         "status" : "Traced",
         "user" : "changl",
         "body ID" : 8500165
      },
      {
         "status" : "Traced",
         "name" : "Others-orphan",
         "user" : "lauchies",
         "body ID" : 8521090
      },
      {
         "name" : "KC-any",
         "status" : "Traced",
         "user" : "shinomiyaa",
         "body ID" : 852767
      },
      {
         "user" : "takemuras",
         "body ID" : 853554,
         "name" : "KC-s",
         "status" : "Traced"
      },
      {
         "name" : "KC-c",
         "status" : "Traced",
         "body ID" : 85398,
         "user" : "changl"
      },
      {
         "body ID" : 855351,
         "user" : "shinomiyaa",
         "comment" : "EXITS ROI VENTRALLY",
         "name" : "KC-any",
         "status" : "Traced"
      },
      {
         "name" : "KC-c",
         "status" : "Traced",
         "user" : "takemuras",
         "body ID" : 8562791
      },
      {
         "comment" : "Hard to trace one of the branches",
         "name" : "KC-any",
         "status" : "Traced",
         "body ID" : 8568259,
         "user" : "takemurasa"
      },
      {
         "name" : "KC-any",
         "status" : "Traced",
         "body ID" : 857154,
         "user" : "anicetor"
      },
      {
         "status" : "Traced",
         "name" : "Others-orphan",
         "body ID" : 8577556,
         "user" : "lauchies"
      },
      {
         "user" : "takemurasa",
         "body ID" : 857794,
         "status" : "Traced",
         "name" : "KC-c"
      },
      {
         "user" : "lauchies",
         "body ID" : 8578774,
         "status" : "Orphan"
      },
      {
         "body ID" : 8579320,
         "user" : "takemurasa",
         "name" : "KC-c",
         "status" : "Traced"
      },
      {
         "body ID" : 86186,
         "user" : "lauchies",
         "status" : "Traced",
         "name" : "KC-c"
      },
      {
         "user" : "shinomiyaa",
         "body ID" : 8626087,
         "status" : "Traced",
         "name" : "KC-alpha prime"
      },
      {
         "body ID" : 8629028,
         "user" : "shinomiyaa",
         "name" : "KC-alpha prime",
         "status" : "Traced"
      },
      {
         "user" : "shinomiyaa",
         "body ID" : 8629154,
         "status" : "Traced",
         "name" : "KC-alpha prime"
      },
      {
         "name" : "KC-alpha prime",
         "status" : "Partially Traced",
         "body ID" : 8657603,
         "user" : "shinomiyaa"
      },
      {
         "name" : "KC-alpha prime",
         "status" : "Traced",
         "user" : "takemurasa",
         "body ID" : 8657607
      },
      {
         "name" : "KC-alpha prime",
         "status" : "Traced",
         "body ID" : 8657623,
         "user" : "ogundeyio"
      },
      {
         "status" : "Hard to trace",
         "comment" : "outside ROI",
         "user" : "ordishc",
         "body ID" : 8660704
      },
      {
         "status" : "Traced",
         "name" : "KC-alpha prime",
         "body ID" : 8662394,
         "user" : "anicetor"
      },
      {
         "body ID" : 866783,
         "user" : "shinomiyaa",
         "status" : "Traced",
         "name" : "KC-any"
      },
      {
         "user" : "lauchies",
         "body ID" : 866829,
         "comment" : "1 branch couldn't find the end",
         "status" : "Traced",
         "name" : "KC-s"
      },
      {
         "status" : "Traced",
         "name" : "KC-alpha prime",
         "user" : "shinomiyaa",
         "body ID" : 8675281
      },
      {
         "name" : "Irrelevant",
         "status" : "Traced",
         "user" : "changl",
         "body ID" : 8675928
      },
      {
         "name" : "KC-alpha prime",
         "status" : "Partially Traced",
         "body ID" : 8676185,
         "user" : "ogundeyio"
      },
      {
         "body ID" : 8686212,
         "user" : "changl",
         "status" : "Traced",
         "name" : "Others-orphan"
      },
      {
         "user" : "lauchies",
         "body ID" : 8705823,
         "name" : "Others-orphan",
         "status" : "Traced"
      },
      {
         "name" : "Others-orphan",
         "status" : "Traced",
         "body ID" : 8715362,
         "user" : "changl"
      },
      {
         "body ID" : 8715688,
         "user" : "takemurasa",
         "status" : "Traced",
         "name" : "Others-orphan"
      },
      {
         "body ID" : 871644,
         "user" : "changl",
         "name" : "KC-s",
         "status" : "Traced",
         "comment" : "can not find alpha beta exit"
      },
      {
         "status" : "Traced",
         "name" : "Others-orphan",
         "body ID" : 8719611,
         "user" : "lauchies"
      },
      {
         "status" : "Traced",
         "name" : "Others-orphan",
         "body ID" : 8737018,
         "user" : "lauchies"
      },
      {
         "status" : "Traced",
         "name" : "KC-s",
         "body ID" : 874020,
         "user" : "shinomiyaa"
      },
      {
         "user" : "changl",
         "body ID" : 8747550,
         "name" : "Others-orphan",
         "status" : "Traced"
      },
      {
         "user" : "takemurasa",
         "body ID" : 876413,
         "comment" : "Hard to trace to the exit",
         "name" : "KC-s",
         "status" : "Traced"
      },
      {
         "status" : "Traced",
         "name" : "Others-orphan",
         "body ID" : 8764315,
         "user" : "shinomiyaa"
      },
      {
         "status" : "Traced",
         "name" : "Others-orphan",
         "user" : "takemurasa",
         "body ID" : 8774828
      },
      {
         "status" : "Traced",
         "name" : "Others-orphan",
         "body ID" : 8802428,
         "user" : "lauchies"
      },
      {
         "body ID" : 8813999,
         "user" : "anicetor",
         "name" : "Others-alpha prime orphan",
         "status" : "Traced"
      },
      {
         "body ID" : 8839586,
         "user" : "ogundeyio",
         "name" : "KC-alpha prime",
         "status" : "Traced"
      },
      {
         "name" : "Others",
         "status" : "Partially Traced",
         "body ID" : 8842475,
         "user" : "shinomiyaa"
      },
      {
         "user" : "takemurasa",
         "body ID" : 8842697,
         "status" : "Traced",
         "name" : "Others-orphan"
      },
      {
         "name" : "KC-alpha prime",
         "status" : "Hard to trace",
         "comment" : "Outside ROI",
         "body ID" : 8843871,
         "user" : "lauchies"
      },
      {
         "name" : "Others-orphan",
         "status" : "Traced",
         "body ID" : 8844994,
         "user" : "lauchies"
      },
      {
         "status" : "Traced",
         "name" : "Others",
         "user" : "shinomiyaa",
         "body ID" : 8849803
      },
      {
         "user" : "takemurasa",
         "body ID" : 8849903,
         "status" : "Partially Traced",
         "name" : "Others-alpha prime"
      },
      {
         "name" : "Others",
         "status" : "Partially Traced",
         "body ID" : 8851123,
         "user" : "shinomiyaa"
      },
      {
         "body ID" : 8851137,
         "user" : "lauchies",
         "name" : "Others-alpha prime",
         "status" : "Traced"
      },
      {
         "name" : "KC-any",
         "status" : "Traced",
         "body ID" : 885569,
         "user" : "lauchies"
      },
      {
         "name" : "KC-alpha prime",
         "status" : "Partially Traced",
         "user" : "ogundeyio",
         "body ID" : 8861369
      },
      {
         "body ID" : 8862010,
         "user" : "takemurasa",
         "status" : "Traced",
         "name" : "Others-alpha prime"
      },
      {
         "user" : "takemuras",
         "body ID" : 8862577,
         "status" : "Finalized",
         "name" : "MBON-11-L",
         "comment" : "Was falsely merged to 2852729 (Shinya)"
      },
      {
         "body ID" : 8862629,
         "user" : "takemuras",
         "name" : "KC-alpha prime",
         "status" : "Traced"
      },
      {
         "comment" : "out of ROI",
         "status" : "Traced",
         "name" : "KC-alpha prime",
         "user" : "shinomiyaa",
         "body ID" : 8882105
      },
      {
         "user" : "shinomiyaa",
         "body ID" : 8883010,
         "name" : "Others",
         "status" : "Partially Traced"
      },
      {
         "body ID" : 8883122,
         "user" : "lauchies",
         "name" : "Others-orphan",
         "status" : "Traced",
         "comment" : "hard to determine"
      },
      {
         "name" : "Others-orphan",
         "status" : "Traced",
         "body ID" : 8883408,
         "user" : "lauchies"
      },
      {
         "name" : "Others-orphan",
         "status" : "Traced",
         "user" : "shinomiyaa",
         "body ID" : 8883444
      },
      {
         "status" : "Traced",
         "name" : "Others-orphan",
         "body ID" : 8883864,
         "user" : "lauchies"
      },
      {
         "status" : "Traced",
         "name" : "Others-orphan",
         "comment" : "difficult",
         "user" : "lauchies",
         "body ID" : 8884073
      },
      {
         "name" : "Others-alpha prime",
         "status" : "Traced",
         "comment" : "Outside ROI",
         "user" : "takemurasa",
         "body ID" : 8884620
      },
      {
         "status" : "Traced",
         "name" : "KC-s",
         "body ID" : 888997,
         "user" : "lauchies"
      },
      {
         "name" : "Others-orphan",
         "status" : "Traced",
         "body ID" : 8890443,
         "user" : "takemurasa"
      },
      {
         "comment" : "Hard to trace one of the branches",
         "name" : "KC-s",
         "status" : "Traced",
         "user" : "anicetor",
         "body ID" : 889157
      },
      {
         "body ID" : 8905338,
         "user" : "takemuras",
         "status" : "Traced",
         "name" : "MBON-13"
      },
      {
         "body ID" : 890853,
         "user" : "takemuras",
         "comment" : "hard to trace one of the legs",
         "status" : "Traced",
         "name" : "KC-s"
      },
      {
         "name" : "Others-orphan",
         "status" : "Traced",
         "user" : "lauchies",
         "body ID" : 8929499
      },
      {
         "name" : "Others",
         "status" : "Traced",
         "comment" : "Part of PPL1-05. See bookmarks @7642",
         "body ID" : 8939579,
         "user" : "anicetor"
      },
      {
         "user" : "shinomiyaa",
         "body ID" : 894515,
         "status" : "Traced",
         "name" : "KC-s",
         "comment" : "not completely traced (going to beta-lobe)"
      },
      {
         "status" : "Traced",
         "name" : "Others-orphan",
         "body ID" : 8947933,
         "user" : "shinomiyaa"
      },
      {
         "name" : "KC-s",
         "status" : "Traced",
         "comment" : "hard to trace",
         "user" : "lauchies",
         "body ID" : 895128
      },
      {
         "body ID" : 8952475,
         "user" : "lauchies",
         "status" : "Orphan"
      },
      {
         "status" : "Traced",
         "name" : "KC-s",
         "body ID" : 896719,
         "user" : "changl"
      },
      {
         "status" : "Traced",
         "name" : "KC-s",
         "user" : "shinomiyaa",
         "body ID" : 898132
      },
      {
         "body ID" : 8992922,
         "user" : "shinomiyaa",
         "status" : "Traced",
         "name" : "KC-alpha prime"
      },
      {
         "body ID" : 900872,
         "user" : "shinomiyaa",
         "comment" : "the axon going to beta-lobe cannot to be traced completely",
         "status" : "Traced",
         "name" : "KC-s"
      },
      {
         "status" : "Traced",
         "name" : "KC-c",
         "body ID" : 9053001,
         "user" : "takemurasa"
      },
      {
         "body ID" : 9060176,
         "user" : "lauchies",
         "name" : "KC-c",
         "status" : "Traced"
      },
      {
         "user" : "lauchies",
         "body ID" : 907320,
         "name" : "KC-s",
         "status" : "Traced",
         "comment" : "one branch doesn't exit"
      },
      {
         "status" : "Traced",
         "name" : "Others-orphan",
         "body ID" : 9088325,
         "user" : "lauchies"
      },
      {
         "body ID" : 9090697,
         "user" : "anicetor",
         "name" : "Irrelevant",
         "status" : "Traced"
      },
      {
         "name" : "Others-orphan",
         "status" : "Traced",
         "user" : "takemurasa",
         "body ID" : 909598
      },
      {
         "body ID" : 9098771,
         "user" : "takemuras",
         "status" : "Traced",
         "name" : "large(MBON-18)"
      },
      {
         "name" : "KC-c",
         "status" : "Traced",
         "user" : "takemurasa",
         "body ID" : 9099035
      },
      {
         "body ID" : 910572,
         "user" : "changl",
         "status" : "Traced",
         "name" : "KC-s",
         "comment" : "Can't find alpha beta exit"
      },
      {
         "status" : "Traced",
         "name" : "Others-orphan",
         "body ID" : 9122626,
         "user" : "lauchies"
      },
      {
         "name" : "Others-orphan",
         "status" : "Traced",
         "body ID" : 9150942,
         "user" : "shinomiyaa"
      },
      {
         "body ID" : 9151427,
         "user" : "lauchies",
         "name" : "Others-orphan",
         "status" : "Traced"
      },
      {
         "body ID" : 9180304,
         "user" : "shinomiyaa",
         "name" : "KC-alpha prime",
         "status" : "Traced"
      },
      {
         "body ID" : 9182023,
         "user" : "shinomiyaa",
         "name" : "KC-alpha prime",
         "status" : "Partially Traced"
      },
      {
         "body ID" : 9183280,
         "user" : "lauchies",
         "status" : "Traced",
         "name" : "Others-orphan"
      },
      {
         "body ID" : 9185523,
         "user" : "takemurasa",
         "status" : "Traced",
         "name" : "Others-orphan"
      },
      {
         "name" : "Others-orphan",
         "status" : "Traced",
         "body ID" : 9207105,
         "user" : "lauchies"
      },
      {
         "body ID" : 923542,
         "user" : "takemurasa",
         "name" : "KC-c",
         "status" : "Traced"
      },
      {
         "name" : "KC-c",
         "status" : "Traced",
         "body ID" : 926722,
         "user" : "shinomiyaa"
      },
      {
         "status" : "Traced",
         "name" : "KC-c",
         "user" : "lauchies",
         "body ID" : 927361
      },
      {
         "name" : "KC-c",
         "status" : "Traced",
         "body ID" : 932714,
         "user" : "takemurasa"
      },
      {
         "name" : "Others-orphan",
         "status" : "Orphan",
         "body ID" : 9327828,
         "user" : "anicetor"
      },
      {
         "status" : "Traced",
         "name" : "Irrelevant",
         "user" : "takemurasa",
         "body ID" : 9352834
      },
      {
         "name" : "Others-orphan",
         "status" : "Traced",
         "body ID" : 9365169,
         "user" : "lauchies"
      },
      {
         "user" : "lauchies",
         "body ID" : 9371130,
         "name" : "Others",
         "status" : "Orphan",
         "assigned" : 6036
      },
      {
         "body ID" : 937243,
         "user" : "changl",
         "status" : "Traced",
         "name" : "Others-orphan"
      },
      {
         "name" : "KC-c",
         "status" : "Traced",
         "body ID" : 938256,
         "user" : "changl"
      },
      {
         "status" : "Traced",
         "name" : "Others-orphan",
         "body ID" : 938551,
         "user" : "lauchies"
      },
      {
         "status" : "Traced",
         "name" : "KC-s",
         "user" : "lauchies",
         "body ID" : 93935
      },
      {
         "comment" : "axon going to beta-lobe cannot to be traced completely",
         "status" : "Traced",
         "name" : "KC-any",
         "body ID" : 940210,
         "user" : "takemuras"
      },
      {
         "comment" : "the axon going to beta-lobe cannot to be traced completely",
         "status" : "Traced",
         "name" : "KC-any",
         "user" : "shinomiyaa",
         "body ID" : 941844
      },
      {
         "user" : "lauchies",
         "body ID" : 9451667,
         "status" : "Orphan"
      },
      {
         "user" : "shinomiyaa",
         "body ID" : 945198,
         "status" : "Traced",
         "name" : "KC-s"
      },
      {
         "body ID" : 9458486,
         "user" : "lauchies",
         "name" : "Others-orphan",
         "status" : "Traced"
      },
      {
         "status" : "Traced",
         "name" : "Others-orphan",
         "user" : "lauchies",
         "body ID" : 9462010
      },
      {
         "comment" : "Exits ROI",
         "status" : "Traced",
         "name" : "Others-alpha prime",
         "body ID" : 9466359,
         "user" : "takemurasa"
      },
      {
         "name" : "Others-orphan",
         "status" : "Traced",
         "user" : "takemurasa",
         "body ID" : 9472593
      },
      {
         "name" : "KC-c",
         "status" : "Traced",
         "comment" : "EXITS ROI VENTRALLY",
         "user" : "shinomiyaa",
         "body ID" : 949059
      },
      {
         "name" : "KC-s",
         "status" : "Traced",
         "comment" : "Hard to trace to exit",
         "user" : "takemurasa",
         "body ID" : 954925
      },
      {
         "body ID" : 9573832,
         "user" : "lauchies",
         "status" : "Traced",
         "name" : "Others-orphan"
      },
      {
         "name" : "Others-orphan",
         "status" : "Traced",
         "body ID" : 9574749,
         "user" : "lauchies"
      },
      {
         "name" : "Others-orphan",
         "status" : "Traced",
         "body ID" : 9580762,
         "user" : "lauchies"
      },
      {
         "body ID" : 958800,
         "user" : "changl",
         "comment" : "Can't find alpha beta exit",
         "status" : "Traced",
         "name" : "KC-s"
      },
      {
         "status" : "Traced",
         "name" : "KC-s",
         "comment" : "not completely traced (going to beta-lobe)",
         "body ID" : 958897,
         "user" : "shinomiyaa"
      },
      {
         "name" : "Others-orphan",
         "status" : "Traced",
         "body ID" : 9599368,
         "user" : "lauchies"
      },
      {
         "status" : "Hard to trace",
         "name" : "Others",
         "body ID" : 9606533,
         "user" : "shinomiyaa"
      },
      {
         "comment" : "Can't find alpha beta exit",
         "name" : "KC-s",
         "status" : "Traced",
         "body ID" : 960660,
         "user" : "changl"
      },
      {
         "body ID" : 9629031,
         "user" : "shinomiyaa",
         "name" : "Others",
         "status" : "Hard to trace"
      },
      {
         "status" : "Traced",
         "name" : "KC-s",
         "comment" : "Can't find alpha beta exit",
         "body ID" : 964053,
         "user" : "anicetor"
      },
      {
         "name" : "Others-orphan",
         "status" : "Traced",
         "body ID" : 9642215,
         "user" : "anicetor"
      },
      {
         "user" : "lauchies",
         "body ID" : 9646288,
         "status" : "Traced",
         "name" : "Others-orphan"
      },
      {
         "status" : "Traced",
         "name" : "Others-orphan",
         "body ID" : 9661594,
         "user" : "changl"
      },
      {
         "user" : "shinomiyaa",
         "body ID" : 9673514,
         "comment" : "Confirmed by Satoko as outside the alpha lobe",
         "name" : "Others",
         "status" : "Traced"
      },
      {
         "comment" : "not completely traced (going to beta-lobe)",
         "status" : "Traced",
         "name" : "KC-s",
         "body ID" : 968104,
         "user" : "ogundeyio"
      },
      {
         "name" : "Others",
         "status" : "Hard to trace",
         "comment" : "outside ROI",
         "user" : "shinomiyaa",
         "body ID" : 9683465
      },
      {
         "user" : "shinomiyaa",
         "body ID" : 970088,
         "status" : "Traced",
         "name" : "KC-s"
      },
      {
         "name" : "Others-orphan",
         "status" : "Traced",
         "user" : "ordishc",
         "body ID" : 9705618
      },
      {
         "status" : "Traced",
         "name" : "Others-orphan",
         "user" : "changl",
         "body ID" : 9709694
      },
      {
         "name" : "KC-s",
         "status" : "Traced",
         "comment" : "can't find alpha beta exit",
         "user" : "changl",
         "body ID" : 971243
      },
      {
         "body ID" : 971760,
         "user" : "shinomiyaa",
         "status" : "Traced",
         "name" : "KC-s",
         "comment" : "not completely traced (going to beta-lobe)"
      },
      {
         "body ID" : 9724714,
         "user" : "lauchies",
         "name" : "Others-orphan",
         "status" : "Traced"
      },
      {
         "user" : "lauchies",
         "body ID" : 973390,
         "name" : "KC-s",
         "status" : "Traced"
      },
      {
         "name" : "Others-orphan",
         "status" : "Traced",
         "body ID" : 9745129,
         "user" : "takemurasa"
      },
      {
         "user" : "lauchies",
         "body ID" : 9749326,
         "name" : "Others-orphan",
         "status" : "Traced"
      },
      {
         "status" : "Traced",
         "name" : "KC-s",
         "comment" : "hard to trace",
         "user" : "lauchies",
         "body ID" : 978218
      },
      {
         "body ID" : 9790633,
         "user" : "ordishc",
         "name" : "Irrelevant",
         "status" : "Traced"
      },
      {
         "comment" : "Exits ROI",
         "status" : "Finalized",
         "name" : "SIFamide",
         "body ID" : 980370,
         "user" : "takemuras"
      },
      {
         "body ID" : 9806172,
         "user" : "takemuras",
         "status" : "Traced",
         "name" : "KC-alpha prime"
      },
      {
         "user" : "takemuras",
         "body ID" : 9807348,
         "name" : "KC-alpha prime",
         "status" : "Traced"
      },
      {
         "comment" : "outside of ROI",
         "status" : "Traced",
         "name" : "Others-alpha prime",
         "user" : "lauchies",
         "body ID" : 9808582
      },
      {
         "name" : "Others-orphan",
         "status" : "Traced",
         "user" : "anicetor",
         "body ID" : 9817623
      },
      {
         "status" : "Traced",
         "name" : "Others-alpha prime",
         "user" : "takemuras",
         "body ID" : 9840577
      },
      {
         "user" : "takemurasa",
         "body ID" : 9841713,
         "name" : "Irrelevant",
         "status" : "Traced"
      },
      {
         "name" : "Others-orphan",
         "status" : "Traced",
         "body ID" : 9851612,
         "user" : "lauchies"
      },
      {
         "body ID" : 988517,
         "user" : "takemurasa",
         "status" : "Traced",
         "name" : "KC-s"
      },
      {
         "status" : "Traced",
         "name" : "KC-s",
         "user" : "shinomiyaa",
         "body ID" : 989023
      },
      {
         "body ID" : 9891156,
         "user" : "takemuras",
         "name" : "PPL1-05-A",
         "status" : "Finalized"
      },
      {
         "body ID" : 9891532,
         "user" : "lauchies",
         "name" : "Others-orphan",
         "status" : "Traced"
      },
      {
         "status" : "Traced",
         "name" : "KC-c",
         "user" : "takemurasa",
         "body ID" : 9909171
      },
      {
         "name" : "KC-s",
         "status" : "Traced",
         "comment" : "hard to trace",
         "user" : "lauchies",
         "body ID" : 991922
      },
      {
         "status" : "Traced",
         "name" : "Irrelevant",
         "user" : "anicetor",
         "body ID" : 9956588
      },
      {
         "body ID" : 9967459,
         "user" : "lauchies",
         "name" : "Others-orphan",
         "status" : "Traced"
      },
      {
         "status" : "Traced",
         "name" : "Others-orphan",
         "user" : "lauchies",
         "body ID" : 9976425
      },
      {
         "name" : "Others-orphan",
         "status" : "Traced",
         "user" : "lauchies",
         "body ID" : 9977479
      },
      {
         "user" : "lauchies",
         "body ID" : 9978002,
         "name" : "Others-orphan",
         "status" : "Traced"
      }
   ],
   "metadata" : {
      "file version" : 1,
      "date" : "23-July-2015 17:19",
      "computer" : "flyem_sl63",
      "description" : "body annotations",
      "software revision" : "4839M",
      "software" : "",
      "username" : "flyem",
      "software version" : "",
      "session path" : ""
   }
}
