# Supplementary material for: A connectome of a learning and memory center in the adult Drosophila brain
Source: eLife. 2017 Jul 18;6:e26975. doi: 10.7554/eLife.26975 (PMC5550281; doi:10.7554/eLife.26975)
Supplement: Supplementary file 1: — The synapse locations, both pre-and post-synaptic, are in file ‘synapse.json’. The mapping of neuron identifiers to names is in file ‘annotations-body.json’. Files annotating which synapses are in alpha lobes 1, 2 or 3, and in the alpha lobe as a whole, are in bool-lobe-N.json, where N is the lobe and 100 is used for the alpha lobe as a whole. The program used to analyze these data is included as ‘s.cpp’. DOI: http://dx.doi.org/10.7554/eLife.26975.035 [file elife-26975-supp1.zip › PaperFiles/synapse.json]

{
  "data": [
    {
      "T-bar": {
        "status": "final", 
        "confidence": 1.0, 
        "body ID": 35568635, 
        "user": "shinomiyaa", 
        "location": [
          1746, 
          2847, 
          11119
        ]
      }, 
      "partners": []
    }, 
    {
      "T-bar": {
        "status": "final", 
        "confidence": 1.0, 
        "body ID": 35568635, 
        "user": "shinomiyaa", 
        "location": [
          1889, 
          2943, 
          10934
        ]
      }, 
      "partners": []
    }, 
    {
      "T-bar": {
        "status": "final", 
        "confidence": 1.0, 
        "body ID": 35568635, 
        "user": "shinomiyaa", 
        "location": [
          1897, 
          2909, 
          11085
        ]
      }, 
      "partners": []
    }, 
    {
      "T-bar": {
        "status": "final", 
        "confidence": 1.0, 
        "body ID": 35568635, 
        "user": "shinomiyaa", 
        "location": [
          1922, 
          2853, 
          11057
        ]
      }, 
      "partners": []
    }, 
    {
      "T-bar": {
        "status": "final", 
        "confidence": 1.0, 
        "body ID": 8629028, 
        "user": "shinomiyaa", 
        "location": [
          2014, 
          3152, 
          11282
        ]
      }, 
      "partners": []
    }, 
    {
      "T-bar": {
        "status": "final", 
        "confidence": 1.0, 
        "body ID": 35568635, 
        "user": "shinomiyaa", 
        "location": [
          2053, 
          2855, 
          11015
        ]
      }, 
      "partners": []
    }, 
    {
      "T-bar": {
        "status": "final", 
        "confidence": 1.0, 
        "body ID": 35568635, 
        "user": "shinomiyaa", 
        "location": [
          2058, 
          2903, 
          10939
        ]
      }, 
      "partners": []
    }, 
    {
      "T-bar": {
        "status": "final", 
        "confidence": 1.0, 
        "body ID": 35568635, 
        "user": "shinomiyaa", 
        "location": [
          2070, 
          2885, 
          10953
        ]
      }, 
      "partners": []
    }, 
    {
      "T-bar": {
        "status": "final", 
        "confidence": 1.0, 
        "body ID": 35568635, 
        "user": "shinomiyaa", 
        "location": [
          2077, 
          2957, 
          10882
        ]
      }, 
      "partners": []
    }, 
    {
      "T-bar": {
        "status": "final", 
        "confidence": 1.0, 
        "body ID": 8629028, 
        "user": "shinomiyaa", 
        "location": [
          2146, 
          3025, 
          11335
        ]
      }, 
      "partners": []
    }, 
    {
      "T-bar": {
        "status": "final", 
        "confidence": 1.0, 
        "body ID": 8882105, 
        "user": "shinomiyaa", 
        "location": [
          2154, 
          2986, 
          11440
        ]
      }, 
      "partners": []
    }, 
    {
      "T-bar": {
        "status": "final", 
        "confidence": 1.0, 
        "body ID": 8629028, 
        "user": "shinomiyaa", 
        "location": [
          2162, 
          3041, 
          11242
        ]
      }, 
      "partners": []
    }, 
    {
      "T-bar": {
        "status": "final", 
        "confidence": 1.0, 
        "body ID": 35568635, 
        "user": "shinomiyaa", 
        "location": [
          2180, 
          2803, 
          10983
        ]
      }, 
      "partners": []
    }, 
    {
      "T-bar": {
        "status": "final", 
        "confidence": 1.0, 
        "body ID": 8882105, 
        "user": "shinomiyaa", 
        "location": [
          2235, 
          2887, 
          11318
        ]
      }, 
      "partners": []
    }, 
    {
      "T-bar": {
        "status": "final", 
        "confidence": 1.0, 
        "body ID": 8629028, 
        "user": "shinomiyaa", 
        "location": [
          2287, 
          3127, 
          11175
        ]
      }, 
      "partners": []
    }, 
    {
      "T-bar": {
        "status": "final", 
        "confidence": 1.0, 
        "body ID": 8102214, 
        "user": "shinomiyaa", 
        "location": [
          2308, 
          2934, 
          11587
        ]
      }, 
      "partners": []
    }, 
    {
      "T-bar": {
        "status": "final", 
        "confidence": 1.0, 
        "body ID": 8102214, 
        "user": "shinomiyaa", 
        "location": [
          2323, 
          3241, 
          11662
        ]
      }, 
      "partners": []
    }, 
    {
      "T-bar": {
        "status": "final", 
        "confidence": 1.0, 
        "body ID": 8629028, 
        "user": "shinomiyaa", 
        "location": [
          2348, 
          3002, 
          11170
        ]
      }, 
      "partners": []
    }, 
    {
      "T-bar": {
        "status": "final", 
        "confidence": 1.0, 
        "body ID": 8882105, 
        "user": "shinomiyaa", 
        "location": [
          2364, 
          2859, 
          11402
        ]
      }, 
      "partners": []
    }, 
    {
      "T-bar": {
        "status": "final", 
        "confidence": 1.0, 
        "body ID": 5518058, 
        "user": "shinomiyaa", 
        "location": [
          2376, 
          2983, 
          11500
        ]
      }, 
      "partners": []
    }, 
    {
      "T-bar": {
        "status": "final", 
        "confidence": 1.0, 
        "body ID": 5518058, 
        "user": "shinomiyaa", 
        "location": [
          2384, 
          2821, 
          11349
        ]
      }, 
      "partners": []
    }, 
    {
      "T-bar": {
        "status": "final", 
        "confidence": 1.0, 
        "body ID": 5518058, 
        "user": "shinomiyaa", 
        "location": [
          2393, 
          3069, 
          11717
        ]
      }, 
      "partners": []
    }, 
    {
      "T-bar": {
        "status": "final", 
        "confidence": 1.0, 
        "body ID": 6859062, 
        "user": "shinomiyaa", 
        "location": [
          2399, 
          3492, 
          12143
        ]
      }, 
      "partners": []
    }, 
    {
      "T-bar": {
        "status": "final", 
        "confidence": 1.0, 
        "body ID": 5518058, 
        "user": "shinomiyaa", 
        "location": [
          2436, 
          2973, 
          11537
        ]
      }, 
      "partners": []
    }, 
    {
      "T-bar": {
        "status": "final", 
        "confidence": 1.0, 
        "body ID": 8629028, 
        "user": "shinomiyaa", 
        "location": [
          2443, 
          3144, 
          11127
        ]
      }, 
      "partners": []
    }, 
    {
      "T-bar": {
        "status": "final", 
        "confidence": 1.0, 
        "body ID": 35568635, 
        "user": "shinomiyaa", 
        "location": [
          2455, 
          2876, 
          10875
        ]
      }, 
      "partners": []
    }, 
    {
      "T-bar": {
        "status": "final", 
        "confidence": 1.0, 
        "body ID": 5518058, 
        "user": "shinomiyaa", 
        "location": [
          2460, 
          2983, 
          11625
        ]
      }, 
      "partners": []
    }, 
    {
      "T-bar": {
        "status": "final", 
        "confidence": 1.0, 
        "body ID": 6896509, 
        "user": "shinomiyaa", 
        "location": [
          2465, 
          2634, 
          11834
        ]
      }, 
      "partners": []
    }, 
    {
      "T-bar": {
        "status": "final", 
        "confidence": 1.0, 
        "body ID": 8102214, 
        "user": "shinomiyaa", 
        "location": [
          2466, 
          2988, 
          11544
        ]
      }, 
      "partners": []
    }, 
    {
      "T-bar": {
        "status": "final", 
        "confidence": 1.0, 
        "body ID": 35568635, 
        "user": "shinomiyaa", 
        "location": [
          2467, 
          2857, 
          10931
        ]
      }, 
      "partners": []
    }, 
    {
      "T-bar": {
        "status": "final", 
        "confidence": 1.0, 
        "body ID": 6896509, 
        "user": "shinomiyaa", 
        "location": [
          2475, 
          2569, 
          11766
        ]
      }, 
      "partners": []
    }, 
    {
      "T-bar": {
        "status": "final", 
        "confidence": 1.0, 
        "body ID": 8102214, 
        "user": "shinomiyaa", 
        "location": [
          2476, 
          3078, 
          11515
        ]
      }, 
      "partners": []
    }, 
    {
      "T-bar": {
        "status": "final", 
        "confidence": 1.0, 
        "body ID": 5518058, 
        "user": "shinomiyaa", 
        "location": [
          2477, 
          3039, 
          11280
        ]
      }, 
      "partners": []
    }, 
    {
      "T-bar": {
        "status": "final", 
        "confidence": 1.0, 
        "body ID": 5518058, 
        "user": "shinomiyaa", 
        "location": [
          2478, 
          2911, 
          11348
        ]
      }, 
      "partners": []
    }, 
    {
      "T-bar": {
        "status": "final", 
        "confidence": 1.0, 
        "body ID": 35568635, 
        "user": "shinomiyaa", 
        "location": [
          2482, 
          2882, 
          10937
        ]
      }, 
      "partners": []
    }, 
    {
      "T-bar": {
        "status": "final", 
        "confidence": 1.0, 
        "body ID": 5518058, 
        "user": "shinomiyaa", 
        "location": [
          2517, 
          3100, 
          11296
        ]
      }, 
      "partners": []
    }, 
    {
      "T-bar": {
        "status": "final", 
        "confidence": 1.0, 
        "body ID": 8629028, 
        "user": "shinomiyaa", 
        "location": [
          2522, 
          3083, 
          11131
        ]
      }, 
      "partners": []
    }, 
    {
      "T-bar": {
        "status": "final", 
        "confidence": 1.0, 
        "body ID": 5518058, 
        "user": "shinomiyaa", 
        "location": [
          2529, 
          3113, 
          11413
        ]
      }, 
      "partners": []
    }, 
    {
      "T-bar": {
        "status": "final", 
        "confidence": 1.0, 
        "body ID": 6896509, 
        "user": "shinomiyaa", 
        "location": [
          2533, 
          2499, 
          11868
        ]
      }, 
      "partners": []
    }, 
    {
      "T-bar": {
        "status": "final", 
        "confidence": 1.0, 
        "body ID": 1787089, 
        "convergent": "convergent", 
        "location": [
          2534, 
          6229, 
          2536
        ], 
        "user": "manual-proof"
      }, 
      "partners": [
        {
          "confidence": 1.0, 
          "body ID": 54977, 
          "traced": true, 
          "location": [
            2552, 
            6231, 
            2536
          ], 
          "flagged": false, 
          "user": "manual-proof"
        }, 
        {
          "confidence": 1.0, 
          "body ID": 2611899, 
          "traced": true, 
          "location": [
            2544, 
            6267, 
            2536
          ], 
          "flagged": true, 
          "user": "manual-proof"
        }
      ]
    }, 
    {
      "T-bar": {
        "status": "final", 
        "confidence": 1.0, 
        "body ID": 8882105, 
        "user": "shinomiyaa", 
        "location": [
          2540, 
          3157, 
          11427
        ]
      }, 
      "partners": []
    }, 
    {
      "T-bar": {
        "status": "final", 
        "confidence": 1.0, 
        "body ID": 6924195, 
        "user": "shinomiyaa", 
        "location": [
          2543, 
          3467, 
          12007
        ]
      }, 
      "partners": []
    }, 
    {
      "T-bar": {
        "status": "final", 
        "confidence": 1.0, 
        "body ID": 2611899, 
        "convergent": "convergent", 
        "location": [
          2551, 
          6256, 
          2536
        ], 
        "user": "manual-proof"
      }, 
      "partners": [
        {
          "confidence": 1.0, 
          "body ID": 54977, 
          "traced": true, 
          "location": [
            2558, 
            6237, 
            2536
          ], 
          "flagged": false, 
          "user": "manual-proof"
        }, 
        {
          "confidence": 1.0, 
          "body ID": 1787089, 
          "traced": true, 
          "location": [
            2537, 
            6252, 
            2536
          ], 
          "flagged": true, 
          "user": "manual-proof"
        }
      ]
    }, 
    {
      "T-bar": {
        "status": "final", 
        "confidence": 1.0, 
        "body ID": 2530770, 
        "convergent": "convergent", 
        "location": [
          2558, 
          6224, 
          2520
        ], 
        "user": "manual-proof"
      }, 
      "partners": [
        {
          "confidence": 1.0, 
          "body ID": 1787089, 
          "traced": true, 
          "location": [
            2528, 
            6225, 
            2520
          ], 
          "flagged": true, 
          "user": "manual-proof"
        }, 
        {
          "confidence": 1.0, 
          "body ID": 2611899, 
          "traced": true, 
          "location": [
            2542, 
            6253, 
            2520
          ], 
          "flagged": true, 
          "user": "manual-proof"
        }, 
        {
          "confidence": 1.0, 
          "body ID": 54977, 
          "traced": true, 
          "location": [
            2556, 
            6232, 
            2536
          ], 
          "flagged": false, 
          "user": "manual-proof"
        }, 
        {
          "confidence": 1.0, 
          "body ID": 6697083, 
          "traced": true, 
          "location": [
            2563, 
            6217, 
            2535
          ], 
          "flagged": true, 
          "user": "manual-proof"
        }
      ]
    }, 
    {
      "T-bar": {
        "status": "final", 
        "confidence": 1.0, 
        "body ID": 6924195, 
        "user": "shinomiyaa", 
        "location": [
          2559, 
          3485, 
          11943
        ]
      }, 
      "partners": []
    }, 
    {
      "T-bar": {
        "status": "final", 
        "confidence": 1.0, 
        "body ID": 3154515, 
        "convergent": "convergent", 
        "location": [
          2566, 
          5938, 
          2760
        ], 
        "user": "manual-proof"
      }, 
      "partners": [
        {
          "confidence": 1.0, 
          "body ID": 2, 
          "traced": true, 
          "location": [
            2583, 
            5945, 
            2756
          ], 
          "flagged": false, 
          "user": "manual-proof"
        }, 
        {
          "confidence": 1.0, 
          "body ID": 54977, 
          "traced": true, 
          "location": [
            2588, 
            5945, 
            2763
          ], 
          "flagged": false, 
          "user": "manual-proof"
        }, 
        {
          "confidence": 1.0, 
          "body ID": 3259608, 
          "traced": true, 
          "location": [
            2577, 
            5959, 
            2763
          ], 
          "flagged": true, 
          "user": "manual-proof"
        }
      ]
    }, 
    {
      "T-bar": {
        "status": "final", 
        "confidence": 1.0, 
        "body ID": 2963476, 
        "convergent": "convergent", 
        "location": [
          2570, 
          6063, 
          2692
        ], 
        "user": "manual-proof"
      }, 
      "partners": [
        {
          "confidence": 1.0, 
          "body ID": 1678839, 
          "traced": true, 
          "location": [
            2580, 
            6051, 
            2703
          ], 
          "flagged": true, 
          "user": "manual-proof"
        }, 
        {
          "confidence": 1.0, 
          "body ID": 10563, 
          "traced": true, 
          "location": [
            2584, 
            6056, 
            2689
          ], 
          "flagged": false, 
          "user": "manual-proof"
        }
      ]
    }, 
    {
      "T-bar": {
        "status": "final", 
        "confidence": 1.0, 
        "body ID": 3259608, 
        "convergent": "convergent", 
        "location": [
          2573, 
          5965, 
          2763
        ], 
        "user": "manual-proof"
      }, 
      "partners": [
        {
          "confidence": 1.0, 
          "body ID": 54977, 
          "traced": true, 
          "location": [
            2589, 
            5950, 
            2762
          ], 
          "flagged": false, 
          "user": "manual-proof"
        }, 
        {
          "confidence": 1.0, 
          "body ID": 3154515, 
          "traced": true, 
          "location": [
            2563, 
            5929, 
            2760
          ], 
          "flagged": true, 
          "user": "manual-proof"
        }, 
        {
          "confidence": 1.0, 
          "body ID": 2, 
          "traced": true, 
          "location": [
            2584, 
            5953, 
            2755
          ], 
          "flagged": false, 
          "user": "manual-proof"
        }
      ]
    }, 
    {
      "T-bar": {
        "status": "final", 
        "confidence": 1.0, 
        "body ID": 1680108, 
        "convergent": "convergent", 
        "location": [
          2573, 
          6145, 
          2586
        ], 
        "user": "manual-proof"
      }, 
      "partners": [
        {
          "confidence": 1.0, 
          "body ID": 1920947, 
          "traced": true, 
          "location": [
            2549, 
            6143, 
            2586
          ], 
          "flagged": true, 
          "user": "manual-proof"
        }, 
        {
          "confidence": 1.0, 
          "body ID": 10563, 
          "traced": true, 
          "location": [
            2554, 
            6164, 
            2586
          ], 
          "flagged": false, 
          "user": "manual-proof"
        }
      ]
    }, 
    {
      "T-bar": {
        "status": "final", 
        "confidence": 1.0, 
        "body ID": 3677248, 
        "user": "manual-proof", 
        "location": [
          2576, 
          6277, 
          2719
        ]
      }, 
      "partners": [
        {
          "confidence": 1.0, 
          "body ID": 10563, 
          "traced": true, 
          "location": [
            2595, 
            6277, 
            2719
          ], 
          "flagged": false, 
          "user": "manual-proof"
        }, 
        {
          "confidence": 1.0, 
          "body ID": 958800, 
          "traced": true, 
          "location": [
            2601, 
            6306, 
            2721
          ], 
          "flagged": false, 
          "user": "manual-proof"
        }
      ]
    }, 
    {
      "T-bar": {
        "status": "final", 
        "confidence": 1.0, 
        "body ID": 5518058, 
        "user": "shinomiyaa", 
        "location": [
          2577, 
          3063, 
          11173
        ]
      }, 
      "partners": []
    }, 
    {
      "T-bar": {
        "status": "final", 
        "confidence": 1.0, 
        "body ID": 1803415, 
        "convergent": "convergent", 
        "location": [
          2579, 
          6060, 
          2668
        ], 
        "user": "manual-proof"
      }, 
      "partners": [
        {
          "confidence": 1.0, 
          "body ID": 3171750, 
          "traced": true, 
          "location": [
            2596, 
            6046, 
            2673
          ], 
          "flagged": true, 
          "user": "manual-proof"
        }, 
        {
          "confidence": 1.0, 
          "body ID": 10563, 
          "traced": true, 
          "location": [
            2581, 
            6053, 
            2676
          ], 
          "flagged": false, 
          "user": "manual-proof"
        }
      ]
    }, 
    {
      "T-bar": {
        "status": "final", 
        "confidence": 1.0, 
        "body ID": 6859062, 
        "user": "shinomiyaa", 
        "location": [
          2582, 
          3389, 
          12160
        ]
      }, 
      "partners": []
    }, 
    {
      "T-bar": {
        "status": "final", 
        "confidence": 1.0, 
        "body ID": 1678839, 
        "convergent": "convergent", 
        "location": [
          2583, 
          6063, 
          2703
        ], 
        "user": "manual-proof"
      }, 
      "partners": [
        {
          "confidence": 1.0, 
          "body ID": 2963476, 
          "traced": true, 
          "location": [
            2572, 
            6071, 
            2692
          ], 
          "flagged": true, 
          "user": "manual-proof"
        }, 
        {
          "confidence": 1.0, 
          "body ID": 10563, 
          "traced": true, 
          "location": [
            2583, 
            6051, 
            2692
          ], 
          "flagged": false, 
          "user": "manual-proof"
        }
      ]
    }, 
    {
      "T-bar": {
        "status": "final", 
        "confidence": 1.0, 
        "body ID": 3259608, 
        "convergent": "convergent", 
        "location": [
          2583, 
          6279, 
          2738
        ], 
        "user": "manual-proof"
      }, 
      "partners": [
        {
          "confidence": 1.0, 
          "body ID": 3385350, 
          "traced": true, 
          "location": [
            2610, 
            6294, 
            2740
          ], 
          "flagged": true, 
          "user": "manual-proof"
        }, 
        {
          "confidence": 1.0, 
          "body ID": 10563, 
          "traced": true, 
          "location": [
            2601, 
            6276, 
            2731
          ], 
          "flagged": false, 
          "user": "manual-proof"
        }
      ]
    }, 
    {
      "T-bar": {
        "status": "final", 
        "confidence": 1.0, 
        "body ID": 954925, 
        "convergent": "convergent", 
        "location": [
          2586, 
          6241, 
          2565
        ], 
        "user": "manual-proof"
      }, 
      "partners": [
        {
          "confidence": 1.0, 
          "body ID": 54977, 
          "traced": true, 
          "location": [
            2572, 
            6221, 
            2565
          ], 
          "flagged": false, 
          "user": "manual-proof"
        }, 
        {
          "confidence": 1.0, 
          "body ID": 6697083, 
          "traced": true, 
          "location": [
            2606, 
            6229, 
            2565
          ], 
          "flagged": true, 
          "user": "manual-proof"
        }
      ]
    }, 
    {
      "T-bar": {
        "status": "final", 
        "confidence": 1.0, 
        "body ID": 5541806, 
        "user": "shinomiyaa", 
        "location": [
          2591, 
          3297, 
          11996
        ]
      }, 
      "partners": []
    }, 
    {
      "T-bar": {
        "status": "final", 
        "confidence": 1.0, 
        "body ID": 3171750, 
        "convergent": "convergent", 
        "location": [
          2593, 
          6035, 
          2673
        ], 
        "user": "manual-proof"
      }, 
      "partners": [
        {
          "confidence": 1.0, 
          "body ID": 10563, 
          "traced": true, 
          "location": [
            2580, 
            6047, 
            2677
          ], 
          "flagged": false, 
          "user": "manual-proof"
        }, 
        {
          "confidence": 1.0, 
          "body ID": 1803415, 
          "traced": true, 
          "location": [
            2578, 
            6051, 
            2668
          ], 
          "flagged": true, 
          "user": "manual-proof"
        }
      ]
    }, 
    {
      "T-bar": {
        "status": "final", 
        "confidence": 1.0, 
        "body ID": 1680108, 
        "convergent": "convergent", 
        "location": [
          2594, 
          6191, 
          2715
        ], 
        "user": "manual-proof"
      }, 
      "partners": [
        {
          "confidence": 1.0, 
          "body ID": 1678839, 
          "traced": true, 
          "location": [
            2602, 
            6167, 
            2715
          ], 
          "flagged": true, 
          "user": "manual-proof"
        }, 
        {
          "confidence": 1.0, 
          "body ID": 2963476, 
          "traced": true, 
          "location": [
            2612, 
            6178, 
            2708
          ], 
          "flagged": false, 
          "user": "manual-proof"
        }
      ]
    }, 
    {
      "T-bar": {
        "status": "final", 
        "confidence": 1.0, 
        "body ID": 2165676, 
        "convergent": "convergent", 
        "location": [
          2596, 
          5863, 
          2608
        ], 
        "user": "manual-proof"
      }, 
      "partners": [
        {
          "confidence": 1.0, 
          "body ID": 51239, 
          "traced": true, 
          "location": [
            2619, 
            5864, 
            2608
          ], 
          "flagged": true, 
          "user": "manual-proof"
        }, 
        {
          "confidence": 1.0, 
          "body ID": 124367, 
          "traced": true, 
          "location": [
            2606, 
            5868, 
            2595
          ], 
          "flagged": false, 
          "user": "manual-proof"
        }, 
        {
          "confidence": 1.0, 
          "body ID": 10563, 
          "traced": true, 
          "location": [
            2606, 
            5886, 
            2610
          ], 
          "flagged": false, 
          "user": "manual-proof"
        }
      ]
    }, 
    {
      "T-bar": {
        "status": "final", 
        "confidence": 1.0, 
        "body ID": 3385350, 
        "convergent": "convergent", 
        "location": [
          2596, 
          6074, 
          2813
        ], 
        "user": "manual-proof"
      }, 
      "partners": [
        {
          "confidence": 1.0, 
          "body ID": 54977, 
          "traced": true, 
          "location": [
            2612, 
            6081, 
            2811
          ], 
          "flagged": false, 
          "user": "manual-proof"
        }, 
        {
          "confidence": 1.0, 
          "body ID": 4010012, 
          "traced": true, 
          "location": [
            2611, 
            6083, 
            2818
          ], 
          "flagged": true, 
          "user": "manual-proof"
        }
      ]
    }, 
    {
      "T-bar": {
        "status": "final", 
        "confidence": 1.0, 
        "body ID": 3258535, 
        "convergent": "convergent", 
        "location": [
          2597, 
          5882, 
          2752
        ], 
        "user": "manual-proof"
      }, 
      "partners": [
        {
          "confidence": 1.0, 
          "body ID": 2, 
          "traced": true, 
          "location": [
            2605, 
            5884, 
            2744
          ], 
          "flagged": false, 
          "user": "manual-proof"
        }, 
        {
          "confidence": 1.0, 
          "body ID": 3259608, 
          "traced": true, 
          "location": [
            2619, 
            5874, 
            2760
          ], 
          "flagged": true, 
          "user": "manual-proof"
        }, 
        {
          "confidence": 1.0, 
          "body ID": 54977, 
          "traced": true, 
          "location": [
            2614, 
            5891, 
            2752
          ], 
          "flagged": false, 
          "user": "manual-proof"
        }
      ]
    }, 
    {
      "T-bar": {
        "status": "final", 
        "confidence": 1.0, 
        "body ID": 6697083, 
        "convergent": "convergent", 
        "location": [
          2597, 
          6218, 
          2565
        ], 
        "user": "manual-proof"
      }, 
      "partners": [
        {
          "confidence": 1.0, 
          "body ID": 54977, 
          "traced": true, 
          "location": [
            2578, 
            6214, 
            2565
          ], 
          "flagged": false, 
          "user": "manual-proof"
        }, 
        {
          "confidence": 1.0, 
          "body ID": 10563, 
          "traced": true, 
          "location": [
            2587, 
            6218, 
            2577
          ], 
          "flagged": false, 
          "user": "manual-proof"
        }, 
        {
          "confidence": 1.0, 
          "body ID": 954925, 
          "traced": true, 
          "location": [
            2598, 
            6244, 
            2565
          ], 
          "flagged": true, 
          "user": "manual-proof"
        }
      ]
    }, 
    {
      "T-bar": {
        "status": "final", 
        "confidence": 1.0, 
        "body ID": 3385350, 
        "convergent": "convergent", 
        "location": [
          2600, 
          6128, 
          2813
        ], 
        "user": "manual-proof"
      }, 
      "partners": [
        {
          "confidence": 1.0, 
          "body ID": 54977, 
          "traced": true, 
          "location": [
            2615, 
            6107, 
            2812
          ], 
          "flagged": true, 
          "user": "manual-proof"
        }, 
        {
          "confidence": 1.0, 
          "body ID": 4075081, 
          "traced": true, 
          "location": [
            2619, 
            6127, 
            2813
          ], 
          "flagged": false, 
          "user": "manual-proof"
        }, 
        {
          "confidence": 1.0, 
          "body ID": 4010012, 
          "traced": true, 
          "location": [
            2613, 
            6124, 
            2818
          ], 
          "flagged": true, 
          "user": "manual-proof"
        }
      ]
    }, 
    {
      "T-bar": {
        "status": "final", 
        "confidence": 1.0, 
        "body ID": 2178308, 
        "convergent": "convergent", 
        "location": [
          2601, 
          5977, 
          2775
        ], 
        "user": "manual-proof"
      }, 
      "partners": [
        {
          "confidence": 1.0, 
          "body ID": 2095117, 
          "traced": true, 
          "location": [
            2621, 
            5964, 
            2776
          ], 
          "flagged": true, 
          "user": "manual-proof"
        }, 
        {
          "confidence": 1.0, 
          "body ID": 54977, 
          "traced": true, 
          "location": [
            2596, 
            5958, 
            2776
          ], 
          "flagged": false, 
          "user": "manual-proof"
        }
      ]
    }, 
    {
      "T-bar": {
        "status": "final", 
        "confidence": 1.0, 
        "body ID": 1678839, 
        "convergent": "convergent", 
        "location": [
          2605, 
          6073, 
          2784
        ], 
        "user": "manual-proof"
      }, 
      "partners": [
        {
          "confidence": 1.0, 
          "body ID": 3385350, 
          "traced": true, 
          "location": [
            2587, 
            6075, 
            2798
          ], 
          "flagged": true, 
          "user": "manual-proof"
        }, 
        {
          "confidence": 1.0, 
          "body ID": 54977, 
          "traced": true, 
          "location": [
            2614, 
            6075, 
            2798
          ], 
          "flagged": false, 
          "user": "manual-proof"
        }
      ]
    }, 
    {
      "T-bar": {
        "status": "final", 
        "confidence": 1.0, 
        "body ID": 1803415, 
        "convergent": "convergent", 
        "location": [
          2606, 
          6202, 
          2589
        ], 
        "user": "manual-proof"
      }, 
      "partners": [
        {
          "confidence": 1.0, 
          "body ID": 10563, 
          "traced": true, 
          "location": [
            2598, 
            6206, 
            2582
          ], 
          "flagged": false, 
          "user": "manual-proof"
        }, 
        {
          "confidence": 1.0, 
          "body ID": 954925, 
          "traced": true, 
          "location": [
            2599, 
            6230, 
            2589
          ], 
          "flagged": true, 
          "user": "manual-proof"
        }, 
        {
          "confidence": 1.0, 
          "body ID": 3171750, 
          "traced": true, 
          "location": [
            2587, 
            6215, 
            2595
          ], 
          "flagged": true, 
          "user": "manual-proof"
        }
      ]
    }, 
    {
      "T-bar": {
        "status": "final", 
        "confidence": 1.0, 
        "body ID": 6697083, 
        "convergent": "convergent", 
        "location": [
          2607, 
          6050, 
          2617
        ], 
        "user": "manual-proof"
      }, 
      "partners": [
        {
          "confidence": 1.0, 
          "body ID": 54977, 
          "traced": true, 
          "location": [
            2626, 
            6039, 
            2617
          ], 
          "flagged": false, 
          "user": "manual-proof"
        }, 
        {
          "confidence": 1.0, 
          "body ID": 1791047, 
          "traced": true, 
          "location": [
            2631, 
            6054, 
            2617
          ], 
          "flagged": true, 
          "user": "manual-proof"
        }
      ]
    }, 
    {
      "T-bar": {
        "status": "final", 
        "confidence": 1.0, 
        "body ID": 958800, 
        "convergent": "convergent", 
        "location": [
          2608, 
          6294, 
          2694
        ], 
        "user": "manual-proof"
      }, 
      "partners": [
        {
          "confidence": 1.0, 
          "body ID": 1920947, 
          "traced": true, 
          "location": [
            2608, 
            6267, 
            2693
          ], 
          "flagged": true, 
          "user": "manual-proof"
        }, 
        {
          "confidence": 1.0, 
          "body ID": 10563, 
          "traced": true, 
          "location": [
            2614, 
            6286, 
            2703
          ], 
          "flagged": false, 
          "user": "manual-proof"
        }, 
        {
          "confidence": 1.0, 
          "body ID": 2611899, 
          "traced": true, 
          "location": [
            2634, 
            6296, 
            2693
          ], 
          "flagged": true, 
          "user": "manual-proof"
        }
      ]
    }, 
    {
      "T-bar": {
        "status": "final", 
        "confidence": 1.0, 
        "body ID": 954925, 
        "convergent": "convergent", 
        "location": [
          2609, 
          6238, 
          2582
        ], 
        "user": "manual-proof"
      }, 
      "partners": [
        {
          "confidence": 1.0, 
          "body ID": 10563, 
          "traced": true, 
          "location": [
            2599, 
            6210, 
            2582
          ], 
          "flagged": false, 
          "user": "manual-proof"
        }, 
        {
          "confidence": 1.0, 
          "body ID": 1803415, 
          "traced": true, 
          "location": [
            2625, 
            6220, 
            2590
          ], 
          "flagged": true, 
          "user": "manual-proof"
        }, 
        {
          "confidence": 1.0, 
          "body ID": 124367, 
          "traced": true, 
          "location": [
            2633, 
            6224, 
            2582
          ], 
          "flagged": false, 
          "user": "manual-proof"
        }
      ]
    }, 
    {
      "T-bar": {
        "status": "final", 
        "confidence": 1.0, 
        "body ID": 3171750, 
        "convergent": "convergent", 
        "location": [
          2611, 
          6421, 
          2566
        ], 
        "user": "manual-proof"
      }, 
      "partners": [
        {
          "confidence": 1.0, 
          "body ID": 3385350, 
          "traced": true, 
          "location": [
            2616, 
            6415, 
            2581
          ], 
          "flagged": true, 
          "user": "manual-proof"
        }, 
        {
          "confidence": 1.0, 
          "body ID": 513414, 
          "traced": true, 
          "location": [
            2635, 
            6416, 
            2566
          ], 
          "flagged": false, 
          "user": "manual-proof"
        }, 
        {
          "confidence": 1.0, 
          "body ID": 513414, 
          "traced": true, 
          "location": [
            2616, 
            6451, 
            2566
          ], 
          "flagged": false, 
          "user": "manual-proof"
        }, 
        {
          "confidence": 1.0, 
          "body ID": 54977, 
          "traced": true, 
          "location": [
            2630, 
            6440, 
            2566
          ], 
          "flagged": false, 
          "user": "manual-proof"
        }
      ]
    }, 
    {
      "T-bar": {
        "status": "final", 
        "confidence": 1.0, 
        "body ID": 3385350, 
        "convergent": "convergent", 
        "location": [
          2612, 
          6278, 
          2741
        ], 
        "user": "manual-proof"
      }, 
      "partners": [
        {
          "confidence": 1.0, 
          "body ID": 3259608, 
          "traced": true, 
          "location": [
            2584, 
            6264, 
            2741
          ], 
          "flagged": true, 
          "user": "manual-proof"
        }, 
        {
          "confidence": 1.0, 
          "body ID": 10563, 
          "traced": true, 
          "location": [
            2604, 
            6278, 
            2730
          ], 
          "flagged": false, 
          "user": "manual-proof"
        }
      ]
    }, 
    {
      "T-bar": {
        "status": "final", 
        "confidence": 1.0, 
        "body ID": 3259608, 
        "convergent": "convergent", 
        "location": [
          2614, 
          5860, 
          2776
        ], 
        "user": "manual-proof"
      }, 
      "partners": [
        {
          "confidence": 1.0, 
          "body ID": 54977, 
          "traced": true, 
          "location": [
            2622, 
            5876, 
            2780
          ], 
          "flagged": false, 
          "user": "manual-proof"
        }, 
        {
          "confidence": 1.0, 
          "body ID": 3687674, 
          "traced": true, 
          "location": [
            2634, 
            5872, 
            2781
          ], 
          "flagged": true, 
          "user": "manual-proof"
        }
      ]
    }, 
    {
      "T-bar": {
        "status": "final", 
        "confidence": 1.0, 
        "body ID": 1680108, 
        "convergent": "convergent", 
        "location": [
          2614, 
          5930, 
          2487
        ], 
        "user": "manual-proof"
      }, 
      "partners": [
        {
          "confidence": 1.0, 
          "body ID": 1787089, 
          "traced": true, 
          "location": [
            2628, 
            5912, 
            2484
          ], 
          "flagged": true, 
          "user": "manual-proof"
        }, 
        {
          "confidence": 1.0, 
          "body ID": 54977, 
          "traced": true, 
          "location": [
            2635, 
            5926, 
            2487
          ], 
          "flagged": false, 
          "user": "manual-proof"
        }, 
        {
          "confidence": 1.0, 
          "body ID": 10563, 
          "traced": true, 
          "location": [
            2630, 
            5944, 
            2487
          ], 
          "flagged": false, 
          "user": "manual-proof"
        }
      ]
    }, 
    {
      "T-bar": {
        "status": "final", 
        "confidence": 1.0, 
        "body ID": 2095117, 
        "convergent": "convergent", 
        "location": [
          2614, 
          5963, 
          2776
        ], 
        "user": "manual-proof"
      }, 
      "partners": [
        {
          "confidence": 1.0, 
          "body ID": 2178308, 
          "traced": true, 
          "location": [
            2607, 
            5979, 
            2775
          ], 
          "flagged": true, 
          "user": "manual-proof"
        }, 
        {
          "confidence": 1.0, 
          "body ID": 54977, 
          "traced": true, 
          "location": [
            2598, 
            5958, 
            2775
          ], 
          "flagged": false, 
          "user": "manual-proof"
        }
      ]
    }, 
    {
      "T-bar": {
        "status": "final", 
        "confidence": 1.0, 
        "body ID": 1920947, 
        "convergent": "convergent", 
        "location": [
          2614, 
          6262, 
          2705
        ], 
        "user": "manual-proof"
      }, 
      "partners": [
        {
          "confidence": 1.0, 
          "body ID": 2611899, 
          "traced": true, 
          "location": [
            2635, 
            6269, 
            2703
          ], 
          "flagged": true, 
          "user": "manual-proof"
        }, 
        {
          "confidence": 1.0, 
          "body ID": 10563, 
          "traced": true, 
          "location": [
            2615, 
            6283, 
            2705
          ], 
          "flagged": false, 
          "user": "manual-proof"
        }, 
        {
          "confidence": 1.0, 
          "body ID": 958800, 
          "traced": true, 
          "location": [
            2603, 
            6282, 
            2690
          ], 
          "flagged": true, 
          "user": "manual-proof"
        }
      ]
    }, 
    {
      "T-bar": {
        "status": "final", 
        "confidence": 1.0, 
        "body ID": 3259608, 
        "convergent": "convergent", 
        "location": [
          2618, 
          5867, 
          2760
        ], 
        "user": "manual-proof"
      }, 
      "partners": [
        {
          "confidence": 1.0, 
          "body ID": 2, 
          "traced": true, 
          "location": [
            2609, 
            5879, 
            2743
          ], 
          "flagged": false, 
          "user": "manual-proof"
        }, 
        {
          "confidence": 1.0, 
          "body ID": 3258535, 
          "traced": true, 
          "location": [
            2600, 
            5873, 
            2752
          ], 
          "flagged": true, 
          "user": "manual-proof"
        }, 
        {
          "confidence": 1.0, 
          "body ID": 54977, 
          "traced": true, 
          "location": [
            2617, 
            5888, 
            2758
          ], 
          "flagged": false, 
          "user": "manual-proof"
        }
      ]
    }, 
    {
      "T-bar": {
        "status": "final", 
        "confidence": 1.0, 
        "body ID": 8882105, 
        "user": "shinomiyaa", 
        "location": [
          2619, 
          2269, 
          12241
        ]
      }, 
      "partners": []
    }, 
    {
      "T-bar": {
        "status": "final", 
        "confidence": 1.0, 
        "body ID": 1787089, 
        "convergent": "convergent", 
        "location": [
          2620, 
          5930, 
          2473
        ], 
        "user": "manual-proof"
      }, 
      "partners": [
        {
          "confidence": 1.0, 
          "body ID": 1680108, 
          "traced": true, 
          "location": [
            2607, 
            5942, 
            2487
          ], 
          "flagged": true, 
          "user": "manual-proof"
        }, 
        {
          "confidence": 1.0, 
          "body ID": 1685064, 
          "traced": true, 
          "location": [
            2650, 
            5933, 
            2473
          ], 
          "flagged": true, 
          "user": "manual-proof"
        }, 
        {
          "confidence": 1.0, 
          "body ID": 10563, 
          "traced": true, 
          "location": [
            2631, 
            5943, 
            2481
          ], 
          "flagged": false, 
          "user": "manual-proof"
        }, 
        {
          "confidence": 1.0, 
          "body ID": 54977, 
          "traced": true, 
          "location": [
            2639, 
            5926, 
            2481
          ], 
          "flagged": false, 
          "user": "manual-proof"
        }
      ]
    }, 
    {
      "T-bar": {
        "status": "final", 
        "confidence": 1.0, 
        "body ID": 3258535, 
        "convergent": "convergent", 
        "location": [
          2620, 
          6002, 
          2813
        ], 
        "user": "manual-proof"
      }, 
      "partners": [
        {
          "confidence": 1.0, 
          "body ID": 54977, 
          "traced": true, 
          "location": [
            2617, 
            6014, 
            2810
          ], 
          "flagged": false, 
          "user": "manual-proof"
        }, 
        {
          "confidence": 1.0, 
          "body ID": 2178308, 
          "traced": true, 
          "location": [
            2630, 
            6000, 
            2810
          ], 
          "flagged": true, 
          "user": "manual-proof"
        }, 
        {
          "confidence": 1.0, 
          "body ID": 1630342, 
          "traced": true, 
          "location": [
            2633, 
            6014, 
            2815
          ], 
          "flagged": true, 
          "user": "manual-proof"
        }
      ]
    }, 
    {
      "T-bar": {
        "status": "final", 
        "confidence": 1.0, 
        "body ID": 3385350, 
        "convergent": "convergent", 
        "location": [
          2620, 
          6231, 
          2795
        ], 
        "user": "manual-proof"
      }, 
      "partners": [
        {
          "confidence": 1.0, 
          "body ID": 54977, 
          "traced": true, 
          "location": [
            2628, 
            6205, 
            2795
          ], 
          "flagged": false, 
          "user": "manual-proof"
        }, 
        {
          "confidence": 1.0, 
          "body ID": 3184928, 
          "traced": true, 
          "location": [
            2642, 
            6220, 
            2795
          ], 
          "flagged": true, 
          "user": "manual-proof"
        }
      ]
    }, 
    {
      "T-bar": {
        "status": "final", 
        "confidence": 1.0, 
        "body ID": 3677248, 
        "convergent": "convergent", 
        "location": [
          2621, 
          6401, 
          2697
        ], 
        "user": "manual-proof"
      }, 
      "partners": [
        {
          "confidence": 1.0, 
          "body ID": 3385350, 
          "traced": true, 
          "location": [
            2628, 
            6376, 
            2697
          ], 
          "flagged": true, 
          "user": "manual-proof"
        }, 
        {
          "confidence": 1.0, 
          "body ID": 4472130, 
          "traced": true, 
          "location": [
            2624, 
            6383, 
            2709
          ], 
          "flagged": true, 
          "user": "manual-proof"
        }, 
        {
          "confidence": 1.0, 
          "body ID": 10563, 
          "traced": true, 
          "location": [
            2643, 
            6400, 
            2697
          ], 
          "flagged": false, 
          "user": "manual-proof"
        }
      ]
    }, 
    {
      "T-bar": {
        "status": "final", 
        "confidence": 1.0, 
        "body ID": 51239, 
        "convergent": "convergent", 
        "location": [
          2622, 
          5873, 
          2608
        ], 
        "user": "manual-proof"
      }, 
      "partners": [
        {
          "confidence": 1.0, 
          "body ID": 124367, 
          "traced": true, 
          "location": [
            2605, 
            5872, 
            2595
          ], 
          "flagged": false, 
          "user": "manual-proof"
        }, 
        {
          "confidence": 1.0, 
          "body ID": 10563, 
          "traced": true, 
          "location": [
            2605, 
            5886, 
            2608
          ], 
          "flagged": false, 
          "user": "manual-proof"
        }, 
        {
          "confidence": 1.0, 
          "body ID": 2165676, 
          "traced": true, 
          "location": [
            2594, 
            5870, 
            2608
          ], 
          "flagged": true, 
          "user": "manual-proof"
        }
      ]
    }, 
    {
      "T-bar": {
        "status": "final", 
        "confidence": 1.0, 
        "body ID": 31023815, 
        "user": "manual-proof", 
        "location": [
          2623, 
          7087, 
          2222
        ]
      }, 
      "partners": [
        {
          "confidence": 1.0, 
          "body ID": 31023092, 
          "traced": true, 
          "location": [
            2601, 
            7097, 
            2224
          ], 
          "flagged": false, 
          "user": "manual-proof"
        }, 
        {
          "confidence": 1.0, 
          "body ID": 31018056, 
          "traced": true, 
          "location": [
            2599, 
            7076, 
            2224
          ], 
          "flagged": false, 
          "user": "manual-proof"
        }, 
        {
          "confidence": 1.0, 
          "body ID": 24864901, 
          "traced": true, 
          "location": [
            2612, 
            7079, 
            2216
          ], 
          "flagged": false, 
          "user": "manual-proof"
        }, 
        {
          "confidence": 1.0, 
          "body ID": 24870634, 
          "traced": true, 
          "location": [
            2632, 
            7080, 
            2213
          ], 
          "flagged": false, 
          "user": "manual-proof"
        }
      ]
    }, 
    {
      "T-bar": {
        "status": "final", 
        "confidence": 1.0, 
        "body ID": 3385350, 
        "convergent": "convergent", 
        "location": [
          2624, 
          6257, 
          2798
        ], 
        "user": "manual-proof"
      }, 
      "partners": [
        {
          "confidence": 1.0, 
          "body ID": 3184928, 
          "traced": true, 
          "location": [
            2650, 
            6254, 
            2798
          ], 
          "flagged": true, 
          "user": "manual-proof"
        }, 
        {
          "confidence": 1.0, 
          "body ID": 4075081, 
          "traced": true, 
          "location": [
            2640, 
            6269, 
            2807
          ], 
          "flagged": false, 
          "user": "manual-proof"
        }
      ]
    }, 
    {
      "T-bar": {
        "status": "final", 
        "confidence": 1.0, 
        "body ID": 3385350, 
        "convergent": "convergent", 
        "location": [
          2626, 
          6413, 
          2582
        ], 
        "user": "manual-proof"
      }, 
      "partners": [
        {
          "confidence": 1.0, 
          "body ID": 3171750, 
          "traced": true, 
          "location": [
            2612, 
            6408, 
            2570
          ], 
          "flagged": true, 
          "user": "manual-proof"
        }, 
        {
          "confidence": 1.0, 
          "body ID": 513414, 
          "traced": true, 
          "location": [
            2643, 
            6429, 
            2582
          ], 
          "flagged": false, 
          "user": "manual-proof"
        }, 
        {
          "confidence": 1.0, 
          "body ID": 54977, 
          "traced": true, 
          "location": [
            2631, 
            6442, 
            2582
          ], 
          "flagged": false, 
          "user": "manual-proof"
        }
      ]
    }, 
    {
      "T-bar": {
        "status": "final", 
        "confidence": 1.0, 
        "body ID": 2431152, 
        "convergent": "convergent", 
        "location": [
          2627, 
          5965, 
          2503
        ], 
        "user": "manual-proof"
      }, 
      "partners": [
        {
          "confidence": 1.0, 
          "body ID": 10563, 
          "traced": true, 
          "location": [
            2640, 
            5983, 
            2503
          ], 
          "flagged": false, 
          "user": "manual-proof"
        }, 
        {
          "confidence": 1.0, 
          "body ID": 124367, 
          "traced": true, 
          "location": [
            2649, 
            5961, 
            2503
          ], 
          "flagged": true, 
          "user": "manual-proof"
        }
      ]
    }, 
    {
      "T-bar": {
        "status": "final", 
        "confidence": 1.0, 
        "body ID": 958800, 
        "convergent": "convergent", 
        "location": [
          2627, 
          6404, 
          2713
        ], 
        "user": "manual-proof"
      }, 
      "partners": [
        {
          "confidence": 1.0, 
          "body ID": 3385350, 
          "traced": true, 
          "location": [
            2633, 
            6366, 
            2706
          ], 
          "flagged": false, 
          "user": "manual-proof"
        }, 
        {
          "confidence": 1.0, 
          "body ID": 4472130, 
          "traced": true, 
          "location": [
            2625, 
            6383, 
            2706
          ], 
          "flagged": true, 
          "user": "manual-proof"
        }, 
        {
          "confidence": 1.0, 
          "body ID": 10563, 
          "traced": true, 
          "location": [
            2650, 
            6400, 
            2714
          ], 
          "flagged": true, 
          "user": "manual-proof"
        }
      ]
    }, 
    {
      "T-bar": {
        "status": "final", 
        "confidence": 1.0, 
        "body ID": 5518058, 
        "user": "shinomiyaa", 
        "location": [
          2628, 
          3092, 
          11272
        ]
      }, 
      "partners": []
    }, 
    {
      "T-bar": {
        "status": "final", 
        "confidence": 1.0, 
        "body ID": 2431152, 
        "user": "manual-proof", 
        "location": [
          2629, 
          6121, 
          2439
        ]
      }, 
      "partners": [
        {
          "confidence": 1.0, 
          "body ID": 1685064, 
          "traced": true, 
          "location": [
            2648, 
            6110, 
            2439
          ], 
          "flagged": false, 
          "user": "manual-proof"
        }, 
        {
          "confidence": 1.0, 
          "body ID": 10563, 
          "traced": true, 
          "location": [
            2637, 
            6109, 
            2447
          ], 
          "flagged": false, 
          "user": "manual-proof"
        }
      ]
    }, 
    {
      "T-bar": {
        "status": "final", 
        "confidence": 1.0, 
        "body ID": 2583108, 
        "user": "manual-proof", 
        "location": [
          2629, 
          6256, 
          2393
        ]
      }, 
      "partners": [
        {
          "confidence": 1.0, 
          "body ID": 2, 
          "traced": true, 
          "location": [
            2646, 
            6266, 
            2393
          ], 
          "flagged": false, 
          "user": "manual-proof"
        }
      ]
    }, 
    {
      "T-bar": {
        "status": "final", 
        "confidence": 1.0, 
        "body ID": 1791047, 
        "convergent": "convergent", 
        "location": [
          2630, 
          6059, 
          2617
        ], 
        "user": "manual-proof"
      }, 
      "partners": [
        {
          "confidence": 1.0, 
          "body ID": 54977, 
          "traced": true, 
          "location": [
            2630, 
            6041, 
            2617
          ], 
          "flagged": false, 
          "user": "manual-proof"
        }, 
        {
          "confidence": 1.0, 
          "body ID": 6697083, 
          "traced": true, 
          "location": [
            2612, 
            6054, 
            2617
          ], 
          "flagged": true, 
          "user": "manual-proof"
        }
      ]
    }, 
    {
      "T-bar": {
        "status": "final", 
        "confidence": 1.0, 
        "body ID": 2611899, 
        "convergent": "convergent", 
        "location": [
          2630, 
          6285, 
          2691
        ], 
        "user": "manual-proof"
      }, 
      "partners": [
        {
          "confidence": 1.0, 
          "body ID": 1920947, 
          "traced": true, 
          "location": [
            2616, 
            6265, 
            2691
          ], 
          "flagged": true, 
          "user": "manual-proof"
        }, 
        {
          "confidence": 1.0, 
          "body ID": 10563, 
          "traced": true, 
          "location": [
            2615, 
            6286, 
            2701
          ], 
          "flagged": false, 
          "user": "manual-proof"
        }, 
        {
          "confidence": 1.0, 
          "body ID": 958800, 
          "traced": true, 
          "location": [
            2613, 
            6309, 
            2691
          ], 
          "flagged": true, 
          "user": "manual-proof"
        }
      ]
    }, 
    {
      "T-bar": {
        "status": "final", 
        "confidence": 1.0, 
        "body ID": 3687674, 
        "convergent": "convergent", 
        "location": [
          2632, 
          5865, 
          2781
        ], 
        "user": "manual-proof"
      }, 
      "partners": [
        {
          "confidence": 1.0, 
          "body ID": 3259608, 
          "traced": true, 
          "location": [
            2622, 
            5862, 
            2776
          ], 
          "flagged": true, 
          "user": "manual-proof"
        }, 
        {
          "confidence": 1.0, 
          "body ID": 54977, 
          "traced": true, 
          "location": [
            2623, 
            5877, 
            2781
          ], 
          "flagged": false, 
          "user": "manual-proof"
        }
      ]
    }, 
    {
      "T-bar": {
        "status": "final", 
        "confidence": 1.0, 
        "body ID": 2095117, 
        "convergent": "convergent", 
        "location": [
          2632, 
          6008, 
          2515
        ], 
        "user": "manual-proof"
      }, 
      "partners": [
        {
          "confidence": 1.0, 
          "body ID": 10563, 
          "traced": true, 
          "location": [
            2654, 
            6001, 
            2515
          ], 
          "flagged": false, 
          "user": "manual-proof"
        }, 
        {
          "confidence": 1.0, 
          "body ID": 1920947, 
          "traced": true, 
          "location": [
            2658, 
            6035, 
            2504
          ], 
          "flagged": true, 
          "user": "manual-proof"
        }
      ]
    }, 
    {
      "T-bar": {
        "status": "final", 
        "confidence": 1.0, 
        "body ID": 2178308, 
        "convergent": "convergent", 
        "location": [
          2632, 
          6020, 
          2795
        ], 
        "user": "manual-proof"
      }, 
      "partners": [
        {
          "confidence": 1.0, 
          "body ID": 54977, 
          "traced": true, 
          "location": [
            2613, 
            6029, 
            2795
          ], 
          "flagged": false, 
          "user": "manual-proof"
        }, 
        {
          "confidence": 1.0, 
          "body ID": 1630342, 
          "traced": true, 
          "location": [
            2632, 
            6045, 
            2795
          ], 
          "flagged": true, 
          "user": "manual-proof"
        }
      ]
    }, 
    {
      "T-bar": {
        "status": "final", 
        "confidence": 1.0, 
        "body ID": 2095117, 
        "convergent": "convergent", 
        "location": [
          2633, 
          6023, 
          2499
        ], 
        "user": "manual-proof"
      }, 
      "partners": [
        {
          "confidence": 1.0, 
          "body ID": 124367, 
          "traced": true, 
          "location": [
            2651, 
            6014, 
            2497
          ], 
          "flagged": false, 
          "user": "manual-proof"
        }, 
        {
          "confidence": 1.0, 
          "body ID": 10563, 
          "traced": true, 
          "location": [
            2651, 
            6007, 
            2506
          ], 
          "flagged": false, 
          "user": "manual-proof"
        }, 
        {
          "confidence": 1.0, 
          "body ID": 1920947, 
          "traced": true, 
          "location": [
            2643, 
            6035, 
            2508
          ], 
          "flagged": true, 
          "user": "manual-proof"
        }
      ]
    }, 
    {
      "T-bar": {
        "status": "final", 
        "confidence": 1.0, 
        "body ID": 3184928, 
        "convergent": "convergent", 
        "location": [
          2633, 
          6128, 
          2814
        ], 
        "user": "manual-proof"
      }, 
      "partners": [
        {
          "confidence": 1.0, 
          "body ID": 4075081, 
          "traced": true, 
          "location": [
            2618, 
            6132, 
            2812
          ], 
          "flagged": false, 
          "user": "manual-proof"
        }, 
        {
          "confidence": 1.0, 
          "body ID": 4010012, 
          "traced": true, 
          "location": [
            2626, 
            6133, 
            2818
          ], 
          "flagged": true, 
          "user": "manual-proof"
        }
      ]
    }, 
    {
      "T-bar": {
        "status": "final", 
        "confidence": 1.0, 
        "body ID": 3385350, 
        "convergent": "convergent", 
        "location": [
          2635, 
          6379, 
          2693
        ], 
        "user": "manual-proof"
      }, 
      "partners": [
        {
          "confidence": 1.0, 
          "body ID": 3677248, 
          "traced": true, 
          "location": [
            2616, 
            6390, 
            2700
          ], 
          "flagged": true, 
          "user": "manual-proof"
        }, 
        {
          "confidence": 1.0, 
          "body ID": 958800, 
          "traced": true, 
          "location": [
            2621, 
            6379, 
            2708
          ], 
          "flagged": true, 
          "user": "manual-proof"
        }, 
        {
          "confidence": 1.0, 
          "body ID": 10563, 
          "traced": true, 
          "location": [
            2645, 
            6394, 
            2699
          ], 
          "flagged": false, 
          "user": "manual-proof"
        }
      ]
    }, 
    {
      "T-bar": {
        "status": "final", 
        "confidence": 1.0, 
        "body ID": 2431152, 
        "convergent": "convergent", 
        "location": [
          2638, 
          5928, 
          2509
        ], 
        "user": "manual-proof"
      }, 
      "partners": [
        {
          "confidence": 1.0, 
          "body ID": 54977, 
          "traced": true, 
          "location": [
            2649, 
            5917, 
            2498
          ], 
          "flagged": false, 
          "user": "manual-proof"
        }, 
        {
          "confidence": 1.0, 
          "body ID": 10563, 
          "traced": true, 
          "location": [
            2638, 
            5941, 
            2497
          ], 
          "flagged": false, 
          "user": "manual-proof"
        }, 
        {
          "confidence": 1.0, 
          "body ID": 124367, 
          "traced": true, 
          "location": [
            2654, 
            5928, 
            2509
          ], 
          "flagged": true, 
          "user": "manual-proof"
        }
      ]
    }, 
    {
      "T-bar": {
        "status": "final", 
        "confidence": 1.0, 
        "body ID": 2257175, 
        "user": "manual-proof", 
        "location": [
          2640, 
          6417, 
          2182
        ]
      }, 
      "partners": [
        {
          "confidence": 1.0, 
          "body ID": 3258535, 
          "traced": true, 
          "location": [
            2655, 
            6412, 
            2184
          ], 
          "flagged": false, 
          "user": "manual-proof"
        }
      ]
    }, 
    {
      "T-bar": {
        "status": "final", 
        "confidence": 1.0, 
        "body ID": 1685064, 
        "convergent": "convergent", 
        "location": [
          2642, 
          5943, 
          2473
        ], 
        "user": "manual-proof"
      }, 
      "partners": [
        {
          "confidence": 1.0, 
          "body ID": 1787089, 
          "traced": true, 
          "location": [
            2628, 
            5925, 
            2473
          ], 
          "flagged": true, 
          "user": "manual-proof"
        }, 
        {
          "confidence": 1.0, 
          "body ID": 54977, 
          "traced": true, 
          "location": [
            2641, 
            5927, 
            2483
          ], 
          "flagged": false, 
          "user": "manual-proof"
        }, 
        {
          "confidence": 1.0, 
          "body ID": 10563, 
          "traced": true, 
          "location": [
            2632, 
            5942, 
            2483
          ], 
          "flagged": false, 
          "user": "manual-proof"
        }
      ]
    }, 
    {
      "T-bar": {
        "status": "final", 
        "confidence": 1.0, 
        "body ID": 2, 
        "user": "manual-proof", 
        "location": [
          2643, 
          6209, 
          2683
        ]
      }, 
      "partners": [
        {
          "confidence": 1.0, 
          "body ID": 1920947, 
          "traced": true, 
          "location": [
            2623, 
            6223, 
            2683
          ], 
          "flagged": false, 
          "user": "manual-proof"
        }, 
        {
          "confidence": 1.0, 
          "body ID": 2611899, 
          "traced": true, 
          "location": [
            2631, 
            6234, 
            2683
          ], 
          "flagged": false, 
          "user": "manual-proof"
        }, 
        {
          "confidence": 1.0, 
          "body ID": 2640314, 
          "traced": true, 
          "location": [
            2641, 
            6213, 
            2696
          ], 
          "flagged": false, 
          "user": "manual-proof"
        }, 
        {
          "confidence": 1.0, 
          "body ID": 2963476, 
          "traced": true, 
          "location": [
            2624, 
            6208, 
            2694
          ], 
          "flagged": false, 
          "user": "manual-proof"
        }, 
        {
          "confidence": 1.0, 
          "body ID": 1630342, 
          "traced": true, 
          "location": [
            2661, 
            6209, 
            2694
          ], 
          "flagged": false, 
          "user": "manual-proof"
        }
      ]
    }, 
    {
      "T-bar": {
        "status": "final", 
        "confidence": 1.0, 
        "body ID": 3184928, 
        "convergent": "convergent", 
        "location": [
          2643, 
          6235, 
          2794
        ], 
        "user": "manual-proof"
      }, 
      "partners": [
        {
          "confidence": 1.0, 
          "body ID": 54977, 
          "traced": true, 
          "location": [
            2629, 
            6212, 
            2793
          ], 
          "flagged": false, 
          "user": "manual-proof"
        }, 
        {
          "confidence": 1.0, 
          "body ID": 3385350, 
          "traced": true, 
          "location": [
            2621, 
            6241, 
            2793
          ], 
          "flagged": true, 
          "user": "manual-proof"
        }
      ]
    }, 
    {
      "T-bar": {
        "status": "final", 
        "confidence": 1.0, 
        "body ID": 1662042, 
        "convergent": "convergent", 
        "location": [
          2644, 
          6182, 
          2505
        ], 
        "user": "manual-proof"
      }, 
      "partners": [
        {
          "confidence": 1.0, 
          "body ID": 10563, 
          "traced": true, 
          "location": [
            2651, 
            6156, 
            2505
          ], 
          "flagged": false, 
          "user": "manual-proof"
        }, 
        {
          "confidence": 1.0, 
          "body ID": 1791047, 
          "traced": true, 
          "location": [
            2662, 
            6174, 
            2516
          ], 
          "flagged": false, 
          "user": "manual-proof"
        }, 
        {
          "confidence": 1.0, 
          "body ID": 2164305, 
          "traced": true, 
          "location": [
            2675, 
            6176, 
            2505
          ], 
          "flagged": false, 
          "user": "manual-proof"
        }
      ]
    }, 
    {
      "T-bar": {
        "status": "final", 
        "confidence": 1.0, 
        "body ID": 1630342, 
        "user": "manual-proof", 
        "location": [
          2646, 
          5749, 
          2832
        ]
      }, 
      "partners": [
        {
          "confidence": 1.0, 
          "body ID": 3385350, 
          "traced": true, 
          "location": [
            2647, 
            5742, 
            2843
          ], 
          "flagged": false, 
          "user": "manual-proof"
        }, 
        {
          "confidence": 1.0, 
          "body ID": 54977, 
          "traced": true, 
          "location": [
            2666, 
            5759, 
            2832
          ], 
          "flagged": false, 
          "user": "manual-proof"
        }
      ]
    }, 
    {
      "T-bar": {
        "status": "final", 
        "confidence": 1.0, 
        "body ID": 6924195, 
        "user": "shinomiyaa", 
        "location": [
          2647, 
          3542, 
          11877
        ]
      }, 
      "partners": []
    }, 
    {
      "T-bar": {
        "status": "final", 
        "confidence": 1.0, 
        "body ID": 958800, 
        "convergent": "convergent", 
        "location": [
          2647, 
          6474, 
          2466
        ], 
        "user": "manual-proof"
      }, 
      "partners": [
        {
          "confidence": 1.0, 
          "body ID": 10563, 
          "traced": true, 
          "location": [
            2662, 
            6486, 
            2475
          ], 
          "flagged": true, 
          "user": "manual-proof"
        }, 
        {
          "confidence": 1.0, 
          "body ID": 2, 
          "traced": true, 
          "location": [
            2663, 
            6494, 
            2467
          ], 
          "flagged": true, 
          "user": "manual-proof"
        }, 
        {
          "confidence": 1.0, 
          "body ID": 54977, 
          "traced": true, 
          "location": [
            2671, 
            6468, 
            2467
          ], 
          "flagged": false, 
          "user": "manual-proof"
        }, 
        {
          "confidence": 1.0, 
          "body ID": 2167316, 
          "traced": true, 
          "location": [
            2642, 
            6504, 
            2475
          ], 
          "flagged": true, 
          "user": "manual-proof"
        }
      ]
    }, 
    {
      "T-bar": {
        "status": "final", 
        "confidence": 1.0, 
        "body ID": 1920947, 
        "convergent": "convergent", 
        "location": [
          2649, 
          6034, 
          2500
        ], 
        "user": "manual-proof"
      }, 
      "partners": [
        {
          "confidence": 1.0, 
          "body ID": 2095117, 
          "traced": true, 
          "location": [
            2636, 
            6016, 
            2500
          ], 
          "flagged": true, 
          "user": "manual-proof"
        }, 
        {
          "confidence": 1.0, 
          "body ID": 124367, 
          "traced": true, 
          "location": [
            2657, 
            6018, 
            2497
          ], 
          "flagged": false, 
          "user": "manual-proof"
        }, 
        {
          "confidence": 1.0, 
          "body ID": 10563, 
          "traced": true, 
          "location": [
            2662, 
            6023, 
            2501
          ], 
          "flagged": false, 
          "user": "manual-proof"
        }
      ]
    }, 
    {
      "T-bar": {
        "status": "final", 
        "confidence": 1.0, 
        "body ID": 473539, 
        "user": "manual-proof", 
        "location": [
          2649, 
          6265, 
          2234
        ]
      }, 
      "partners": [
        {
          "confidence": 1.0, 
          "body ID": 2, 
          "traced": true, 
          "location": [
            2646, 
            6295, 
            2230
          ], 
          "flagged": false, 
          "user": "manual-proof"
        }, 
        {
          "confidence": 1.0, 
          "body ID": 513414, 
          "traced": true, 
          "location": [
            2672, 
            6282, 
            2238
          ], 
          "flagged": false, 
          "user": "manual-proof"
        }
      ]
    }, 
    {
      "T-bar": {
        "status": "final", 
        "confidence": 1.0, 
        "body ID": 3184928, 
        "convergent": "convergent", 
        "location": [
          2649, 
          6267, 
          2796
        ], 
        "user": "manual-proof"
      }, 
      "partners": [
        {
          "confidence": 1.0, 
          "body ID": 3385350, 
          "traced": true, 
          "location": [
            2625, 
            6278, 
            2796
          ], 
          "flagged": true, 
          "user": "manual-proof"
        }, 
        {
          "confidence": 1.0, 
          "body ID": 4075081, 
          "traced": true, 
          "location": [
            2643, 
            6279, 
            2805
          ], 
          "flagged": false, 
          "user": "manual-proof"
        }
      ]
    }, 
    {
      "T-bar": {
        "status": "final", 
        "confidence": 1.0, 
        "body ID": 1662042, 
        "user": "manual-proof", 
        "location": [
          2650, 
          5905, 
          2806
        ]
      }, 
      "partners": [
        {
          "confidence": 1.0, 
          "body ID": 54977, 
          "traced": true, 
          "location": [
            2633, 
            5896, 
            2806
          ], 
          "flagged": false, 
          "user": "manual-proof"
        }, 
        {
          "confidence": 1.0, 
          "body ID": 2095117, 
          "traced": true, 
          "location": [
            2635, 
            5918, 
            2806
          ], 
          "flagged": false, 
          "user": "manual-proof"
        }
      ]
    }, 
    {
      "T-bar": {
        "status": "final", 
        "confidence": 1.0, 
        "body ID": 6924195, 
        "user": "shinomiyaa", 
        "location": [
          2652, 
          3589, 
          11910
        ]
      }, 
      "partners": []
    }, 
    {
      "T-bar": {
        "status": "final", 
        "confidence": 1.0, 
        "body ID": 1680108, 
        "convergent": "convergent", 
        "location": [
          2652, 
          6110, 
          2518
        ], 
        "user": "manual-proof"
      }, 
      "partners": [
        {
          "confidence": 1.0, 
          "body ID": 1920947, 
          "traced": true, 
          "location": [
            2665, 
            6096, 
            2518
          ], 
          "flagged": true, 
          "user": "manual-proof"
        }, 
        {
          "confidence": 1.0, 
          "body ID": 10563, 
          "traced": true, 
          "location": [
            2675, 
            6110, 
            2510
          ], 
          "flagged": false, 
          "user": "manual-proof"
        }, 
        {
          "confidence": 1.0, 
          "body ID": 54977, 
          "traced": true, 
          "location": [
            2669, 
            6118, 
            2518
          ], 
          "flagged": true, 
          "user": "manual-proof"
        }
      ]
    }, 
    {
      "T-bar": {
        "status": "final", 
        "confidence": 1.0, 
        "body ID": 2167316, 
        "convergent": "convergent", 
        "location": [
          2652, 
          6510, 
          2475
        ], 
        "user": "manual-proof"
      }, 
      "partners": [
        {
          "confidence": 1.0, 
          "body ID": 958800, 
          "traced": true, 
          "location": [
            2639, 
            6485, 
            2478
          ], 
          "flagged": true, 
          "user": "manual-proof"
        }, 
        {
          "confidence": 1.0, 
          "body ID": 10563, 
          "traced": true, 
          "location": [
            2669, 
            6491, 
            2478
          ], 
          "flagged": true, 
          "user": "manual-proof"
        }, 
        {
          "confidence": 1.0, 
          "body ID": 2, 
          "traced": true, 
          "location": [
            2675, 
            6515, 
            2475
          ], 
          "flagged": false, 
          "user": "manual-proof"
        }
      ]
    }, 
    {
      "T-bar": {
        "status": "final", 
        "confidence": 1.0, 
        "body ID": 1920947, 
        "user": "manual-proof", 
        "location": [
          2654, 
          6326, 
          2752
        ]
      }, 
      "partners": [
        {
          "confidence": 1.0, 
          "body ID": 2963476, 
          "traced": true, 
          "location": [
            2679, 
            6309, 
            2751
          ], 
          "flagged": false, 
          "user": "manual-proof"
        }, 
        {
          "confidence": 1.0, 
          "body ID": 1678839, 
          "traced": true, 
          "location": [
            2670, 
            6309, 
            2757
          ], 
          "flagged": false, 
          "user": "manual-proof"
        }, 
        {
          "confidence": 1.0, 
          "body ID": 513414, 
          "traced": true, 
          "location": [
            2674, 
            6336, 
            2752
          ], 
          "flagged": false, 
          "user": "manual-proof"
        }, 
        {
          "confidence": 1.0, 
          "body ID": 10563, 
          "traced": true, 
          "location": [
            2665, 
            6343, 
            2759
          ], 
          "flagged": false, 
          "user": "manual-proof"
        }
      ]
    }, 
    {
      "T-bar": {
        "status": "final", 
        "confidence": 1.0, 
        "body ID": 124367, 
        "convergent": "convergent", 
        "location": [
          2655, 
          5940, 
          2498
        ], 
        "user": "manual-proof"
      }, 
      "partners": [
        {
          "confidence": 1.0, 
          "body ID": 54977, 
          "traced": true, 
          "location": [
            2643, 
            5923, 
            2498
          ], 
          "flagged": false, 
          "user": "manual-proof"
        }, 
        {
          "confidence": 1.0, 
          "body ID": 10563, 
          "traced": true, 
          "location": [
            2639, 
            5946, 
            2497
          ], 
          "flagged": false, 
          "user": "manual-proof"
        }, 
        {
          "confidence": 1.0, 
          "body ID": 2431152, 
          "traced": true, 
          "location": [
            2634, 
            5947, 
            2504
          ], 
          "flagged": true, 
          "user": "manual-proof"
        }, 
        {
          "confidence": 1.0, 
          "traced": true, 
          "body ID": 2431152, 
          "user": "ogundeyio", 
          "location": [
            2632, 
            5937, 
            2506
          ]
        }
      ]
    }, 
    {
      "T-bar": {
        "status": "final", 
        "confidence": 1.0, 
        "body ID": 5422595, 
        "user": "shinomiyaa", 
        "location": [
          2656, 
          3099, 
          11489
        ]
      }, 
      "partners": []
    }, 
    {
      "T-bar": {
        "status": "final", 
        "confidence": 1.0, 
        "body ID": 3385350, 
        "convergent": "convergent", 
        "location": [
          2656, 
          5704, 
          2851
        ], 
        "user": "manual-proof"
      }, 
      "partners": [
        {
          "confidence": 1.0, 
          "body ID": 3749873, 
          "traced": true, 
          "location": [
            2677, 
            5711, 
            2851
          ], 
          "flagged": false, 
          "user": "manual-proof"
        }, 
        {
          "confidence": 1.0, 
          "body ID": 2631895, 
          "traced": true, 
          "location": [
            2666, 
            5738, 
            2851
          ], 
          "flagged": true, 
          "user": "manual-proof"
        }
      ]
    }, 
    {
      "T-bar": {
        "status": "final", 
        "confidence": 1.0, 
        "body ID": 954925, 
        "convergent": "convergent", 
        "location": [
          2656, 
          6366, 
          2693
        ], 
        "user": "manual-proof"
      }, 
      "partners": [
        {
          "confidence": 1.0, 
          "body ID": 54977, 
          "traced": true, 
          "location": [
            2681, 
            6346, 
            2686
          ], 
          "flagged": true, 
          "user": "manual-proof"
        }, 
        {
          "confidence": 1.0, 
          "body ID": 10563, 
          "traced": true, 
          "location": [
            2665, 
            6343, 
            2697
          ], 
          "flagged": true, 
          "user": "manual-proof"
        }, 
        {
          "confidence": 1.0, 
          "body ID": 513414, 
          "traced": true, 
          "location": [
            2673, 
            6368, 
            2698
          ], 
          "flagged": false, 
          "user": "manual-proof"
        }
      ]
    }, 
    {
      "T-bar": {
        "status": "final", 
        "confidence": 1.0, 
        "body ID": 2095117, 
        "convergent": "convergent", 
        "location": [
          2658, 
          5845, 
          2914
        ], 
        "user": "manual-proof"
      }, 
      "partners": [
        {
          "confidence": 1.0, 
          "body ID": 54977, 
          "traced": true, 
          "location": [
            2647, 
            5868, 
            2914
          ], 
          "flagged": false, 
          "user": "manual-proof"
        }, 
        {
          "confidence": 1.0, 
          "body ID": 4010012, 
          "traced": true, 
          "location": [
            2671, 
            5870, 
            2914
          ], 
          "flagged": true, 
          "user": "manual-proof"
        }
      ]
    }, 
    {
      "T-bar": {
        "status": "final", 
        "confidence": 1.0, 
        "body ID": 1791988, 
        "convergent": "convergent", 
        "location": [
          2658, 
          6409, 
          2563
        ], 
        "user": "manual-proof"
      }, 
      "partners": [
        {
          "confidence": 1.0, 
          "body ID": 2530770, 
          "traced": true, 
          "location": [
            2671, 
            6431, 
            2557
          ], 
          "flagged": true, 
          "user": "manual-proof"
        }, 
        {
          "confidence": 1.0, 
          "body ID": 513414, 
          "traced": true, 
          "location": [
            2647, 
            6425, 
            2563
          ], 
          "flagged": false, 
          "user": "manual-proof"
        }
      ]
    }, 
    {
      "T-bar": {
        "status": "final", 
        "confidence": 1.0, 
        "body ID": 4315907, 
        "user": "manual-proof", 
        "location": [
          2659, 
          6696, 
          2174
        ]
      }, 
      "partners": [
        {
          "confidence": 1.0, 
          "body ID": 3258535, 
          "traced": true, 
          "location": [
            2673, 
            6684, 
            2173
          ], 
          "flagged": false, 
          "user": "manual-proof"
        }, 
        {
          "confidence": 1.0, 
          "body ID": 124367, 
          "traced": true, 
          "location": [
            2680, 
            6704, 
            2173
          ], 
          "flagged": false, 
          "user": "manual-proof"
        }, 
        {
          "confidence": 1.0, 
          "body ID": 2257175, 
          "traced": true, 
          "location": [
            2668, 
            6675, 
            2176
          ], 
          "flagged": false, 
          "user": "manual-proof"
        }
      ]
    }, 
    {
      "T-bar": {
        "status": "final", 
        "confidence": 1.0, 
        "body ID": 1920947, 
        "convergent": "convergent", 
        "location": [
          2660, 
          6090, 
          2518
        ], 
        "user": "manual-proof"
      }, 
      "partners": [
        {
          "confidence": 1.0, 
          "body ID": 1680108, 
          "traced": true, 
          "location": [
            2660, 
            6110, 
            2518
          ], 
          "flagged": true, 
          "user": "manual-proof"
        }, 
        {
          "confidence": 1.0, 
          "body ID": 10563, 
          "traced": true, 
          "location": [
            2680, 
            6107, 
            2510
          ], 
          "flagged": false, 
          "user": "manual-proof"
        }, 
        {
          "confidence": 1.0, 
          "body ID": 54977, 
          "traced": true, 
          "location": [
            2671, 
            6112, 
            2518
          ], 
          "flagged": false, 
          "user": "manual-proof"
        }
      ]
    }, 
    {
      "T-bar": {
        "status": "final", 
        "confidence": 1.0, 
        "body ID": 2530770, 
        "convergent": "convergent", 
        "location": [
          2660, 
          6441, 
          2558
        ], 
        "user": "manual-proof"
      }, 
      "partners": [
        {
          "confidence": 1.0, 
          "body ID": 513414, 
          "traced": true, 
          "location": [
            2642, 
            6417, 
            2558
          ], 
          "flagged": false, 
          "user": "manual-proof"
        }, 
        {
          "confidence": 1.0, 
          "body ID": 1791988, 
          "traced": true, 
          "location": [
            2666, 
            6404, 
            2558
          ], 
          "flagged": true, 
          "user": "manual-proof"
        }
      ]
    }, 
    {
      "T-bar": {
        "status": "final", 
        "confidence": 1.0, 
        "body ID": 513414, 
        "convergent": "convergent", 
        "location": [
          2661, 
          6168, 
          2698
        ], 
        "user": "manual-proof"
      }, 
      "partners": [
        {
          "confidence": 1.0, 
          "body ID": 2, 
          "traced": true, 
          "location": [
            2646, 
            6182, 
            2698
          ], 
          "flagged": false, 
          "user": "manual-proof"
        }, 
        {
          "confidence": 1.0, 
          "body ID": 1630342, 
          "traced": true, 
          "location": [
            2663, 
            6193, 
            2698
          ], 
          "flagged": false, 
          "user": "manual-proof"
        }, 
        {
          "confidence": 1.0, 
          "body ID": 1190582, 
          "traced": true, 
          "location": [
            2685, 
            6188, 
            2700
          ], 
          "flagged": true, 
          "user": "manual-proof"
        }, 
        {
          "confidence": 1.0, 
          "body ID": 3318122, 
          "traced": true, 
          "location": [
            2692, 
            6187, 
            2721
          ], 
          "flagged": true, 
          "user": "manual-proof"
        }
      ]
    }, 
    {
      "T-bar": {
        "status": "final", 
        "confidence": 1.0, 
        "body ID": 954925, 
        "user": "manual-proof", 
        "location": [
          2661, 
          6689, 
          2338
        ]
      }, 
      "partners": [
        {
          "confidence": 1.0, 
          "body ID": 2625791, 
          "traced": true, 
          "location": [
            2679, 
            6689, 
            2338
          ], 
          "flagged": false, 
          "user": "manual-proof"
        }
      ]
    }, 
    {
      "T-bar": {
        "status": "final", 
        "confidence": 1.0, 
        "body ID": 958800, 
        "convergent": "convergent", 
        "location": [
          2662, 
          6739, 
          2343
        ], 
        "user": "manual-proof"
      }, 
      "partners": [
        {
          "confidence": 1.0, 
          "body ID": 954925, 
          "traced": true, 
          "location": [
            2666, 
            6716, 
            2334
          ], 
          "flagged": true, 
          "user": "manual-proof"
        }, 
        {
          "confidence": 1.0, 
          "body ID": 2625791, 
          "traced": true, 
          "location": [
            2681, 
            6729, 
            2343
          ], 
          "flagged": false, 
          "user": "manual-proof"
        }
      ]
    }, 
    {
      "T-bar": {
        "status": "final", 
        "confidence": 1.0, 
        "body ID": 2611899, 
        "convergent": "convergent", 
        "location": [
          2663, 
          6323, 
          2688
        ], 
        "user": "manual-proof"
      }, 
      "partners": [
        {
          "confidence": 1.0, 
          "body ID": 54977, 
          "traced": true, 
          "location": [
            2678, 
            6331, 
            2684
          ], 
          "flagged": false, 
          "user": "manual-proof"
        }, 
        {
          "confidence": 1.0, 
          "body ID": 954925, 
          "traced": true, 
          "location": [
            2658, 
            6342, 
            2684
          ], 
          "flagged": true, 
          "user": "manual-proof"
        }, 
        {
          "confidence": 1.0, 
          "body ID": 10563, 
          "traced": true, 
          "location": [
            2669, 
            6339, 
            2698
          ], 
          "flagged": true, 
          "user": "manual-proof"
        }
      ]
    }, 
    {
      "T-bar": {
        "status": "final", 
        "confidence": 1.0, 
        "body ID": 2631895, 
        "convergent": "convergent", 
        "location": [
          2664, 
          5724, 
          2859
        ], 
        "user": "manual-proof"
      }, 
      "partners": [
        {
          "confidence": 1.0, 
          "body ID": 3385350, 
          "traced": true, 
          "location": [
            2648, 
            5704, 
            2859
          ], 
          "flagged": true, 
          "user": "manual-proof"
        }, 
        {
          "confidence": 1.0, 
          "body ID": 3749873, 
          "traced": true, 
          "location": [
            2676, 
            5711, 
            2853
          ], 
          "flagged": false, 
          "user": "manual-proof"
        }
      ]
    }, 
    {
      "T-bar": {
        "status": "final", 
        "confidence": 1.0, 
        "body ID": 35568635, 
        "user": "shinomiyaa", 
        "location": [
          2665, 
          2724, 
          10864
        ]
      }, 
      "partners": []
    }, 
    {
      "T-bar": {
        "status": "final", 
        "confidence": 1.0, 
        "body ID": 6, 
        "user": "manual-proof", 
        "location": [
          2665, 
          6406, 
          2453
        ]
      }, 
      "partners": [
        {
          "confidence": 1.0, 
          "body ID": 1685064, 
          "traced": true, 
          "location": [
            2682, 
            6394, 
            2453
          ], 
          "flagged": false, 
          "user": "manual-proof"
        }, 
        {
          "confidence": 1.0, 
          "body ID": 43752, 
          "traced": true, 
          "location": [
            2676, 
            6420, 
            2453
          ], 
          "flagged": false, 
          "user": "manual-proof"
        }
      ]
    }, 
    {
      "T-bar": {
        "status": "final", 
        "confidence": 1.0, 
        "body ID": 3258535, 
        "user": "manual-proof", 
        "location": [
          2665, 
          6419, 
          2156
        ]
      }, 
      "partners": [
        {
          "confidence": 1.0, 
          "body ID": 2257175, 
          "traced": true, 
          "location": [
            2641, 
            6420, 
            2156
          ], 
          "flagged": false, 
          "user": "manual-proof"
        }
      ]
    }, 
    {
      "T-bar": {
        "status": "final", 
        "confidence": 1.0, 
        "body ID": 51239, 
        "convergent": "convergent", 
        "location": [
          2666, 
          5845, 
          2612
        ], 
        "user": "manual-proof"
      }, 
      "partners": [
        {
          "confidence": 1.0, 
          "body ID": 2178477, 
          "traced": true, 
          "location": [
            2687, 
            5846, 
            2612
          ], 
          "flagged": true, 
          "user": "manual-proof"
        }, 
        {
          "confidence": 1.0, 
          "body ID": 54977, 
          "traced": true, 
          "location": [
            2682, 
            5849, 
            2603
          ], 
          "flagged": false, 
          "user": "manual-proof"
        }
      ]
    }, 
    {
      "T-bar": {
        "status": "final", 
        "confidence": 1.0, 
        "body ID": 4010012, 
        "convergent": "convergent", 
        "location": [
          2666, 
          5874, 
          2913
        ], 
        "user": "manual-proof"
      }, 
      "partners": [
        {
          "confidence": 1.0, 
          "body ID": 2095117, 
          "traced": true, 
          "location": [
            2667, 
            5851, 
            2913
          ], 
          "flagged": true, 
          "user": "manual-proof"
        }, 
        {
          "confidence": 1.0, 
          "body ID": 54977, 
          "traced": true, 
          "location": [
            2647, 
            5872, 
            2913
          ], 
          "flagged": false, 
          "user": "manual-proof"
        }
      ]
    }, 
    {
      "T-bar": {
        "status": "final", 
        "confidence": 1.0, 
        "body ID": 1791047, 
        "user": "manual-proof", 
        "location": [
          2666, 
          6024, 
          2651
        ]
      }, 
      "partners": [
        {
          "confidence": 1.0, 
          "body ID": 51239, 
          "traced": true, 
          "location": [
            2676, 
            6019, 
            2657
          ], 
          "flagged": false, 
          "user": "manual-proof"
        }, 
        {
          "confidence": 1.0, 
          "body ID": 1662042, 
          "traced": true, 
          "location": [
            2661, 
            6027, 
            2661
          ], 
          "flagged": false, 
          "user": "manual-proof"
        }
      ]
    }, 
    {
      "T-bar": {
        "status": "final", 
        "confidence": 1.0, 
        "body ID": 1791047, 
        "convergent": "convergent", 
        "location": [
          2669, 
          6165, 
          2516
        ], 
        "user": "manual-proof"
      }, 
      "partners": [
        {
          "confidence": 1.0, 
          "body ID": 54977, 
          "traced": true, 
          "location": [
            2679, 
            6142, 
            2516
          ], 
          "flagged": false, 
          "user": "manual-proof"
        }, 
        {
          "confidence": 1.0, 
          "body ID": 2164305, 
          "traced": true, 
          "location": [
            2682, 
            6168, 
            2506
          ], 
          "flagged": true, 
          "user": "manual-proof"
        }, 
        {
          "confidence": 1.0, 
          "body ID": 10563, 
          "traced": true, 
          "location": [
            2657, 
            6149, 
            2506
          ], 
          "flagged": false, 
          "user": "manual-proof"
        }
      ]
    }, 
    {
      "T-bar": {
        "status": "final", 
        "confidence": 1.0, 
        "body ID": 1630342, 
        "convergent": "convergent", 
        "location": [
          2671, 
          6154, 
          2758
        ], 
        "user": "manual-proof"
      }, 
      "partners": [
        {
          "confidence": 1.0, 
          "body ID": 513414, 
          "traced": true, 
          "location": [
            2679, 
            6142, 
            2748
          ], 
          "flagged": false, 
          "user": "manual-proof"
        }, 
        {
          "confidence": 1.0, 
          "body ID": 1791047, 
          "traced": true, 
          "location": [
            2685, 
            6143, 
            2758
          ], 
          "flagged": false, 
          "user": "manual-proof"
        }, 
        {
          "confidence": 1.0, 
          "body ID": 10563, 
          "traced": true, 
          "location": [
            2690, 
            6162, 
            2758
          ], 
          "flagged": false, 
          "user": "manual-proof"
        }, 
        {
          "confidence": 1.0, 
          "body ID": 2640314, 
          "traced": true, 
          "location": [
            2687, 
            6188, 
            2758
          ], 
          "flagged": false, 
          "user": "manual-proof"
        }
      ]
    }, 
    {
      "T-bar": {
        "status": "final", 
        "confidence": 1.0, 
        "body ID": 1719099, 
        "convergent": "convergent", 
        "location": [
          2672, 
          5675, 
          2892
        ], 
        "user": "manual-proof"
      }, 
      "partners": [
        {
          "confidence": 1.0, 
          "body ID": 3749873, 
          "traced": true, 
          "location": [
            2663, 
            5656, 
            2892
          ], 
          "flagged": false, 
          "user": "manual-proof"
        }, 
        {
          "confidence": 1.0, 
          "body ID": 1869350, 
          "traced": true, 
          "location": [
            2683, 
            5648, 
            2892
          ], 
          "flagged": true, 
          "user": "manual-proof"
        }
      ]
    }, 
    {
      "T-bar": {
        "status": "final", 
        "confidence": 1.0, 
        "body ID": 2164305, 
        "convergent": "convergent", 
        "location": [
          2672, 
          6166, 
          2503
        ], 
        "user": "manual-proof"
      }, 
      "partners": [
        {
          "confidence": 1.0, 
          "body ID": 1791047, 
          "traced": true, 
          "location": [
            2674, 
            6174, 
            2514
          ], 
          "flagged": true, 
          "user": "manual-proof"
        }, 
        {
          "confidence": 1.0, 
          "body ID": 10563, 
          "traced": true, 
          "location": [
            2657, 
            6151, 
            2503
          ], 
          "flagged": false, 
          "user": "manual-proof"
        }, 
        {
          "confidence": 1.0, 
          "body ID": 54977, 
          "traced": true, 
          "location": [
            2679, 
            6147, 
            2503
          ], 
          "flagged": false, 
          "user": "manual-proof"
        }
      ]
    }, 
    {
      "T-bar": {
        "status": "final", 
        "confidence": 1.0, 
        "body ID": 2178308, 
        "convergent": "convergent", 
        "location": [
          2674, 
          6229, 
          2605
        ], 
        "user": "manual-proof"
      }, 
      "partners": [
        {
          "confidence": 1.0, 
          "body ID": 2193650, 
          "traced": true, 
          "location": [
            2689, 
            6207, 
            2605
          ], 
          "flagged": true, 
          "user": "manual-proof"
        }, 
        {
          "confidence": 1.0, 
          "body ID": 10563, 
          "traced": true, 
          "location": [
            2697, 
            6232, 
            2605
          ], 
          "flagged": false, 
          "user": "manual-proof"
        }, 
        {
          "confidence": 1.0, 
          "body ID": 124367, 
          "traced": true, 
          "location": [
            2695, 
            6248, 
            2598
          ], 
          "flagged": true, 
          "user": "manual-proof"
        }
      ]
    }, 
    {
      "T-bar": {
        "status": "final", 
        "confidence": 1.0, 
        "body ID": 954925, 
        "convergent": "convergent", 
        "location": [
          2674, 
          6718, 
          2334
        ], 
        "user": "manual-proof"
      }, 
      "partners": [
        {
          "confidence": 1.0, 
          "body ID": 958800, 
          "traced": true, 
          "location": [
            2662, 
            6729, 
            2338
          ], 
          "flagged": true, 
          "user": "manual-proof"
        }, 
        {
          "confidence": 1.0, 
          "body ID": 2625791, 
          "traced": true, 
          "location": [
            2683, 
            6723, 
            2338
          ], 
          "flagged": false, 
          "user": "manual-proof"
        }
      ]
    }, 
    {
      "T-bar": {
        "status": "final", 
        "confidence": 1.0, 
        "body ID": 3385350, 
        "convergent": "convergent", 
        "location": [
          2675, 
          5595, 
          2854
        ], 
        "user": "manual-proof"
      }, 
      "partners": [
        {
          "confidence": 1.0, 
          "body ID": 1630342, 
          "traced": true, 
          "location": [
            2704, 
            5588, 
            2846
          ], 
          "flagged": true, 
          "user": "manual-proof"
        }, 
        {
          "confidence": 1.0, 
          "body ID": 10563, 
          "traced": true, 
          "location": [
            2693, 
            5587, 
            2857
          ], 
          "flagged": false, 
          "user": "manual-proof"
        }, 
        {
          "confidence": 1.0, 
          "body ID": 1869350, 
          "traced": true, 
          "location": [
            2691, 
            5608, 
            2854
          ], 
          "flagged": false, 
          "user": "manual-proof"
        }
      ]
    }, 
    {
      "T-bar": {
        "status": "final", 
        "confidence": 1.0, 
        "body ID": 1680108, 
        "user": "manual-proof", 
        "location": [
          2676, 
          6116, 
          2493
        ]
      }, 
      "partners": [
        {
          "confidence": 1.0, 
          "body ID": 1920947, 
          "traced": true, 
          "location": [
            2677, 
            6090, 
            2493
          ], 
          "flagged": false, 
          "user": "manual-proof"
        }, 
        {
          "confidence": 1.0, 
          "body ID": 1190582, 
          "traced": true, 
          "location": [
            2695, 
            6108, 
            2493
          ], 
          "flagged": false, 
          "user": "manual-proof"
        }, 
        {
          "confidence": 1.0, 
          "body ID": 10563, 
          "traced": true, 
          "location": [
            2684, 
            6110, 
            2500
          ], 
          "flagged": false, 
          "user": "manual-proof"
        }
      ]
    }, 
    {
      "T-bar": {
        "status": "final", 
        "confidence": 1.0, 
        "body ID": 3184928, 
        "convergent": "convergent", 
        "location": [
          2676, 
          6346, 
          2802
        ], 
        "user": "manual-proof"
      }, 
      "partners": [
        {
          "confidence": 1.0, 
          "body ID": 1678839, 
          "traced": true, 
          "location": [
            2695, 
            6330, 
            2802
          ], 
          "flagged": true, 
          "user": "manual-proof"
        }, 
        {
          "confidence": 1.0, 
          "body ID": 10563, 
          "traced": true, 
          "location": [
            2689, 
            6364, 
            2802
          ], 
          "flagged": false, 
          "user": "manual-proof"
        }
      ]
    }, 
    {
      "T-bar": {
        "status": "final", 
        "confidence": 1.0, 
        "body ID": 2530770, 
        "convergent": "convergent", 
        "location": [
          2676, 
          6462, 
          2490
        ], 
        "user": "manual-proof"
      }, 
      "partners": [
        {
          "confidence": 1.0, 
          "body ID": 10563, 
          "traced": true, 
          "location": [
            2667, 
            6476, 
            2484
          ], 
          "flagged": true, 
          "user": "manual-proof"
        }, 
        {
          "confidence": 1.0, 
          "body ID": 54977, 
          "traced": true, 
          "location": [
            2676, 
            6469, 
            2483
          ], 
          "flagged": false, 
          "user": "manual-proof"
        }
      ]
    }, 
    {
      "T-bar": {
        "status": "final", 
        "confidence": 1.0, 
        "body ID": 3127884, 
        "convergent": "convergent", 
        "location": [
          2676, 
          6618, 
          2486
        ], 
        "user": "manual-proof"
      }, 
      "partners": [
        {
          "confidence": 1.0, 
          "body ID": 513414, 
          "traced": true, 
          "location": [
            2656, 
            6584, 
            2486
          ], 
          "flagged": false, 
          "user": "manual-proof"
        }
      ]
    }, 
    {
      "T-bar": {
        "status": "final", 
        "confidence": 1.0, 
        "body ID": 1730395, 
        "convergent": "convergent", 
        "location": [
          2676, 
          6762, 
          2500
        ], 
        "user": "manual-proof"
      }, 
      "partners": [
        {
          "confidence": 1.0, 
          "body ID": 1787089, 
          "traced": true, 
          "location": [
            2697, 
            6747, 
            2496
          ], 
          "flagged": true, 
          "user": "manual-proof"
        }, 
        {
          "confidence": 1.0, 
          "body ID": 2635252, 
          "traced": true, 
          "location": [
            2693, 
            6757, 
            2505
          ], 
          "flagged": false, 
          "user": "manual-proof"
        }, 
        {
          "confidence": 1.0, 
          "body ID": 54977, 
          "traced": true, 
          "location": [
            2708, 
            6772, 
            2505
          ], 
          "flagged": false, 
          "user": "manual-proof"
        }
      ]
    }, 
    {
      "T-bar": {
        "status": "final", 
        "confidence": 1.0, 
        "body ID": 3687674, 
        "user": "manual-proof", 
        "location": [
          2677, 
          5850, 
          2788
        ]
      }, 
      "partners": [
        {
          "confidence": 1.0, 
          "body ID": 3740768, 
          "traced": true, 
          "location": [
            2682, 
            5852, 
            2769
          ], 
          "flagged": false, 
          "user": "manual-proof"
        }, 
        {
          "confidence": 1.0, 
          "body ID": 10563, 
          "traced": true, 
          "location": [
            2688, 
            5835, 
            2788
          ], 
          "flagged": false, 
          "user": "manual-proof"
        }, 
        {
          "confidence": 1.0, 
          "body ID": 54977, 
          "traced": true, 
          "location": [
            2691, 
            5852, 
            2788
          ], 
          "flagged": false, 
          "user": "manual-proof"
        }
      ]
    }, 
    {
      "T-bar": {
        "status": "final", 
        "confidence": 1.0, 
        "body ID": 6697083, 
        "user": "manual-proof", 
        "location": [
          2678, 
          6630, 
          2327
        ]
      }, 
      "partners": [
        {
          "confidence": 1.0, 
          "body ID": 2148902, 
          "traced": true, 
          "location": [
            2671, 
            6632, 
            2308
          ], 
          "flagged": false, 
          "user": "manual-proof"
        }, 
        {
          "confidence": 1.0, 
          "body ID": 2625791, 
          "traced": true, 
          "location": [
            2670, 
            6645, 
            2336
          ], 
          "flagged": false, 
          "user": "manual-proof"
        }, 
        {
          "confidence": 1.0, 
          "body ID": 1685064, 
          "traced": true, 
          "location": [
            2676, 
            6650, 
            2343
          ], 
          "flagged": false, 
          "user": "manual-proof"
        }
      ]
    }, 
    {
      "T-bar": {
        "status": "final", 
        "confidence": 1.0, 
        "body ID": 2963476, 
        "convergent": "convergent", 
        "location": [
          2679, 
          5616, 
          2709
        ], 
        "user": "manual-proof"
      }, 
      "partners": [
        {
          "confidence": 1.0, 
          "body ID": 10563, 
          "traced": true, 
          "location": [
            2692, 
            5616, 
            2715
          ], 
          "flagged": false, 
          "user": "manual-proof"
        }, 
        {
          "confidence": 1.0, 
          "body ID": 3677248, 
          "traced": true, 
          "location": [
            2681, 
            5609, 
            2720
          ], 
          "flagged": true, 
          "user": "manual-proof"
        }
      ]
    }, 
    {
      "T-bar": {
        "status": "final", 
        "confidence": 1.0, 
        "body ID": 2257175, 
        "convergent": "convergent", 
        "location": [
          2680, 
          6688, 
          2217
        ], 
        "user": "manual-proof"
      }, 
      "partners": [
        {
          "confidence": 1.0, 
          "body ID": 54977, 
          "traced": true, 
          "location": [
            2696, 
            6682, 
            2221
          ], 
          "flagged": false, 
          "user": "manual-proof"
        }, 
        {
          "confidence": 1.0, 
          "body ID": 2095117, 
          "traced": true, 
          "location": [
            2718, 
            6697, 
            2212
          ], 
          "flagged": true, 
          "user": "manual-proof"
        }, 
        {
          "confidence": 1.0, 
          "body ID": 124367, 
          "traced": true, 
          "location": [
            2687, 
            6726, 
            2217
          ], 
          "flagged": false, 
          "user": "manual-proof"
        }
      ]
    }, 
    {
      "T-bar": {
        "status": "final", 
        "confidence": 1.0, 
        "body ID": 2193650, 
        "convergent": "convergent", 
        "location": [
          2681, 
          5887, 
          2593
        ], 
        "user": "manual-proof"
      }, 
      "partners": [
        {
          "confidence": 1.0, 
          "body ID": 54977, 
          "traced": true, 
          "location": [
            2680, 
            5873, 
            2593
          ], 
          "flagged": false, 
          "user": "manual-proof"
        }, 
        {
          "confidence": 1.0, 
          "body ID": 1791988, 
          "traced": true, 
          "location": [
            2696, 
            5884, 
            2593
          ], 
          "flagged": true, 
          "user": "manual-proof"
        }
      ]
    }, 
    {
      "T-bar": {
        "status": "final", 
        "confidence": 1.0, 
        "body ID": 2640314, 
        "convergent": "convergent", 
        "location": [
          2682, 
          6192, 
          2745
        ], 
        "user": "manual-proof"
      }, 
      "partners": [
        {
          "confidence": 1.0, 
          "body ID": 54977, 
          "traced": true, 
          "location": [
            2680, 
            6208, 
            2711
          ], 
          "flagged": false, 
          "user": "manual-proof"
        }, 
        {
          "confidence": 1.0, 
          "body ID": 10563, 
          "traced": true, 
          "location": [
            2687, 
            6171, 
            2745
          ], 
          "flagged": false, 
          "user": "manual-proof"
        }, 
        {
          "confidence": 1.0, 
          "body ID": 3318122, 
          "traced": true, 
          "location": [
            2714, 
            6193, 
            2745
          ], 
          "flagged": true, 
          "user": "manual-proof"
        }
      ]
    }, 
    {
      "T-bar": {
        "status": "final", 
        "confidence": 1.0, 
        "body ID": 4315907, 
        "convergent": "convergent", 
        "location": [
          2682, 
          6365, 
          2397
        ], 
        "user": "manual-proof"
      }, 
      "partners": [
        {
          "confidence": 1.0, 
          "body ID": 2431152, 
          "traced": true, 
          "location": [
            2690, 
            6329, 
            2399
          ], 
          "flagged": true, 
          "user": "manual-proof"
        }, 
        {
          "confidence": 1.0, 
          "body ID": 2, 
          "traced": true, 
          "location": [
            2661, 
            6353, 
            2400
          ], 
          "flagged": false, 
          "user": "manual-proof"
        }
      ]
    }, 
    {
      "T-bar": {
        "status": "final", 
        "confidence": 1.0, 
        "body ID": 124367, 
        "user": "manual-proof", 
        "location": [
          2683, 
          6475, 
          2328
        ]
      }, 
      "partners": [
        {
          "confidence": 1.0, 
          "body ID": 6, 
          "traced": true, 
          "location": [
            2691, 
            6456, 
            2329
          ], 
          "flagged": false, 
          "user": "manual-proof"
        }, 
        {
          "confidence": 1.0, 
          "body ID": 1865803, 
          "traced": true, 
          "location": [
            2701, 
            6477, 
            2329
          ], 
          "flagged": false, 
          "user": "manual-proof"
        }, 
        {
          "confidence": 1.0, 
          "body ID": 4315907, 
          "traced": true, 
          "location": [
            2690, 
            6498, 
            2329
          ], 
          "flagged": false, 
          "user": "manual-proof"
        }
      ]
    }, 
    {
      "T-bar": {
        "status": "final", 
        "confidence": 1.0, 
        "body ID": 1787089, 
        "user": "manual-proof", 
        "location": [
          2684, 
          6659, 
          2517
        ]
      }, 
      "partners": [
        {
          "confidence": 1.0, 
          "body ID": 513414, 
          "traced": true, 
          "location": [
            2692, 
            6639, 
            2517
          ], 
          "flagged": false, 
          "user": "manual-proof"
        }, 
        {
          "confidence": 1.0, 
          "body ID": 3127884, 
          "traced": true, 
          "location": [
            2691, 
            6656, 
            2501
          ], 
          "flagged": false, 
          "user": "manual-proof"
        }, 
        {
          "confidence": 1.0, 
          "body ID": 2, 
          "traced": true, 
          "location": [
            2688, 
            6637, 
            2528
          ], 
          "flagged": false, 
          "user": "manual-proof"
        }
      ]
    }, 
    {
      "T-bar": {
        "status": "final", 
        "confidence": 1.0, 
        "body ID": 3259608, 
        "convergent": "convergent", 
        "location": [
          2685, 
          6506, 
          2773
        ], 
        "user": "manual-proof"
      }, 
      "partners": [
        {
          "confidence": 1.0, 
          "body ID": 3184928, 
          "traced": true, 
          "location": [
            2698, 
            6474, 
            2777
          ], 
          "flagged": true, 
          "user": "manual-proof"
        }, 
        {
          "confidence": 1.0, 
          "body ID": 10563, 
          "traced": true, 
          "location": [
            2712, 
            6504, 
            2775
          ], 
          "flagged": true, 
          "user": "manual-proof"
        }, 
        {
          "confidence": 1.0, 
          "body ID": 4475267, 
          "traced": true, 
          "location": [
            2720, 
            6527, 
            2770
          ], 
          "flagged": false, 
          "user": "manual-proof"
        }, 
        {
          "confidence": 1.0, 
          "body ID": 3385350, 
          "traced": true, 
          "location": [
            2683, 
            6480, 
            2784
          ], 
          "flagged": true, 
          "user": "manual-proof"
        }
      ]
    }, 
    {
      "T-bar": {
        "status": "final", 
        "confidence": 1.0, 
        "body ID": 3740768, 
        "user": "manual-proof", 
        "location": [
          2687, 
          5886, 
          2762
        ]
      }, 
      "partners": [
        {
          "confidence": 1.0, 
          "body ID": 10563, 
          "traced": true, 
          "location": [
            2702, 
            5875, 
            2762
          ], 
          "flagged": false, 
          "user": "manual-proof"
        }, 
        {
          "confidence": 1.0, 
          "body ID": 1662042, 
          "traced": true, 
          "location": [
            2700, 
            5889, 
            2773
          ], 
          "flagged": false, 
          "user": "manual-proof"
        }, 
        {
          "confidence": 1.0, 
          "body ID": 54977, 
          "traced": true, 
          "location": [
            2711, 
            5893, 
            2762
          ], 
          "flagged": false, 
          "user": "manual-proof"
        }
      ]
    }, 
    {
      "T-bar": {
        "status": "final", 
        "confidence": 1.0, 
        "body ID": 2431152, 
        "convergent": "convergent", 
        "location": [
          2687, 
          6338, 
          2408
        ], 
        "user": "manual-proof"
      }, 
      "partners": [
        {
          "confidence": 1.0, 
          "body ID": 124367, 
          "traced": true, 
          "location": [
            2682, 
            6359, 
            2407
          ], 
          "flagged": true, 
          "user": "manual-proof"
        }, 
        {
          "confidence": 1.0, 
          "body ID": 2, 
          "traced": true, 
          "location": [
            2668, 
            6342, 
            2407
          ], 
          "flagged": false, 
          "user": "manual-proof"
        }
      ]
    }, 
    {
      "T-bar": {
        "status": "final", 
        "confidence": 1.0, 
        "body ID": 3154515, 
        "convergent": "convergent", 
        "location": [
          2688, 
          5563, 
          2799
        ], 
        "user": "manual-proof"
      }, 
      "partners": [
        {
          "confidence": 1.0, 
          "body ID": 10563, 
          "traced": true, 
          "location": [
            2711, 
            5555, 
            2799
          ], 
          "flagged": false, 
          "user": "manual-proof"
        }, 
        {
          "confidence": 1.0, 
          "body ID": 3171750, 
          "traced": true, 
          "location": [
            2712, 
            5578, 
            2799
          ], 
          "flagged": true, 
          "user": "manual-proof"
        }, 
        {
          "confidence": 1.0, 
          "body ID": 3258535, 
          "traced": true, 
          "location": [
            2693, 
            5574, 
            2791
          ], 
          "flagged": false, 
          "user": "manual-proof"
        }
      ]
    }, 
    {
      "T-bar": {
        "status": "final", 
        "confidence": 1.0, 
        "body ID": 124367, 
        "convergent": "convergent", 
        "location": [
          2688, 
          6712, 
          2217
        ], 
        "user": "manual-proof"
      }, 
      "partners": [
        {
          "confidence": 1.0, 
          "body ID": 2257175, 
          "traced": true, 
          "location": [
            2670, 
            6704, 
            2217
          ], 
          "flagged": false, 
          "user": "manual-proof"
        }, 
        {
          "confidence": 1.0, 
          "body ID": 54977, 
          "traced": true, 
          "location": [
            2697, 
            6690, 
            2221
          ], 
          "flagged": false, 
          "user": "manual-proof"
        }
      ]
    }, 
    {
      "T-bar": {
        "status": "final", 
        "confidence": 1.0, 
        "body ID": 3171750, 
        "convergent": "convergent", 
        "location": [
          2691, 
          6764, 
          2521
        ], 
        "user": "manual-proof"
      }, 
      "partners": [
        {
          "confidence": 1.0, 
          "body ID": 2635252, 
          "traced": true, 
          "location": [
            2700, 
            6757, 
            2513
          ], 
          "flagged": false, 
          "user": "manual-proof"
        }, 
        {
          "confidence": 1.0, 
          "body ID": 54977, 
          "traced": true, 
          "location": [
            2707, 
            6771, 
            2508
          ], 
          "flagged": false, 
          "user": "manual-proof"
        }, 
        {
          "confidence": 1.0, 
          "body ID": 2633776, 
          "traced": true, 
          "location": [
            2723, 
            6768, 
            2517
          ], 
          "flagged": true, 
          "user": "manual-proof"
        }
      ]
    }, 
    {
      "T-bar": {
        "status": "final", 
        "confidence": 1.0, 
        "body ID": 3764900, 
        "convergent": "convergent", 
        "location": [
          2692, 
          5758, 
          2816
        ], 
        "user": "manual-proof"
      }, 
      "partners": [
        {
          "confidence": 1.0, 
          "body ID": 54977, 
          "traced": true, 
          "location": [
            2688, 
            5788, 
            2816
          ], 
          "flagged": false, 
          "user": "manual-proof"
        }, 
        {
          "confidence": 1.0, 
          "body ID": 3426904, 
          "traced": true, 
          "location": [
            2706, 
            5781, 
            2816
          ], 
          "flagged": true, 
          "user": "manual-proof"
        }, 
        {
          "confidence": 1.0, 
          "body ID": 3749873, 
          "traced": true, 
          "location": [
            2696, 
            5784, 
            2825
          ], 
          "flagged": false, 
          "user": "manual-proof"
        }
      ]
    }, 
    {
      "T-bar": {
        "status": "final", 
        "confidence": 1.0, 
        "body ID": 2611899, 
        "user": "manual-proof", 
        "location": [
          2694, 
          6805, 
          2343
        ]
      }, 
      "partners": [
        {
          "confidence": 1.0, 
          "body ID": 954925, 
          "traced": true, 
          "location": [
            2687, 
            6783, 
            2339
          ], 
          "flagged": false, 
          "user": "manual-proof"
        }, 
        {
          "confidence": 1.0, 
          "body ID": 1685064, 
          "traced": true, 
          "location": [
            2706, 
            6786, 
            2339
          ], 
          "flagged": false, 
          "user": "manual-proof"
        }
      ]
    }, 
    {
      "T-bar": {
        "status": "final", 
        "confidence": 1.0, 
        "body ID": 1678839, 
        "convergent": "convergent", 
        "location": [
          2695, 
          6341, 
          2791
        ], 
        "user": "manual-proof"
      }, 
      "partners": [
        {
          "confidence": 1.0, 
          "body ID": 3184928, 
          "traced": true, 
          "location": [
            2680, 
            6335, 
            2799
          ], 
          "flagged": true, 
          "user": "manual-proof"
        }, 
        {
          "confidence": 1.0, 
          "body ID": 10563, 
          "traced": true, 
          "location": [
            2692, 
            6359, 
            2800
          ], 
          "flagged": false, 
          "user": "manual-proof"
        }
      ]
    }, 
    {
      "T-bar": {
        "status": "final", 
        "confidence": 1.0, 
        "body ID": 2963476, 
        "convergent": "convergent", 
        "location": [
          2695, 
          6382, 
          2694
        ], 
        "user": "manual-proof"
      }, 
      "partners": [
        {
          "confidence": 1.0, 
          "body ID": 54977, 
          "traced": true, 
          "location": [
            2687, 
            6359, 
            2685
          ], 
          "flagged": true, 
          "user": "manual-proof"
        }, 
        {
          "confidence": 1.0, 
          "body ID": 513414, 
          "traced": true, 
          "location": [
            2679, 
            6366, 
            2694
          ], 
          "flagged": false, 
          "user": "manual-proof"
        }, 
        {
          "confidence": 1.0, 
          "body ID": 2640314, 
          "traced": true, 
          "location": [
            2707, 
            6365, 
            2694
          ], 
          "flagged": true, 
          "user": "manual-proof"
        }
      ]
    }, 
    {
      "T-bar": {
        "status": "final", 
        "confidence": 1.0, 
        "body ID": 43752, 
        "convergent": "convergent", 
        "location": [
          2695, 
          6490, 
          2467
        ], 
        "user": "manual-proof"
      }, 
      "partners": [
        {
          "confidence": 1.0, 
          "body ID": 10563, 
          "traced": true, 
          "location": [
            2684, 
            6495, 
            2477
          ], 
          "flagged": true, 
          "user": "manual-proof"
        }, 
        {
          "confidence": 1.0, 
          "body ID": 54977, 
          "traced": true, 
          "location": [
            2682, 
            6478, 
            2472
          ], 
          "flagged": false, 
          "user": "manual-proof"
        }, 
        {
          "confidence": 1.0, 
          "body ID": 2, 
          "traced": true, 
          "location": [
            2680, 
            6503, 
            2469
          ], 
          "flagged": true, 
          "user": "manual-proof"
        }
      ]
    }, 
    {
      "T-bar": {
        "status": "final", 
        "confidence": 1.0, 
        "body ID": 3385350, 
        "convergent": "convergent", 
        "location": [
          2695, 
          6500, 
          2784
        ], 
        "user": "manual-proof"
      }, 
      "partners": [
        {
          "confidence": 1.0, 
          "body ID": 3259608, 
          "traced": true, 
          "location": [
            2680, 
            6487, 
            2773
          ], 
          "flagged": true, 
          "user": "manual-proof"
        }, 
        {
          "confidence": 1.0, 
          "body ID": 10563, 
          "traced": true, 
          "location": [
            2709, 
            6493, 
            2782
          ], 
          "flagged": true, 
          "user": "manual-proof"
        }, 
        {
          "confidence": 1.0, 
          "body ID": 3184928, 
          "traced": true, 
          "location": [
            2699, 
            6478, 
            2774
          ], 
          "flagged": false, 
          "user": "manual-proof"
        }
      ]
    }, 
    {
      "T-bar": {
        "status": "final", 
        "confidence": 1.0, 
        "body ID": 1190582, 
        "convergent": "convergent", 
        "location": [
          2696, 
          6188, 
          2710
        ], 
        "user": "manual-proof"
      }, 
      "partners": [
        {
          "confidence": 1.0, 
          "body ID": 513414, 
          "traced": true, 
          "location": [
            2682, 
            6173, 
            2710
          ], 
          "flagged": true, 
          "user": "manual-proof"
        }, 
        {
          "confidence": 1.0, 
          "body ID": 10563, 
          "traced": true, 
          "location": [
            2677, 
            6197, 
            2710
          ], 
          "flagged": false, 
          "user": "manual-proof"
        }, 
        {
          "confidence": 1.0, 
          "body ID": 54977, 
          "traced": true, 
          "location": [
            2683, 
            6212, 
            2710
          ], 
          "flagged": true, 
          "user": "manual-proof"
        }
      ]
    }, 
    {
      "T-bar": {
        "status": "final", 
        "confidence": 1.0, 
        "body ID": 3677248, 
        "convergent": "convergent", 
        "location": [
          2697, 
          5592, 
          2726
        ], 
        "user": "manual-proof"
      }, 
      "partners": [
        {
          "confidence": 1.0, 
          "body ID": 10563, 
          "traced": true, 
          "location": [
            2728, 
            5581, 
            2727
          ], 
          "flagged": false, 
          "user": "manual-proof"
        }, 
        {
          "confidence": 1.0, 
          "body ID": 3258535, 
          "traced": true, 
          "location": [
            2724, 
            5604, 
            2727
          ], 
          "flagged": true, 
          "user": "manual-proof"
        }
      ]
    }, 
    {
      "T-bar": {
        "status": "final", 
        "confidence": 1.0, 
        "body ID": 4315907, 
        "convergent": "convergent", 
        "location": [
          2697, 
          6526, 
          2337
        ], 
        "user": "manual-proof"
      }, 
      "partners": [
        {
          "confidence": 1.0, 
          "body ID": 10563, 
          "traced": true, 
          "location": [
            2712, 
            6517, 
            2324
          ], 
          "flagged": false, 
          "user": "manual-proof"
        }, 
        {
          "confidence": 1.0, 
          "body ID": 473539, 
          "traced": true, 
          "location": [
            2700, 
            6548, 
            2335
          ], 
          "flagged": true, 
          "user": "manual-proof"
        }, 
        {
          "confidence": 1.0, 
          "body ID": 1865803, 
          "traced": true, 
          "location": [
            2720, 
            6509, 
            2342
          ], 
          "flagged": true, 
          "user": "manual-proof"
        }, 
        {
          "confidence": 1.0, 
          "body ID": 54977, 
          "traced": true, 
          "location": [
            2718, 
            6533, 
            2338
          ], 
          "flagged": true, 
          "user": "manual-proof"
        }
      ]
    }, 
    {
      "T-bar": {
        "status": "final", 
        "confidence": 1.0, 
        "body ID": 8629028, 
        "user": "shinomiyaa", 
        "location": [
          2698, 
          2852, 
          10958
        ]
      }, 
      "partners": []
    }, 
    {
      "T-bar": {
        "status": "final", 
        "confidence": 1.0, 
        "body ID": 3087080, 
        "convergent": "convergent", 
        "location": [
          2698, 
          5705, 
          2876
        ], 
        "user": "manual-proof"
      }, 
      "partners": [
        {
          "confidence": 1.0, 
          "body ID": 3749873, 
          "traced": true, 
          "location": [
            2680, 
            5693, 
            2876
          ], 
          "flagged": false, 
          "user": "manual-proof"
        }, 
        {
          "confidence": 1.0, 
          "body ID": 1869350, 
          "traced": true, 
          "location": [
            2697, 
            5683, 
            2876
          ], 
          "flagged": false, 
          "user": "manual-proof"
        }
      ]
    }, 
    {
      "T-bar": {
        "status": "final", 
        "confidence": 1.0, 
        "body ID": 2640314, 
        "convergent": "convergent", 
        "location": [
          2698, 
          6338, 
          2696
        ], 
        "user": "manual-proof"
      }, 
      "partners": [
        {
          "confidence": 1.0, 
          "body ID": 2611899, 
          "traced": true, 
          "location": [
            2670, 
            6311, 
            2696
          ], 
          "flagged": true, 
          "user": "manual-proof"
        }, 
        {
          "confidence": 1.0, 
          "body ID": 10563, 
          "traced": true, 
          "location": [
            2673, 
            6336, 
            2696
          ], 
          "flagged": false, 
          "user": "manual-proof"
        }, 
        {
          "confidence": 1.0, 
          "body ID": 513414, 
          "traced": true, 
          "location": [
            2674, 
            6352, 
            2697
          ], 
          "flagged": true, 
          "user": "manual-proof"
        }, 
        {
          "confidence": 1.0, 
          "body ID": 2963476, 
          "traced": true, 
          "location": [
            2690, 
            6370, 
            2697
          ], 
          "flagged": false, 
          "user": "manual-proof"
        }
      ]
    }, 
    {
      "T-bar": {
        "status": "final", 
        "confidence": 1.0, 
        "body ID": 3184928, 
        "convergent": "convergent", 
        "location": [
          2698, 
          6440, 
          2798
        ], 
        "user": "manual-proof"
      }, 
      "partners": [
        {
          "confidence": 1.0, 
          "body ID": 10563, 
          "traced": true, 
          "location": [
            2709, 
            6438, 
            2788
          ], 
          "flagged": false, 
          "user": "manual-proof"
        }, 
        {
          "confidence": 1.0, 
          "body ID": 2631895, 
          "traced": true, 
          "location": [
            2721, 
            6464, 
            2798
          ], 
          "flagged": true, 
          "user": "manual-proof"
        }
      ]
    }, 
    {
      "T-bar": {
        "status": "final", 
        "confidence": 1.0, 
        "body ID": 2178477, 
        "user": "manual-proof", 
        "location": [
          2699, 
          5823, 
          2605
        ]
      }, 
      "partners": [
        {
          "confidence": 1.0, 
          "body ID": 1791988, 
          "traced": true, 
          "location": [
            2703, 
            5822, 
            2594
          ], 
          "flagged": false, 
          "user": "manual-proof"
        }, 
        {
          "confidence": 1.0, 
          "body ID": 54977, 
          "traced": true, 
          "location": [
            2687, 
            5830, 
            2602
          ], 
          "flagged": false, 
          "user": "manual-proof"
        }, 
        {
          "confidence": 1.0, 
          "body ID": 1869350, 
          "traced": true, 
          "location": [
            2705, 
            5829, 
            2602
          ], 
          "flagged": false, 
          "user": "manual-proof"
        }
      ]
    }, 
    {
      "T-bar": {
        "status": "final", 
        "confidence": 1.0, 
        "body ID": 3687674, 
        "convergent": "convergent", 
        "location": [
          2700, 
          6017, 
          2481
        ], 
        "user": "manual-proof"
      }, 
      "partners": [
        {
          "confidence": 1.0, 
          "body ID": 4436738, 
          "traced": true, 
          "location": [
            2719, 
            6033, 
            2478
          ], 
          "flagged": true, 
          "user": "manual-proof"
        }, 
        {
          "confidence": 1.0, 
          "body ID": 54977, 
          "traced": true, 
          "location": [
            2722, 
            6022, 
            2481
          ], 
          "flagged": false, 
          "user": "manual-proof"
        }, 
        {
          "confidence": 1.0, 
          "body ID": 1785436, 
          "traced": true, 
          "location": [
            2720, 
            6045, 
            2485
          ], 
          "flagged": true, 
          "user": "manual-proof"
        }
      ]
    }, 
    {
      "T-bar": {
        "status": "final", 
        "confidence": 1.0, 
        "body ID": 1662042, 
        "convergent": "convergent", 
        "location": [
          2700, 
          6280, 
          2455
        ], 
        "user": "manual-proof"
      }, 
      "partners": [
        {
          "confidence": 1.0, 
          "body ID": 54977, 
          "traced": true, 
          "location": [
            2714, 
            6263, 
            2455
          ], 
          "flagged": false, 
          "user": "manual-proof"
        }, 
        {
          "confidence": 1.0, 
          "body ID": 4147741, 
          "traced": true, 
          "location": [
            2720, 
            6279, 
            2455
          ], 
          "flagged": true, 
          "user": "manual-proof"
        }
      ]
    }, 
    {
      "T-bar": {
        "status": "final", 
        "confidence": 1.0, 
        "body ID": 3171750, 
        "convergent": "convergent", 
        "location": [
          2702, 
          5580, 
          2799
        ], 
        "user": "manual-proof"
      }, 
      "partners": [
        {
          "confidence": 1.0, 
          "body ID": 10563, 
          "traced": true, 
          "location": [
            2714, 
            5555, 
            2790
          ], 
          "flagged": false, 
          "user": "manual-proof"
        }, 
        {
          "confidence": 1.0, 
          "body ID": 3154515, 
          "traced": true, 
          "location": [
            2673, 
            5570, 
            2799
          ], 
          "flagged": true, 
          "user": "manual-proof"
        }, 
        {
          "confidence": 1.0, 
          "body ID": 3258535, 
          "traced": true, 
          "location": [
            2693, 
            5579, 
            2790
          ], 
          "flagged": false, 
          "user": "manual-proof"
        }
      ]
    }, 
    {
      "T-bar": {
        "status": "final", 
        "confidence": 1.0, 
        "body ID": 2193650, 
        "convergent": "convergent", 
        "location": [
          2702, 
          6210, 
          2607
        ], 
        "user": "manual-proof"
      }, 
      "partners": [
        {
          "confidence": 1.0, 
          "body ID": 2178308, 
          "traced": true, 
          "location": [
            2681, 
            6220, 
            2612
          ], 
          "flagged": true, 
          "user": "manual-proof"
        }, 
        {
          "confidence": 1.0, 
          "body ID": 10563, 
          "traced": true, 
          "location": [
            2702, 
            6231, 
            2603
          ], 
          "flagged": false, 
          "user": "manual-proof"
        }, 
        {
          "confidence": 1.0, 
          "body ID": 2178477, 
          "traced": true, 
          "location": [
            2728, 
            6233, 
            2609
          ], 
          "flagged": true, 
          "user": "manual-proof"
        }, 
        {
          "confidence": 1.0, 
          "body ID": 124367, 
          "traced": true, 
          "location": [
            2705, 
            6245, 
            2614
          ], 
          "flagged": true, 
          "user": "manual-proof"
        }
      ]
    }, 
    {
      "T-bar": {
        "status": "final", 
        "confidence": 1.0, 
        "body ID": 2095117, 
        "convergent": "convergent", 
        "location": [
          2702, 
          6701, 
          2211
        ], 
        "user": "manual-proof"
      }, 
      "partners": [
        {
          "confidence": 1.0, 
          "body ID": 2257175, 
          "traced": true, 
          "location": [
            2671, 
            6685, 
            2212
          ], 
          "flagged": true, 
          "user": "manual-proof"
        }, 
        {
          "confidence": 1.0, 
          "body ID": 54977, 
          "traced": true, 
          "location": [
            2701, 
            6683, 
            2218
          ], 
          "flagged": false, 
          "user": "manual-proof"
        }, 
        {
          "confidence": 1.0, 
          "body ID": 124367, 
          "traced": true, 
          "location": [
            2684, 
            6721, 
            2212
          ], 
          "flagged": false, 
          "user": "manual-proof"
        }
      ]
    }, 
    {
      "T-bar": {
        "status": "final", 
        "confidence": 1.0, 
        "body ID": 1685064, 
        "convergent": "convergent", 
        "location": [
          2702, 
          6761, 
          2343
        ], 
        "user": "manual-proof"
      }, 
      "partners": [
        {
          "confidence": 1.0, 
          "body ID": 43752, 
          "traced": true, 
          "location": [
            2687, 
            6778, 
            2343
          ], 
          "flagged": true, 
          "user": "manual-proof"
        }, 
        {
          "confidence": 1.0, 
          "body ID": 2625791, 
          "traced": true, 
          "location": [
            2687, 
            6773, 
            2346
          ], 
          "flagged": false, 
          "user": "manual-proof"
        }
      ]
    }, 
    {
      "T-bar": {
        "status": "final", 
        "confidence": 1.0, 
        "body ID": 513414, 
        "location": [
          2703, 
          6618, 
          2584
        ], 
        "flagged": true, 
        "user": "manual-proof"
      }, 
      "partners": [
        {
          "confidence": 1.0, 
          "body ID": 3154515, 
          "traced": true, 
          "location": [
            2682, 
            6606, 
            2584
          ], 
          "flagged": false, 
          "user": "manual-proof"
        }, 
        {
          "confidence": 1.0, 
          "body ID": 2174961, 
          "traced": true, 
          "location": [
            2689, 
            6632, 
            2584
          ], 
          "flagged": false, 
          "user": "manual-proof"
        }
      ]
    }, 
    {
      "T-bar": {
        "status": "final", 
        "confidence": 1.0, 
        "body ID": 1869350, 
        "convergent": "convergent", 
        "location": [
          2704, 
          5630, 
          2897
        ], 
        "user": "manual-proof"
      }, 
      "partners": [
        {
          "confidence": 1.0, 
          "body ID": 54977, 
          "traced": true, 
          "location": [
            2690, 
            5612, 
            2897
          ], 
          "flagged": false, 
          "user": "manual-proof"
        }, 
        {
          "confidence": 1.0, 
          "body ID": 1719099, 
          "traced": true, 
          "location": [
            2685, 
            5648, 
            2897
          ], 
          "flagged": true, 
          "user": "manual-proof"
        }
      ]
    }, 
    {
      "T-bar": {
        "status": "final", 
        "confidence": 1.0, 
        "body ID": 2583108, 
        "user": "manual-proof", 
        "location": [
          2704, 
          6061, 
          2364
        ]
      }, 
      "partners": [
        {
          "confidence": 1.0, 
          "body ID": 513414, 
          "traced": true, 
          "location": [
            2708, 
            6045, 
            2360
          ], 
          "flagged": false, 
          "user": "manual-proof"
        }
      ]
    }, 
    {
      "T-bar": {
        "status": "final", 
        "confidence": 1.0, 
        "body ID": 1791988, 
        "user": "manual-proof", 
        "location": [
          2705, 
          5828, 
          2562
        ]
      }, 
      "partners": [
        {
          "confidence": 1.0, 
          "body ID": 54977, 
          "traced": true, 
          "location": [
            2694, 
            5821, 
            2556
          ], 
          "flagged": false, 
          "user": "manual-proof"
        }, 
        {
          "confidence": 1.0, 
          "body ID": 1863402, 
          "traced": true, 
          "location": [
            2713, 
            5820, 
            2556
          ], 
          "flagged": false, 
          "user": "manual-proof"
        }
      ]
    }, 
    {
      "T-bar": {
        "status": "final", 
        "confidence": 1.0, 
        "body ID": 2, 
        "user": "manual-proof", 
        "location": [
          2705, 
          5932, 
          2647
        ]
      }, 
      "partners": [
        {
          "confidence": 1.0, 
          "body ID": 1869350, 
          "traced": true, 
          "location": [
            2702, 
            5916, 
            2641
          ], 
          "flagged": false, 
          "user": "manual-proof"
        }, 
        {
          "confidence": 1.0, 
          "body ID": 2178477, 
          "traced": true, 
          "location": [
            2686, 
            5923, 
            2646
          ], 
          "flagged": false, 
          "user": "manual-proof"
        }, 
        {
          "confidence": 1.0, 
          "body ID": 2095117, 
          "traced": true, 
          "location": [
            2688, 
            5945, 
            2646
          ], 
          "flagged": false, 
          "user": "manual-proof"
        }, 
        {
          "confidence": 1.0, 
          "body ID": 2193650, 
          "traced": true, 
          "location": [
            2690, 
            5935, 
            2641
          ], 
          "flagged": false, 
          "user": "manual-proof"
        }
      ]
    }, 
    {
      "T-bar": {
        "status": "final", 
        "confidence": 1.0, 
        "body ID": 3318122, 
        "convergent": "convergent", 
        "location": [
          2705, 
          6181, 
          2742
        ], 
        "user": "manual-proof"
      }, 
      "partners": [
        {
          "confidence": 1.0, 
          "body ID": 10563, 
          "traced": true, 
          "location": [
            2686, 
            6175, 
            2742
          ], 
          "flagged": false, 
          "user": "manual-proof"
        }, 
        {
          "confidence": 1.0, 
          "body ID": 2640314, 
          "traced": true, 
          "location": [
            2689, 
            6200, 
            2742
          ], 
          "flagged": true, 
          "user": "manual-proof"
        }
      ]
    }, 
    {
      "T-bar": {
        "status": "final", 
        "confidence": 1.0, 
        "body ID": 898132, 
        "convergent": "convergent", 
        "location": [
          2705, 
          6621, 
          2121
        ], 
        "user": "manual-proof"
      }, 
      "partners": [
        {
          "confidence": 1.0, 
          "body ID": 10563, 
          "traced": true, 
          "location": [
            2723, 
            6616, 
            2122
          ], 
          "flagged": false, 
          "user": "manual-proof"
        }, 
        {
          "confidence": 1.0, 
          "body ID": 2531529, 
          "traced": true, 
          "location": [
            2715, 
            6643, 
            2122
          ], 
          "flagged": true, 
          "user": "manual-proof"
        }
      ]
    }, 
    {
      "T-bar": {
        "status": "final", 
        "confidence": 1.0, 
        "body ID": 1869350, 
        "convergent": "convergent", 
        "location": [
          2706, 
          5866, 
          2606
        ], 
        "user": "manual-proof"
      }, 
      "partners": [
        {
          "confidence": 1.0, 
          "body ID": 54977, 
          "traced": true, 
          "location": [
            2688, 
            5861, 
            2605
          ], 
          "flagged": false, 
          "user": "manual-proof"
        }, 
        {
          "confidence": 1.0, 
          "body ID": 2178477, 
          "traced": true, 
          "location": [
            2689, 
            5864, 
            2612
          ], 
          "flagged": true, 
          "user": "manual-proof"
        }
      ]
    }, 
    {
      "T-bar": {
        "status": "final", 
        "confidence": 1.0, 
        "body ID": 1785436, 
        "convergent": "convergent", 
        "location": [
          2706, 
          6058, 
          2490
        ], 
        "user": "manual-proof"
      }, 
      "partners": [
        {
          "confidence": 1.0, 
          "body ID": 3687674, 
          "traced": true, 
          "location": [
            2689, 
            6032, 
            2484
          ], 
          "flagged": true, 
          "user": "manual-proof"
        }, 
        {
          "confidence": 1.0, 
          "body ID": 4436738, 
          "traced": true, 
          "location": [
            2700, 
            6058, 
            2477
          ], 
          "flagged": true, 
          "user": "manual-proof"
        }, 
        {
          "confidence": 1.0, 
          "body ID": 10563, 
          "traced": true, 
          "location": [
            2689, 
            6060, 
            2490
          ], 
          "flagged": false, 
          "user": "manual-proof"
        }
      ]
    }, 
    {
      "T-bar": {
        "status": "final", 
        "confidence": 1.0, 
        "body ID": 1662042, 
        "convergent": "convergent", 
        "location": [
          2706, 
          6061, 
          2731
        ], 
        "user": "manual-proof"
      }, 
      "partners": [
        {
          "confidence": 1.0, 
          "body ID": 2, 
          "traced": true, 
          "location": [
            2725, 
            6056, 
            2731
          ], 
          "flagged": false, 
          "user": "manual-proof"
        }, 
        {
          "confidence": 1.0, 
          "body ID": 513414, 
          "traced": true, 
          "location": [
            2714, 
            6080, 
            2731
          ], 
          "flagged": false, 
          "user": "manual-proof"
        }
      ]
    }, 
    {
      "T-bar": {
        "status": "final", 
        "confidence": 1.0, 
        "body ID": 3184928, 
        "convergent": "convergent", 
        "location": [
          2706, 
          6281, 
          2833
        ], 
        "user": "manual-proof"
      }, 
      "partners": [
        {
          "confidence": 1.0, 
          "body ID": 1630342, 
          "traced": true, 
          "location": [
            2709, 
            6269, 
            2824
          ], 
          "flagged": true, 
          "user": "manual-proof"
        }, 
        {
          "confidence": 1.0, 
          "body ID": 54977, 
          "traced": true, 
          "location": [
            2728, 
            6281, 
            2833
          ], 
          "flagged": false, 
          "user": "manual-proof"
        }, 
        {
          "confidence": 1.0, 
          "body ID": 2631895, 
          "traced": true, 
          "location": [
            2731, 
            6280, 
            2844
          ], 
          "flagged": true, 
          "user": "manual-proof"
        }, 
        {
          "confidence": 1.0, 
          "body ID": 10563, 
          "traced": true, 
          "location": [
            2720, 
            6306, 
            2833
          ], 
          "flagged": false, 
          "user": "manual-proof"
        }
      ]
    }, 
    {
      "T-bar": {
        "status": "final", 
        "confidence": 1.0, 
        "body ID": 2095117, 
        "convergent": "convergent", 
        "location": [
          2706, 
          6434, 
          2273
        ], 
        "user": "manual-proof"
      }, 
      "partners": [
        {
          "confidence": 1.0, 
          "body ID": 1881272, 
          "traced": true, 
          "location": [
            2728, 
            6429, 
            2273
          ], 
          "flagged": true, 
          "user": "manual-proof"
        }, 
        {
          "confidence": 1.0, 
          "body ID": 10563, 
          "traced": true, 
          "location": [
            2717, 
            6440, 
            2284
          ], 
          "flagged": false, 
          "user": "manual-proof"
        }
      ]
    }, 
    {
      "T-bar": {
        "status": "final", 
        "confidence": 1.0, 
        "body ID": 473539, 
        "convergent": "convergent", 
        "location": [
          2706, 
          6546, 
          2329
        ], 
        "user": "manual-proof"
      }, 
      "partners": [
        {
          "confidence": 1.0, 
          "body ID": 4315907, 
          "traced": true, 
          "location": [
            2690, 
            6526, 
            2329
          ], 
          "flagged": true, 
          "user": "manual-proof"
        }, 
        {
          "confidence": 1.0, 
          "body ID": 10563, 
          "traced": true, 
          "location": [
            2711, 
            6521, 
            2319
          ], 
          "flagged": false, 
          "user": "manual-proof"
        }, 
        {
          "confidence": 1.0, 
          "body ID": 54977, 
          "traced": true, 
          "location": [
            2720, 
            6535, 
            2329
          ], 
          "flagged": false, 
          "user": "manual-proof"
        }
      ]
    }, 
    {
      "T-bar": {
        "status": "final", 
        "confidence": 1.0, 
        "body ID": 1787089, 
        "convergent": "convergent", 
        "location": [
          2706, 
          6761, 
          2488
        ], 
        "user": "manual-proof"
      }, 
      "partners": [
        {
          "confidence": 1.0, 
          "body ID": 54977, 
          "traced": true, 
          "location": [
            2713, 
            6781, 
            2499
          ], 
          "flagged": true, 
          "user": "manual-proof"
        }, 
        {
          "confidence": 1.0, 
          "body ID": 2635252, 
          "traced": true, 
          "location": [
            2697, 
            6757, 
            2506
          ], 
          "flagged": false, 
          "user": "manual-proof"
        }, 
        {
          "confidence": 1.0, 
          "body ID": 2633776, 
          "traced": true, 
          "location": [
            2733, 
            6770, 
            2499
          ], 
          "flagged": true, 
          "user": "manual-proof"
        }
      ]
    }, 
    {
      "T-bar": {
        "status": "final", 
        "confidence": 1.0, 
        "body ID": 1662042, 
        "convergent": "convergent", 
        "location": [
          2707, 
          6037, 
          2751
        ], 
        "user": "manual-proof"
      }, 
      "partners": [
        {
          "confidence": 1.0, 
          "body ID": 2, 
          "traced": true, 
          "location": [
            2726, 
            6041, 
            2746
          ], 
          "flagged": false, 
          "user": "manual-proof"
        }, 
        {
          "confidence": 1.0, 
          "body ID": 513414, 
          "traced": true, 
          "location": [
            2726, 
            6037, 
            2751
          ], 
          "flagged": false, 
          "user": "manual-proof"
        }
      ]
    }, 
    {
      "T-bar": {
        "status": "final", 
        "confidence": 1.0, 
        "body ID": 1791047, 
        "convergent": "convergent", 
        "location": [
          2708, 
          6170, 
          2811
        ], 
        "user": "manual-proof"
      }, 
      "partners": [
        {
          "confidence": 1.0, 
          "body ID": 54977, 
          "traced": true, 
          "location": [
            2711, 
            6196, 
            2811
          ], 
          "flagged": false, 
          "user": "manual-proof"
        }, 
        {
          "confidence": 1.0, 
          "body ID": 1630342, 
          "traced": true, 
          "location": [
            2697, 
            6191, 
            2811
          ], 
          "flagged": false, 
          "user": "manual-proof"
        }, 
        {
          "confidence": 1.0, 
          "body ID": 2640314, 
          "traced": true, 
          "location": [
            2710, 
            6199, 
            2801
          ], 
          "flagged": false, 
          "user": "manual-proof"
        }, 
        {
          "confidence": 1.0, 
          "body ID": 3013769, 
          "traced": true, 
          "location": [
            2727, 
            6179, 
            2811
          ], 
          "flagged": true, 
          "user": "manual-proof"
        }
      ]
    }, 
    {
      "T-bar": {
        "status": "final", 
        "confidence": 1.0, 
        "body ID": 513414, 
        "user": "manual-proof", 
        "location": [
          2708, 
          6497, 
          2594
        ]
      }, 
      "partners": [
        {
          "confidence": 1.0, 
          "body ID": 1791988, 
          "traced": true, 
          "location": [
            2730, 
            6505, 
            2594
          ], 
          "flagged": false, 
          "user": "manual-proof"
        }, 
        {
          "confidence": 1.0, 
          "body ID": 2530770, 
          "traced": true, 
          "location": [
            2723, 
            6530, 
            2594
          ], 
          "flagged": false, 
          "user": "manual-proof"
        }
      ]
    }, 
    {
      "T-bar": {
        "status": "final", 
        "confidence": 1.0, 
        "body ID": 3426904, 
        "convergent": "convergent", 
        "location": [
          2709, 
          5790, 
          2814
        ], 
        "user": "manual-proof"
      }, 
      "partners": [
        {
          "confidence": 1.0, 
          "body ID": 3764900, 
          "traced": true, 
          "location": [
            2692, 
            5769, 
            2814
          ], 
          "flagged": true, 
          "user": "manual-proof"
        }, 
        {
          "confidence": 1.0, 
          "body ID": 10563, 
          "traced": true, 
          "location": [
            2687, 
            5816, 
            2799
          ], 
          "flagged": false, 
          "user": "manual-proof"
        }, 
        {
          "confidence": 1.0, 
          "body ID": 54977, 
          "traced": true, 
          "location": [
            2691, 
            5797, 
            2814
          ], 
          "flagged": false, 
          "user": "manual-proof"
        }
      ]
    }, 
    {
      "T-bar": {
        "status": "final", 
        "confidence": 1.0, 
        "body ID": 2583108, 
        "user": "manual-proof", 
        "location": [
          2709, 
          6027, 
          2375
        ]
      }, 
      "partners": [
        {
          "confidence": 1.0, 
          "body ID": 513414, 
          "traced": true, 
          "location": [
            2702, 
            6017, 
            2367
          ], 
          "flagged": false, 
          "user": "manual-proof"
        }, 
        {
          "confidence": 1.0, 
          "body ID": 1778714, 
          "traced": true, 
          "location": [
            2726, 
            6027, 
            2367
          ], 
          "flagged": false, 
          "user": "manual-proof"
        }
      ]
    }, 
    {
      "T-bar": {
        "status": "final", 
        "confidence": 1.0, 
        "body ID": 1630342, 
        "convergent": "convergent", 
        "location": [
          2709, 
          6282, 
          2816
        ], 
        "user": "manual-proof"
      }, 
      "partners": [
        {
          "confidence": 1.0, 
          "body ID": 3184928, 
          "traced": true, 
          "location": [
            2710, 
            6299, 
            2835
          ], 
          "flagged": true, 
          "user": "manual-proof"
        }, 
        {
          "confidence": 1.0, 
          "body ID": 54977, 
          "traced": true, 
          "location": [
            2733, 
            6275, 
            2816
          ], 
          "flagged": false, 
          "user": "manual-proof"
        }, 
        {
          "confidence": 1.0, 
          "body ID": 1680108, 
          "traced": true, 
          "location": [
            2741, 
            6301, 
            2816
          ], 
          "flagged": true, 
          "user": "manual-proof"
        }, 
        {
          "confidence": 1.0, 
          "body ID": 10563, 
          "traced": true, 
          "location": [
            2721, 
            6306, 
            2826
          ], 
          "flagged": true, 
          "user": "manual-proof"
        }
      ]
    }, 
    {
      "T-bar": {
        "status": "final", 
        "confidence": 1.0, 
        "body ID": 1730395, 
        "convergent": "convergent", 
        "location": [
          2709, 
          6880, 
          2500
        ], 
        "user": "manual-proof"
      }, 
      "partners": [
        {
          "confidence": 1.0, 
          "body ID": 3171750, 
          "traced": true, 
          "location": [
            2732, 
            6871, 
            2500
          ], 
          "flagged": true, 
          "user": "manual-proof"
        }, 
        {
          "confidence": 1.0, 
          "body ID": 2625791, 
          "traced": true, 
          "location": [
            2729, 
            6894, 
            2508
          ], 
          "flagged": false, 
          "user": "manual-proof"
        }
      ]
    }, 
    {
      "T-bar": {
        "status": "final", 
        "confidence": 1.0, 
        "body ID": 3318122, 
        "convergent": "convergent", 
        "location": [
          2710, 
          6343, 
          2676
        ], 
        "user": "manual-proof"
      }, 
      "partners": [
        {
          "confidence": 1.0, 
          "body ID": 2640314, 
          "traced": true, 
          "location": [
            2709, 
            6365, 
            2681
          ], 
          "flagged": true, 
          "user": "manual-proof"
        }, 
        {
          "confidence": 1.0, 
          "body ID": 54977, 
          "traced": true, 
          "location": [
            2690, 
            6347, 
            2678
          ], 
          "flagged": false, 
          "user": "manual-proof"
        }
      ]
    }, 
    {
      "T-bar": {
        "status": "final", 
        "confidence": 1.0, 
        "body ID": 3258535, 
        "convergent": "convergent", 
        "location": [
          2711, 
          5609, 
          2730
        ], 
        "user": "manual-proof"
      }, 
      "partners": [
        {
          "confidence": 1.0, 
          "body ID": 10563, 
          "traced": true, 
          "location": [
            2705, 
            5605, 
            2718
          ], 
          "flagged": false, 
          "user": "manual-proof"
        }, 
        {
          "confidence": 1.0, 
          "body ID": 3677248, 
          "traced": true, 
          "location": [
            2694, 
            5596, 
            2727
          ], 
          "flagged": true, 
          "user": "manual-proof"
        }
      ]
    }, 
    {
      "T-bar": {
        "status": "final", 
        "confidence": 1.0, 
        "body ID": 2, 
        "convergent": "convergent", 
        "location": [
          2711, 
          6196, 
          2379
        ], 
        "user": "manual-proof"
      }, 
      "partners": [
        {
          "confidence": 1.0, 
          "body ID": 4436738, 
          "traced": true, 
          "location": [
            2715, 
            6176, 
            2384
          ], 
          "flagged": true, 
          "user": "manual-proof"
        }, 
        {
          "confidence": 1.0, 
          "body ID": 1680108, 
          "traced": true, 
          "location": [
            2727, 
            6188, 
            2378
          ], 
          "flagged": true, 
          "user": "manual-proof"
        }, 
        {
          "confidence": 1.0, 
          "body ID": 1785436, 
          "traced": true, 
          "location": [
            2723, 
            6195, 
            2392
          ], 
          "flagged": false, 
          "user": "manual-proof"
        }, 
        {
          "confidence": 1.0, 
          "body ID": 603628, 
          "traced": true, 
          "location": [
            2728, 
            6213, 
            2380
          ], 
          "flagged": true, 
          "user": "manual-proof"
        }
      ]
    }, 
    {
      "T-bar": {
        "status": "final", 
        "confidence": 1.0, 
        "body ID": 1785436, 
        "convergent": "convergent", 
        "location": [
          2711, 
          6241, 
          2584
        ], 
        "user": "manual-proof"
      }, 
      "partners": [
        {
          "confidence": 1.0, 
          "body ID": 10563, 
          "traced": true, 
          "location": [
            2694, 
            6232, 
            2591
          ], 
          "flagged": false, 
          "user": "manual-proof"
        }, 
        {
          "confidence": 1.0, 
          "body ID": 124367, 
          "traced": true, 
          "location": [
            2697, 
            6253, 
            2587
          ], 
          "flagged": true, 
          "user": "manual-proof"
        }
      ]
    }, 
    {
      "T-bar": {
        "status": "final", 
        "confidence": 1.0, 
        "body ID": 4358080, 
        "user": "manual-proof", 
        "location": [
          2711, 
          6512, 
          2250
        ]
      }, 
      "partners": [
        {
          "confidence": 1.0, 
          "body ID": 10563, 
          "traced": true, 
          "location": [
            2721, 
            6492, 
            2250
          ], 
          "flagged": false, 
          "user": "manual-proof"
        }, 
        {
          "confidence": 1.0, 
          "body ID": 2004006, 
          "traced": true, 
          "location": [
            2725, 
            6513, 
            2250
          ], 
          "flagged": false, 
          "user": "manual-proof"
        }
      ]
    }, 
    {
      "T-bar": {
        "status": "final", 
        "confidence": 1.0, 
        "body ID": 1847884, 
        "convergent": "convergent", 
        "location": [
          2712, 
          6402, 
          2265
        ], 
        "user": "manual-proof"
      }, 
      "partners": [
        {
          "confidence": 1.0, 
          "body ID": 54977, 
          "traced": true, 
          "location": [
            2723, 
            6386, 
            2265
          ], 
          "flagged": false, 
          "user": "manual-proof"
        }, 
        {
          "confidence": 1.0, 
          "body ID": 1881272, 
          "traced": true, 
          "location": [
            2726, 
            6423, 
            2265
          ], 
          "flagged": true, 
          "user": "manual-proof"
        }
      ]
    }, 
    {
      "T-bar": {
        "status": "final", 
        "confidence": 1.0, 
        "body ID": 2611899, 
        "user": "manual-proof", 
        "location": [
          2712, 
          6901, 
          2384
        ]
      }, 
      "partners": [
        {
          "confidence": 1.0, 
          "body ID": 43752, 
          "traced": true, 
          "location": [
            2717, 
            6882, 
            2393
          ], 
          "flagged": false, 
          "user": "manual-proof"
        }, 
        {
          "confidence": 1.0, 
          "body ID": 2625791, 
          "traced": true, 
          "location": [
            2732, 
            6906, 
            2384
          ], 
          "flagged": false, 
          "user": "manual-proof"
        }, 
        {
          "confidence": 1.0, 
          "body ID": 2531529, 
          "traced": true, 
          "location": [
            2739, 
            6892, 
            2397
          ], 
          "flagged": false, 
          "user": "manual-proof"
        }
      ]
    }, 
    {
      "T-bar": {
        "status": "final", 
        "confidence": 1.0, 
        "body ID": 2095117, 
        "convergent": "convergent", 
        "location": [
          2713, 
          6680, 
          2214
        ], 
        "user": "manual-proof"
      }, 
      "partners": [
        {
          "confidence": 1.0, 
          "body ID": 54977, 
          "traced": true, 
          "location": [
            2708, 
            6684, 
            2224
          ], 
          "flagged": true, 
          "user": "manual-proof"
        }, 
        {
          "confidence": 1.0, 
          "body ID": 54977, 
          "traced": true, 
          "location": [
            2705, 
            6682, 
            2220
          ], 
          "flagged": false, 
          "user": "manual-proof"
        }, 
        {
          "confidence": 1.0, 
          "body ID": 603173, 
          "traced": true, 
          "location": [
            2723, 
            6668, 
            2214
          ], 
          "flagged": true, 
          "user": "manual-proof"
        }
      ]
    }, 
    {
      "T-bar": {
        "status": "final", 
        "confidence": 1.0, 
        "body ID": 1678839, 
        "user": "manual-proof", 
        "location": [
          2714, 
          5629, 
          2704
        ]
      }, 
      "partners": [
        {
          "confidence": 1.0, 
          "body ID": 10563, 
          "traced": true, 
          "location": [
            2710, 
            5614, 
            2704
          ], 
          "flagged": false, 
          "user": "manual-proof"
        }, 
        {
          "confidence": 1.0, 
          "body ID": 3258535, 
          "traced": true, 
          "location": [
            2729, 
            5619, 
            2704
          ], 
          "flagged": false, 
          "user": "manual-proof"
        }
      ]
    }, 
    {
      "T-bar": {
        "status": "final", 
        "confidence": 1.0, 
        "body ID": 2530770, 
        "user": "manual-proof", 
        "location": [
          2714, 
          5961, 
          2331
        ]
      }, 
      "partners": [
        {
          "confidence": 1.0, 
          "body ID": 513414, 
          "traced": true, 
          "location": [
            2729, 
            5975, 
            2331
          ], 
          "flagged": false, 
          "user": "manual-proof"
        }, 
        {
          "confidence": 1.0, 
          "body ID": 2, 
          "traced": true, 
          "location": [
            2705, 
            5993, 
            2331
          ], 
          "flagged": false, 
          "user": "manual-proof"
        }
      ]
    }, 
    {
      "T-bar": {
        "status": "final", 
        "confidence": 1.0, 
        "body ID": 2561467, 
        "convergent": "convergent", 
        "location": [
          2714, 
          6744, 
          2281
        ], 
        "user": "manual-proof"
      }, 
      "partners": [
        {
          "confidence": 1.0, 
          "body ID": 4358080, 
          "traced": true, 
          "location": [
            2703, 
            6718, 
            2280
          ], 
          "flagged": false, 
          "user": "manual-proof"
        }, 
        {
          "confidence": 1.0, 
          "body ID": 10563, 
          "traced": true, 
          "location": [
            2732, 
            6732, 
            2280
          ], 
          "flagged": false, 
          "user": "manual-proof"
        }
      ]
    }, 
    {
      "T-bar": {
        "status": "final", 
        "confidence": 1.0, 
        "body ID": 1785436, 
        "user": "manual-proof", 
        "location": [
          2715, 
          5946, 
          2478
        ]
      }, 
      "partners": [
        {
          "confidence": 1.0, 
          "body ID": 1784561, 
          "traced": true, 
          "location": [
            2702, 
            5946, 
            2464
          ], 
          "flagged": false, 
          "user": "manual-proof"
        }, 
        {
          "confidence": 1.0, 
          "body ID": 3687674, 
          "traced": true, 
          "location": [
            2699, 
            5961, 
            2478
          ], 
          "flagged": false, 
          "user": "manual-proof"
        }, 
        {
          "confidence": 1.0, 
          "body ID": 54977, 
          "traced": true, 
          "location": [
            2719, 
            5972, 
            2478
          ], 
          "flagged": false, 
          "user": "manual-proof"
        }
      ]
    }, 
    {
      "T-bar": {
        "status": "final", 
        "confidence": 1.0, 
        "body ID": 581401, 
        "convergent": "convergent", 
        "location": [
          2715, 
          6171, 
          2294
        ], 
        "user": "manual-proof"
      }, 
      "partners": [
        {
          "confidence": 1.0, 
          "body ID": 2136375, 
          "traced": true, 
          "location": [
            2703, 
            6153, 
            2294
          ], 
          "flagged": true, 
          "user": "manual-proof"
        }, 
        {
          "confidence": 1.0, 
          "body ID": 2203290, 
          "traced": true, 
          "location": [
            2716, 
            6144, 
            2302
          ], 
          "flagged": false, 
          "user": "manual-proof"
        }, 
        {
          "confidence": 1.0, 
          "body ID": 2148487, 
          "traced": true, 
          "location": [
            2728, 
            6150, 
            2294
          ], 
          "flagged": true, 
          "user": "manual-proof"
        }, 
        {
          "confidence": 1.0, 
          "body ID": 1190582, 
          "traced": true, 
          "location": [
            2732, 
            6147, 
            2314
          ], 
          "flagged": true, 
          "user": "manual-proof"
        }
      ]
    }, 
    {
      "T-bar": {
        "status": "final", 
        "confidence": 1.0, 
        "body ID": 1685064, 
        "user": "manual-proof", 
        "location": [
          2716, 
          6214, 
          2432
        ]
      }, 
      "partners": [
        {
          "confidence": 1.0, 
          "body ID": 2431152, 
          "traced": true, 
          "location": [
            2699, 
            6240, 
            2431
          ], 
          "flagged": false, 
          "user": "manual-proof"
        }, 
        {
          "confidence": 1.0, 
          "body ID": 54977, 
          "traced": true, 
          "location": [
            2729, 
            6237, 
            2440
          ], 
          "flagged": false, 
          "user": "manual-proof"
        }, 
        {
          "confidence": 1.0, 
          "body ID": 10563, 
          "traced": true, 
          "location": [
            2732, 
            6220, 
            2433
          ], 
          "flagged": false, 
          "user": "manual-proof"
        }
      ]
    }, 
    {
      "T-bar": {
        "status": "final", 
        "confidence": 1.0, 
        "body ID": 2431152, 
        "convergent": "convergent", 
        "location": [
          2716, 
          6255, 
          2426
        ], 
        "user": "manual-proof"
      }, 
      "partners": [
        {
          "confidence": 1.0, 
          "body ID": 10563, 
          "traced": true, 
          "location": [
            2741, 
            6258, 
            2429
          ], 
          "flagged": false, 
          "user": "manual-proof"
        }, 
        {
          "confidence": 1.0, 
          "body ID": 54977, 
          "traced": true, 
          "location": [
            2730, 
            6250, 
            2438
          ], 
          "flagged": true, 
          "user": "manual-proof"
        }, 
        {
          "confidence": 1.0, 
          "body ID": 4147741, 
          "traced": true, 
          "location": [
            2736, 
            6285, 
            2433
          ], 
          "flagged": true, 
          "user": "manual-proof"
        }
      ]
    }, 
    {
      "T-bar": {
        "status": "final", 
        "confidence": 1.0, 
        "body ID": 2963476, 
        "user": "manual-proof", 
        "location": [
          2716, 
          6439, 
          2755
        ]
      }, 
      "partners": [
        {
          "confidence": 1.0, 
          "body ID": 1678839, 
          "traced": true, 
          "location": [
            2702, 
            6403, 
            2771
          ], 
          "flagged": false, 
          "user": "manual-proof"
        }, 
        {
          "confidence": 1.0, 
          "body ID": 513414, 
          "traced": true, 
          "location": [
            2695, 
            6443, 
            2755
          ], 
          "flagged": false, 
          "user": "manual-proof"
        }
      ]
    }, 
    {
      "T-bar": {
        "status": "final", 
        "confidence": 1.0, 
        "body ID": 4358080, 
        "convergent": "convergent", 
        "location": [
          2716, 
          6547, 
          2264
        ], 
        "user": "manual-proof"
      }, 
      "partners": [
        {
          "confidence": 1.0, 
          "body ID": 10563, 
          "traced": true, 
          "location": [
            2717, 
            6518, 
            2264
          ], 
          "flagged": false, 
          "user": "manual-proof"
        }, 
        {
          "confidence": 1.0, 
          "body ID": 2004006, 
          "traced": true, 
          "location": [
            2733, 
            6530, 
            2264
          ], 
          "flagged": true, 
          "user": "manual-proof"
        }, 
        {
          "confidence": 1.0, 
          "body ID": 2141761, 
          "traced": true, 
          "location": [
            2731, 
            6576, 
            2264
          ], 
          "flagged": true, 
          "user": "manual-proof"
        }
      ]
    }, 
    {
      "T-bar": {
        "status": "final", 
        "confidence": 1.0, 
        "body ID": 124367, 
        "user": "manual-proof", 
        "location": [
          2718, 
          6716, 
          2316
        ]
      }, 
      "partners": [
        {
          "confidence": 1.0, 
          "body ID": 513414, 
          "traced": true, 
          "location": [
            2731, 
            6702, 
            2316
          ], 
          "flagged": false, 
          "user": "manual-proof"
        }, 
        {
          "confidence": 1.0, 
          "body ID": 2614986, 
          "traced": true, 
          "location": [
            2738, 
            6717, 
            2316
          ], 
          "flagged": false, 
          "user": "manual-proof"
        }
      ]
    }, 
    {
      "T-bar": {
        "status": "final", 
        "confidence": 1.0, 
        "body ID": 2583108, 
        "convergent": "convergent", 
        "location": [
          2719, 
          6435, 
          2314
        ], 
        "user": "manual-proof"
      }, 
      "partners": [
        {
          "confidence": 1.0, 
          "body ID": 10563, 
          "traced": true, 
          "location": [
            2721, 
            6440, 
            2300
          ], 
          "flagged": false, 
          "user": "manual-proof"
        }, 
        {
          "confidence": 1.0, 
          "body ID": 6, 
          "traced": true, 
          "location": [
            2716, 
            6457, 
            2306
          ], 
          "flagged": true, 
          "user": "manual-proof"
        }, 
        {
          "confidence": 1.0, 
          "body ID": 2209935, 
          "traced": true, 
          "location": [
            2749, 
            6456, 
            2305
          ], 
          "flagged": true, 
          "user": "manual-proof"
        }
      ]
    }, 
    {
      "T-bar": {
        "status": "final", 
        "confidence": 1.0, 
        "body ID": 2530770, 
        "convergent": "convergent", 
        "location": [
          2719, 
          6475, 
          2515
        ], 
        "user": "manual-proof"
      }, 
      "partners": [
        {
          "confidence": 1.0, 
          "body ID": 6, 
          "traced": true, 
          "location": [
            2726, 
            6442, 
            2518
          ], 
          "flagged": true, 
          "user": "manual-proof"
        }, 
        {
          "confidence": 1.0, 
          "body ID": 10563, 
          "traced": true, 
          "location": [
            2735, 
            6482, 
            2514
          ], 
          "flagged": true, 
          "user": "manual-proof"
        }, 
        {
          "confidence": 1.0, 
          "body ID": 1791988, 
          "traced": true, 
          "location": [
            2739, 
            6474, 
            2522
          ], 
          "flagged": false, 
          "user": "manual-proof"
        }
      ]
    }, 
    {
      "T-bar": {
        "status": "final", 
        "confidence": 1.0, 
        "body ID": 1662042, 
        "user": "manual-proof", 
        "location": [
          2720, 
          5908, 
          2783
        ]
      }, 
      "partners": [
        {
          "confidence": 1.0, 
          "body ID": 54977, 
          "traced": true, 
          "location": [
            2718, 
            5898, 
            2768
          ], 
          "flagged": false, 
          "user": "manual-proof"
        }, 
        {
          "confidence": 1.0, 
          "body ID": 3740768, 
          "traced": true, 
          "location": [
            2705, 
            5908, 
            2764
          ], 
          "flagged": false, 
          "user": "manual-proof"
        }, 
        {
          "confidence": 1.0, 
          "body ID": 3426904, 
          "traced": true, 
          "location": [
            2737, 
            5901, 
            2778
          ], 
          "flagged": false, 
          "user": "manual-proof"
        }, 
        {
          "confidence": 1.0, 
          "body ID": 513414, 
          "traced": true, 
          "location": [
            2732, 
            5925, 
            2778
          ], 
          "flagged": false, 
          "user": "manual-proof"
        }
      ]
    }, 
    {
      "T-bar": {
        "status": "final", 
        "confidence": 1.0, 
        "body ID": 898132, 
        "user": "manual-proof", 
        "location": [
          2720, 
          6604, 
          2139
        ]
      }, 
      "partners": [
        {
          "confidence": 1.0, 
          "body ID": 603173, 
          "traced": true, 
          "location": [
            2734, 
            6623, 
            2139
          ], 
          "flagged": false, 
          "user": "manual-proof"
        }, 
        {
          "confidence": 1.0, 
          "body ID": 10563, 
          "traced": true, 
          "location": [
            2742, 
            6604, 
            2139
          ], 
          "flagged": false, 
          "user": "manual-proof"
        }
      ]
    }, 
    {
      "T-bar": {
        "status": "final", 
        "confidence": 1.0, 
        "body ID": 6924195, 
        "user": "shinomiyaa", 
        "location": [
          2721, 
          3148, 
          11828
        ]
      }, 
      "partners": []
    }, 
    {
      "T-bar": {
        "status": "final", 
        "confidence": 1.0, 
        "body ID": 1685064, 
        "convergent": "convergent", 
        "location": [
          2721, 
          6456, 
          2447
        ], 
        "user": "manual-proof"
      }, 
      "partners": [
        {
          "confidence": 1.0, 
          "body ID": 10563, 
          "traced": true, 
          "location": [
            2714, 
            6440, 
            2454
          ], 
          "flagged": false, 
          "user": "manual-proof"
        }, 
        {
          "confidence": 1.0, 
          "body ID": 4315907, 
          "traced": true, 
          "location": [
            2735, 
            6443, 
            2446
          ], 
          "flagged": true, 
          "user": "manual-proof"
        }
      ]
    }, 
    {
      "T-bar": {
        "status": "final", 
        "confidence": 1.0, 
        "body ID": 4358080, 
        "convergent": "convergent", 
        "location": [
          2721, 
          6712, 
          2265
        ], 
        "user": "manual-proof"
      }, 
      "partners": [
        {
          "confidence": 1.0, 
          "body ID": 513414, 
          "traced": true, 
          "location": [
            2740, 
            6697, 
            2261
          ], 
          "flagged": false, 
          "user": "manual-proof"
        }, 
        {
          "confidence": 1.0, 
          "body ID": 54977, 
          "traced": true, 
          "location": [
            2745, 
            6714, 
            2260
          ], 
          "flagged": false, 
          "user": "manual-proof"
        }, 
        {
          "confidence": 1.0, 
          "body ID": 10563, 
          "traced": true, 
          "location": [
            2736, 
            6721, 
            2263
          ], 
          "flagged": false, 
          "user": "manual-proof"
        }
      ]
    }, 
    {
      "T-bar": {
        "status": "final", 
        "confidence": 1.0, 
        "body ID": 2165676, 
        "convergent": "convergent", 
        "location": [
          2721, 
          6897, 
          2524
        ], 
        "user": "manual-proof"
      }, 
      "partners": [
        {
          "confidence": 1.0, 
          "body ID": 3171750, 
          "traced": true, 
          "location": [
            2737, 
            6860, 
            2517
          ], 
          "flagged": true, 
          "user": "manual-proof"
        }, 
        {
          "confidence": 1.0, 
          "body ID": 2164305, 
          "traced": true, 
          "location": [
            2748, 
            6898, 
            2524
          ], 
          "flagged": true, 
          "user": "manual-proof"
        }, 
        {
          "confidence": 1.0, 
          "body ID": 2625791, 
          "traced": true, 
          "location": [
            2735, 
            6904, 
            2511
          ], 
          "flagged": false, 
          "user": "manual-proof"
        }
      ]
    }, 
    {
      "T-bar": {
        "status": "final", 
        "confidence": 1.0, 
        "body ID": 43752, 
        "convergent": "convergent", 
        "location": [
          2722, 
          6376, 
          2803
        ], 
        "user": "manual-proof"
      }, 
      "partners": [
        {
          "confidence": 1.0, 
          "body ID": 1678839, 
          "traced": true, 
          "location": [
            2711, 
            6353, 
            2802
          ], 
          "flagged": false, 
          "user": "manual-proof"
        }, 
        {
          "confidence": 1.0, 
          "body ID": 1680108, 
          "traced": true, 
          "location": [
            2732, 
            6356, 
            2803
          ], 
          "flagged": true, 
          "user": "manual-proof"
        }, 
        {
          "confidence": 1.0, 
          "body ID": 2963476, 
          "traced": true, 
          "location": [
            2740, 
            6378, 
            2803
          ], 
          "flagged": true, 
          "user": "manual-proof"
        }
      ]
    }, 
    {
      "T-bar": {
        "status": "final", 
        "confidence": 1.0, 
        "body ID": 8102214, 
        "user": "shinomiyaa", 
        "location": [
          2723, 
          3088, 
          11601
        ]
      }, 
      "partners": []
    }, 
    {
      "T-bar": {
        "status": "final", 
        "confidence": 1.0, 
        "body ID": 2631895, 
        "convergent": "convergent", 
        "location": [
          2723, 
          6449, 
          2802
        ], 
        "user": "manual-proof"
      }, 
      "partners": [
        {
          "confidence": 1.0, 
          "body ID": 3184928, 
          "traced": true, 
          "location": [
            2702, 
            6427, 
            2802
          ], 
          "flagged": true, 
          "user": "manual-proof"
        }, 
        {
          "confidence": 1.0, 
          "body ID": 10563, 
          "traced": true, 
          "location": [
            2713, 
            6433, 
            2792
          ], 
          "flagged": false, 
          "user": "manual-proof"
        }
      ]
    }, 
    {
      "T-bar": {
        "status": "final", 
        "confidence": 1.0, 
        "body ID": 3764900, 
        "convergent": "convergent", 
        "location": [
          2724, 
          5602, 
          2851
        ], 
        "user": "manual-proof"
      }, 
      "partners": [
        {
          "confidence": 1.0, 
          "body ID": 1630342, 
          "traced": true, 
          "location": [
            2709, 
            5602, 
            2845
          ], 
          "flagged": false, 
          "user": "manual-proof"
        }, 
        {
          "confidence": 1.0, 
          "body ID": 1869350, 
          "traced": true, 
          "location": [
            2713, 
            5613, 
            2851
          ], 
          "flagged": false, 
          "user": "manual-proof"
        }
      ]
    }, 
    {
      "T-bar": {
        "status": "final", 
        "confidence": 1.0, 
        "body ID": 2531529, 
        "user": "manual-proof", 
        "location": [
          2724, 
          6478, 
          2016
        ]
      }, 
      "partners": [
        {
          "confidence": 1.0, 
          "body ID": 945198, 
          "traced": true, 
          "location": [
            2744, 
            6473, 
            2016
          ], 
          "flagged": false, 
          "user": "manual-proof"
        }, 
        {
          "confidence": 1.0, 
          "body ID": 581401, 
          "traced": true, 
          "location": [
            2735, 
            6496, 
            2016
          ], 
          "flagged": false, 
          "user": "manual-proof"
        }
      ]
    }, 
    {
      "T-bar": {
        "status": "final", 
        "confidence": 1.0, 
        "body ID": 5422595, 
        "user": "shinomiyaa", 
        "location": [
          2725, 
          3143, 
          11451
        ]
      }, 
      "partners": []
    }, 
    {
      "T-bar": {
        "status": "final", 
        "confidence": 1.0, 
        "body ID": 3013769, 
        "convergent": "convergent", 
        "location": [
          2725, 
          6193, 
          2803
        ], 
        "user": "manual-proof"
      }, 
      "partners": [
        {
          "confidence": 1.0, 
          "body ID": 1791047, 
          "traced": true, 
          "location": [
            2713, 
            6167, 
            2803
          ], 
          "flagged": true, 
          "user": "manual-proof"
        }, 
        {
          "confidence": 1.0, 
          "body ID": 54977, 
          "traced": true, 
          "location": [
            2713, 
            6200, 
            2808
          ], 
          "flagged": false, 
          "user": "manual-proof"
        }, 
        {
          "confidence": 1.0, 
          "body ID": 1630342, 
          "traced": true, 
          "location": [
            2697, 
            6200, 
            2803
          ], 
          "flagged": false, 
          "user": "manual-proof"
        }, 
        {
          "confidence": 1.0, 
          "body ID": 2640314, 
          "traced": true, 
          "location": [
            2711, 
            6208, 
            2803
          ], 
          "flagged": false, 
          "user": "manual-proof"
        }
      ]
    }, 
    {
      "T-bar": {
        "status": "final", 
        "confidence": 1.0, 
        "body ID": 4315907, 
        "convergent": "convergent", 
        "location": [
          2725, 
          6331, 
          2358
        ], 
        "user": "manual-proof"
      }, 
      "partners": [
        {
          "confidence": 1.0, 
          "body ID": 124367, 
          "traced": true, 
          "location": [
            2744, 
            6330, 
            2351
          ], 
          "flagged": false, 
          "user": "manual-proof"
        }, 
        {
          "confidence": 1.0, 
          "body ID": 54977, 
          "traced": true, 
          "location": [
            2741, 
            6342, 
            2358
          ], 
          "flagged": true, 
          "user": "manual-proof"
        }, 
        {
          "confidence": 1.0, 
          "body ID": 1881272, 
          "traced": true, 
          "location": [
            2735, 
            6366, 
            2353
          ], 
          "flagged": true, 
          "user": "manual-proof"
        }
      ]
    }, 
    {
      "T-bar": {
        "status": "final", 
        "confidence": 1.0, 
        "body ID": 1881272, 
        "convergent": "convergent", 
        "location": [
          2725, 
          6411, 
          2265
        ], 
        "user": "manual-proof"
      }, 
      "partners": [
        {
          "confidence": 1.0, 
          "body ID": 54977, 
          "traced": true, 
          "location": [
            2727, 
            6390, 
            2264
          ], 
          "flagged": false, 
          "user": "manual-proof"
        }, 
        {
          "confidence": 1.0, 
          "body ID": 2095117, 
          "traced": true, 
          "location": [
            2699, 
            6407, 
            2264
          ], 
          "flagged": true, 
          "user": "manual-proof"
        }
      ]
    }, 
    {
      "T-bar": {
        "status": "final", 
        "confidence": 1.0, 
        "body ID": 2633776, 
        "convergent": "convergent", 
        "location": [
          2725, 
          6757, 
          2511
        ], 
        "user": "manual-proof"
      }, 
      "partners": [
        {
          "confidence": 1.0, 
          "body ID": 1787089, 
          "traced": true, 
          "location": [
            2710, 
            6731, 
            2503
          ], 
          "flagged": true, 
          "user": "manual-proof"
        }, 
        {
          "confidence": 1.0, 
          "body ID": 54977, 
          "traced": true, 
          "location": [
            2711, 
            6770, 
            2509
          ], 
          "flagged": false, 
          "user": "manual-proof"
        }, 
        {
          "confidence": 1.0, 
          "body ID": 2635252, 
          "traced": true, 
          "location": [
            2698, 
            6754, 
            2510
          ], 
          "flagged": false, 
          "user": "manual-proof"
        }
      ]
    }, 
    {
      "T-bar": {
        "status": "final", 
        "confidence": 1.0, 
        "body ID": 2178477, 
        "convergent": "convergent", 
        "location": [
          2726, 
          6226, 
          2604
        ], 
        "user": "manual-proof"
      }, 
      "partners": [
        {
          "confidence": 1.0, 
          "body ID": 2193650, 
          "traced": true, 
          "location": [
            2702, 
            6200, 
            2605
          ], 
          "flagged": true, 
          "user": "manual-proof"
        }, 
        {
          "confidence": 1.0, 
          "body ID": 10563, 
          "traced": true, 
          "location": [
            2701, 
            6233, 
            2604
          ], 
          "flagged": false, 
          "user": "manual-proof"
        }, 
        {
          "confidence": 1.0, 
          "body ID": 124367, 
          "traced": true, 
          "location": [
            2712, 
            6253, 
            2613
          ], 
          "flagged": true, 
          "user": "manual-proof"
        }
      ]
    }, 
    {
      "T-bar": {
        "status": "final", 
        "confidence": 1.0, 
        "body ID": 1881272, 
        "convergent": "convergent", 
        "location": [
          2726, 
          6350, 
          2348
        ], 
        "user": "manual-proof"
      }, 
      "partners": [
        {
          "confidence": 1.0, 
          "body ID": 124367, 
          "traced": true, 
          "location": [
            2746, 
            6334, 
            2349
          ], 
          "flagged": true, 
          "user": "manual-proof"
        }, 
        {
          "confidence": 1.0, 
          "body ID": 4315907, 
          "traced": true, 
          "location": [
            2721, 
            6351, 
            2367
          ], 
          "flagged": true, 
          "user": "manual-proof"
        }, 
        {
          "confidence": 1.0, 
          "body ID": 54977, 
          "traced": true, 
          "location": [
            2747, 
            6351, 
            2360
          ], 
          "flagged": false, 
          "user": "manual-proof"
        }
      ]
    }, 
    {
      "T-bar": {
        "status": "final", 
        "confidence": 1.0, 
        "body ID": 2431152, 
        "convergent": "convergent", 
        "location": [
          2726, 
          6540, 
          2349
        ], 
        "user": "manual-proof"
      }, 
      "partners": [
        {
          "confidence": 1.0, 
          "body ID": 4315907, 
          "traced": true, 
          "location": [
            2694, 
            6515, 
            2345
          ], 
          "flagged": true, 
          "user": "manual-proof"
        }, 
        {
          "confidence": 1.0, 
          "body ID": 1865803, 
          "traced": true, 
          "location": [
            2731, 
            6514, 
            2345
          ], 
          "flagged": true, 
          "user": "manual-proof"
        }, 
        {
          "confidence": 1.0, 
          "body ID": 2619187, 
          "traced": true, 
          "location": [
            2743, 
            6560, 
            2348
          ], 
          "flagged": true, 
          "user": "manual-proof"
        }
      ]
    }, 
    {
      "T-bar": {
        "status": "final", 
        "confidence": 1.0, 
        "body ID": 898132, 
        "convergent": "convergent", 
        "location": [
          2726, 
          6575, 
          2146
        ], 
        "user": "manual-proof"
      }, 
      "partners": [
        {
          "confidence": 1.0, 
          "body ID": 2096391, 
          "traced": true, 
          "location": [
            2745, 
            6573, 
            2135
          ], 
          "flagged": true, 
          "user": "manual-proof"
        }, 
        {
          "confidence": 1.0, 
          "body ID": 54977, 
          "traced": true, 
          "location": [
            2749, 
            6578, 
            2150
          ], 
          "flagged": false, 
          "user": "manual-proof"
        }, 
        {
          "confidence": 1.0, 
          "body ID": 607376, 
          "traced": true, 
          "location": [
            2747, 
            6566, 
            2146
          ], 
          "flagged": false, 
          "user": "manual-proof"
        }, 
        {
          "confidence": 1.0, 
          "body ID": 10563, 
          "traced": true, 
          "location": [
            2745, 
            6595, 
            2146
          ], 
          "flagged": false, 
          "user": "manual-proof"
        }
      ]
    }, 
    {
      "T-bar": {
        "status": "final", 
        "confidence": 1.0, 
        "body ID": 2633776, 
        "convergent": "convergent", 
        "location": [
          2726, 
          6692, 
          2573
        ], 
        "user": "manual-proof"
      }, 
      "partners": [
        {
          "confidence": 1.0, 
          "body ID": 54977, 
          "traced": true, 
          "location": [
            2718, 
            6669, 
            2573
          ], 
          "flagged": false, 
          "user": "manual-proof"
        }, 
        {
          "confidence": 1.0, 
          "body ID": 473539, 
          "traced": true, 
          "location": [
            2744, 
            6676, 
            2573
          ], 
          "flagged": true, 
          "user": "manual-proof"
        }, 
        {
          "confidence": 1.0, 
          "body ID": 513414, 
          "traced": true, 
          "location": [
            2733, 
            6667, 
            2573
          ], 
          "flagged": true, 
          "user": "manual-proof"
        }
      ]
    }, 
    {
      "T-bar": {
        "status": "final", 
        "confidence": 1.0, 
        "body ID": 8882105, 
        "user": "shinomiyaa", 
        "location": [
          2727, 
          3187, 
          11465
        ]
      }, 
      "partners": []
    }, 
    {
      "T-bar": {
        "status": "final", 
        "confidence": 1.0, 
        "body ID": 2193650, 
        "user": "manual-proof", 
        "location": [
          2728, 
          6120, 
          2624
        ]
      }, 
      "partners": [
        {
          "confidence": 1.0, 
          "body ID": 2, 
          "traced": true, 
          "location": [
            2751, 
            6110, 
            2624
          ], 
          "flagged": false, 
          "user": "manual-proof"
        }
      ]
    }, 
    {
      "T-bar": {
        "status": "final", 
        "confidence": 1.0, 
        "body ID": 6733964, 
        "convergent": "convergent", 
        "location": [
          2728, 
          6207, 
          2825
        ], 
        "user": "manual-proof"
      }, 
      "partners": [
        {
          "confidence": 1.0, 
          "body ID": 1791047, 
          "traced": true, 
          "location": [
            2713, 
            6160, 
            2825
          ], 
          "flagged": true, 
          "user": "manual-proof"
        }, 
        {
          "confidence": 1.0, 
          "body ID": 54977, 
          "traced": true, 
          "location": [
            2713, 
            6192, 
            2816
          ], 
          "flagged": false, 
          "user": "manual-proof"
        }, 
        {
          "confidence": 1.0, 
          "body ID": 3013769, 
          "traced": true, 
          "location": [
            2732, 
            6187, 
            2816
          ], 
          "flagged": false, 
          "user": "manual-proof"
        }
      ]
    }, 
    {
      "T-bar": {
        "status": "final", 
        "confidence": 1.0, 
        "body ID": 3318122, 
        "convergent": "convergent", 
        "location": [
          2728, 
          6387, 
          2657
        ], 
        "user": "manual-proof"
      }, 
      "partners": [
        {
          "confidence": 1.0, 
          "body ID": 513414, 
          "traced": true, 
          "location": [
            2728, 
            6393, 
            2645
          ], 
          "flagged": true, 
          "user": "manual-proof"
        }, 
        {
          "confidence": 1.0, 
          "body ID": 139941150, 
          "traced": true, 
          "location": [
            2728, 
            6427, 
            2655
          ], 
          "flagged": false, 
          "user": "manual-proof"
        }, 
        {
          "confidence": 1.0, 
          "body ID": 2, 
          "traced": true, 
          "location": [
            2738, 
            6417, 
            2645
          ], 
          "flagged": false, 
          "user": "manual-proof"
        }
      ]
    }, 
    {
      "T-bar": {
        "status": "final", 
        "confidence": 1.0, 
        "body ID": 2096391, 
        "convergent": "convergent", 
        "location": [
          2729, 
          6364, 
          2114
        ], 
        "user": "manual-proof"
      }, 
      "partners": [
        {
          "confidence": 1.0, 
          "body ID": 10563, 
          "traced": true, 
          "location": [
            2746, 
            6348, 
            2114
          ], 
          "flagged": false, 
          "user": "manual-proof"
        }, 
        {
          "confidence": 1.0, 
          "body ID": 1848980, 
          "traced": true, 
          "location": [
            2754, 
            6347, 
            2122
          ], 
          "flagged": true, 
          "user": "manual-proof"
        }, 
        {
          "confidence": 1.0, 
          "body ID": 971760, 
          "traced": true, 
          "location": [
            2749, 
            6388, 
            2114
          ], 
          "flagged": true, 
          "user": "manual-proof"
        }
      ]
    }, 
    {
      "T-bar": {
        "status": "final", 
        "confidence": 1.0, 
        "body ID": 2631895, 
        "convergent": "convergent", 
        "location": [
          2730, 
          6291, 
          2845
        ], 
        "user": "manual-proof"
      }, 
      "partners": [
        {
          "confidence": 1.0, 
          "body ID": 3184928, 
          "traced": true, 
          "location": [
            2710, 
            6268, 
            2845
          ], 
          "flagged": true, 
          "user": "manual-proof"
        }, 
        {
          "confidence": 1.0, 
          "body ID": 54977, 
          "traced": true, 
          "location": [
            2728, 
            6286, 
            2834
          ], 
          "flagged": false, 
          "user": "manual-proof"
        }, 
        {
          "confidence": 1.0, 
          "body ID": 10563, 
          "traced": true, 
          "location": [
            2719, 
            6306, 
            2834
          ], 
          "flagged": false, 
          "user": "manual-proof"
        }
      ]
    }, 
    {
      "T-bar": {
        "status": "final", 
        "confidence": 1.0, 
        "body ID": 4315907, 
        "convergent": "convergent", 
        "location": [
          2730, 
          6434, 
          2447
        ], 
        "user": "manual-proof"
      }, 
      "partners": [
        {
          "confidence": 1.0, 
          "body ID": 10563, 
          "traced": true, 
          "location": [
            2716, 
            6432, 
            2453
          ], 
          "flagged": false, 
          "user": "manual-proof"
        }, 
        {
          "confidence": 1.0, 
          "body ID": 1685064, 
          "traced": true, 
          "location": [
            2729, 
            6465, 
            2450
          ], 
          "flagged": true, 
          "user": "manual-proof"
        }
      ]
    }, 
    {
      "T-bar": {
        "status": "final", 
        "confidence": 1.0, 
        "body ID": 2164305, 
        "convergent": "convergent", 
        "location": [
          2730, 
          6457, 
          2459
        ], 
        "user": "manual-proof"
      }, 
      "partners": [
        {
          "confidence": 1.0, 
          "body ID": 10563, 
          "traced": true, 
          "location": [
            2716, 
            6442, 
            2460
          ], 
          "flagged": false, 
          "user": "manual-proof"
        }, 
        {
          "confidence": 1.0, 
          "body ID": 4315907, 
          "traced": true, 
          "location": [
            2739, 
            6442, 
            2450
          ], 
          "flagged": true, 
          "user": "manual-proof"
        }
      ]
    }, 
    {
      "T-bar": {
        "status": "final", 
        "confidence": 1.0, 
        "body ID": 1881272, 
        "convergent": "convergent", 
        "location": [
          2731, 
          6443, 
          2277
        ], 
        "user": "manual-proof"
      }, 
      "partners": [
        {
          "confidence": 1.0, 
          "body ID": 10563, 
          "traced": true, 
          "location": [
            2715, 
            6447, 
            2281
          ], 
          "flagged": false, 
          "user": "manual-proof"
        }, 
        {
          "confidence": 1.0, 
          "body ID": 2095117, 
          "traced": true, 
          "location": [
            2701, 
            6442, 
            2273
          ], 
          "flagged": true, 
          "user": "manual-proof"
        }
      ]
    }, 
    {
      "T-bar": {
        "status": "final", 
        "confidence": 1.0, 
        "body ID": 2257175, 
        "user": "manual-proof", 
        "location": [
          2731, 
          6935, 
          2397
        ]
      }, 
      "partners": [
        {
          "confidence": 1.0, 
          "body ID": 2625791, 
          "traced": true, 
          "location": [
            2738, 
            6917, 
            2395
          ], 
          "flagged": false, 
          "user": "manual-proof"
        }, 
        {
          "confidence": 1.0, 
          "body ID": 43752, 
          "traced": true, 
          "location": [
            2747, 
            6937, 
            2386
          ], 
          "flagged": false, 
          "user": "manual-proof"
        }, 
        {
          "confidence": 1.0, 
          "body ID": 2611899, 
          "traced": true, 
          "location": [
            2713, 
            6920, 
            2402
          ], 
          "flagged": false, 
          "user": "manual-proof"
        }
      ]
    }, 
    {
      "T-bar": {
        "status": "final", 
        "confidence": 1.0, 
        "body ID": 2531529, 
        "user": "manual-proof", 
        "location": [
          2732, 
          6835, 
          2372
        ]
      }, 
      "partners": [
        {
          "confidence": 1.0, 
          "body ID": 2625791, 
          "traced": true, 
          "location": [
            2712, 
            6838, 
            2372
          ], 
          "flagged": false, 
          "user": "manual-proof"
        }, 
        {
          "confidence": 1.0, 
          "body ID": 2624668, 
          "traced": true, 
          "location": [
            2740, 
            6834, 
            2372
          ], 
          "flagged": false, 
          "user": "manual-proof"
        }
      ]
    }, 
    {
      "T-bar": {
        "status": "final", 
        "confidence": 1.0, 
        "body ID": 2531529, 
        "user": "manual-proof", 
        "location": [
          2732, 
          6908, 
          2408
        ]
      }, 
      "partners": [
        {
          "confidence": 1.0, 
          "body ID": 43752, 
          "traced": true, 
          "location": [
            2718, 
            6883, 
            2396
          ], 
          "flagged": false, 
          "user": "manual-proof"
        }, 
        {
          "confidence": 1.0, 
          "body ID": 2625791, 
          "traced": true, 
          "location": [
            2735, 
            6915, 
            2394
          ], 
          "flagged": false, 
          "user": "manual-proof"
        }, 
        {
          "confidence": 1.0, 
          "body ID": 2257175, 
          "traced": true, 
          "location": [
            2739, 
            6929, 
            2395
          ], 
          "flagged": false, 
          "user": "manual-proof"
        }, 
        {
          "confidence": 1.0, 
          "body ID": 2611899, 
          "traced": true, 
          "location": [
            2716, 
            6918, 
            2408
          ], 
          "flagged": false, 
          "user": "manual-proof"
        }
      ]
    }, 
    {
      "T-bar": {
        "status": "final", 
        "confidence": 1.0, 
        "body ID": 4358080, 
        "user": "manual-proof", 
        "location": [
          2733, 
          6828, 
          2252
        ]
      }, 
      "partners": [
        {
          "confidence": 1.0, 
          "body ID": 958800, 
          "traced": true, 
          "location": [
            2716, 
            6840, 
            2250
          ], 
          "flagged": false, 
          "user": "manual-proof"
        }, 
        {
          "confidence": 1.0, 
          "body ID": 54977, 
          "traced": true, 
          "location": [
            2743, 
            6832, 
            2247
          ], 
          "flagged": false, 
          "user": "manual-proof"
        }
      ]
    }, 
    {
      "T-bar": {
        "status": "final", 
        "confidence": 1.0, 
        "body ID": 6, 
        "convergent": "convergent", 
        "location": [
          2734, 
          6448, 
          2515
        ], 
        "user": "manual-proof"
      }, 
      "partners": [
        {
          "confidence": 1.0, 
          "body ID": 2242530, 
          "traced": true, 
          "location": [
            2756, 
            6459, 
            2515
          ], 
          "flagged": true, 
          "user": "manual-proof"
        }, 
        {
          "confidence": 1.0, 
          "body ID": 2530770, 
          "traced": true, 
          "location": [
            2709, 
            6464, 
            2515
          ], 
          "flagged": true, 
          "user": "manual-proof"
        }, 
        {
          "confidence": 1.0, 
          "body ID": 1791988, 
          "traced": true, 
          "location": [
            2742, 
            6466, 
            2527
          ], 
          "flagged": false, 
          "user": "manual-proof"
        }
      ]
    }, 
    {
      "T-bar": {
        "status": "final", 
        "confidence": 1.0, 
        "body ID": 2141761, 
        "convergent": "convergent", 
        "location": [
          2734, 
          6565, 
          2268
        ], 
        "user": "manual-proof"
      }, 
      "partners": [
        {
          "confidence": 1.0, 
          "body ID": 4358080, 
          "traced": true, 
          "location": [
            2719, 
            6559, 
            2268
          ], 
          "flagged": true, 
          "user": "manual-proof"
        }, 
        {
          "confidence": 1.0, 
          "body ID": 2004006, 
          "traced": true, 
          "location": [
            2743, 
            6553, 
            2268
          ], 
          "flagged": true, 
          "user": "manual-proof"
        }, 
        {
          "confidence": 1.0, 
          "body ID": 10563, 
          "traced": true, 
          "location": [
            2725, 
            6540, 
            2275
          ], 
          "flagged": false, 
          "user": "manual-proof"
        }
      ]
    }, 
    {
      "T-bar": {
        "status": "final", 
        "confidence": 1.0, 
        "body ID": 603173, 
        "convergent": "convergent", 
        "location": [
          2734, 
          6681, 
          2222
        ], 
        "user": "manual-proof"
      }, 
      "partners": [
        {
          "confidence": 1.0, 
          "body ID": 54977, 
          "traced": true, 
          "location": [
            2710, 
            6686, 
            2221
          ], 
          "flagged": true, 
          "user": "manual-proof"
        }, 
        {
          "confidence": 1.0, 
          "body ID": 2095117, 
          "traced": true, 
          "location": [
            2729, 
            6700, 
            2222
          ], 
          "flagged": false, 
          "user": "manual-proof"
        }
      ]
    }, 
    {
      "T-bar": {
        "status": "final", 
        "confidence": 1.0, 
        "body ID": 954925, 
        "convergent": "convergent", 
        "location": [
          2734, 
          6827, 
          2219
        ], 
        "user": "manual-proof"
      }, 
      "partners": [
        {
          "confidence": 1.0, 
          "body ID": 54977, 
          "traced": true, 
          "location": [
            2763, 
            6831, 
            2219
          ], 
          "flagged": false, 
          "user": "manual-proof"
        }, 
        {
          "confidence": 1.0, 
          "body ID": 958800, 
          "traced": true, 
          "location": [
            2726, 
            6849, 
            2219
          ], 
          "flagged": true, 
          "user": "manual-proof"
        }
      ]
    }, 
    {
      "T-bar": {
        "status": "final", 
        "confidence": 1.0, 
        "body ID": 5422595, 
        "user": "shinomiyaa", 
        "location": [
          2735, 
          2965, 
          11345
        ]
      }, 
      "partners": []
    }, 
    {
      "T-bar": {
        "status": "final", 
        "confidence": 1.0, 
        "body ID": 2004006, 
        "convergent": "convergent", 
        "location": [
          2735, 
          6541, 
          2263
        ], 
        "user": "manual-proof"
      }, 
      "partners": [
        {
          "confidence": 1.0, 
          "body ID": 10563, 
          "traced": true, 
          "location": [
            2719, 
            6516, 
            2263
          ], 
          "flagged": false, 
          "user": "manual-proof"
        }, 
        {
          "confidence": 1.0, 
          "body ID": 4358080, 
          "traced": true, 
          "location": [
            2706, 
            6543, 
            2263
          ], 
          "flagged": true, 
          "user": "manual-proof"
        }, 
        {
          "confidence": 1.0, 
          "body ID": 2141761, 
          "traced": true, 
          "location": [
            2730, 
            6571, 
            2263
          ], 
          "flagged": true, 
          "user": "manual-proof"
        }
      ]
    }, 
    {
      "T-bar": {
        "status": "final", 
        "confidence": 1.0, 
        "body ID": 603173, 
        "convergent": "convergent", 
        "location": [
          2735, 
          6642, 
          2135
        ], 
        "user": "manual-proof"
      }, 
      "partners": [
        {
          "confidence": 1.0, 
          "body ID": 898132, 
          "traced": true, 
          "location": [
            2711, 
            6636, 
            2135
          ], 
          "flagged": false, 
          "user": "manual-proof"
        }, 
        {
          "confidence": 1.0, 
          "body ID": 2531529, 
          "traced": true, 
          "location": [
            2720, 
            6650, 
            2123
          ], 
          "flagged": true, 
          "user": "manual-proof"
        }
      ]
    }, 
    {
      "T-bar": {
        "status": "final", 
        "confidence": 1.0, 
        "body ID": 3171750, 
        "convergent": "convergent", 
        "location": [
          2735, 
          6881, 
          2500
        ], 
        "user": "manual-proof"
      }, 
      "partners": [
        {
          "confidence": 1.0, 
          "body ID": 1730395, 
          "traced": true, 
          "location": [
            2711, 
            6870, 
            2497
          ], 
          "flagged": true, 
          "user": "manual-proof"
        }, 
        {
          "confidence": 1.0, 
          "body ID": 2165676, 
          "traced": true, 
          "location": [
            2700, 
            6872, 
            2506
          ], 
          "flagged": true, 
          "user": "manual-proof"
        }, 
        {
          "confidence": 1.0, 
          "body ID": 2625791, 
          "traced": true, 
          "location": [
            2733, 
            6902, 
            2507
          ], 
          "flagged": false, 
          "user": "manual-proof"
        }
      ]
    }, 
    {
      "T-bar": {
        "status": "final", 
        "confidence": 1.0, 
        "body ID": 4147741, 
        "convergent": "convergent", 
        "location": [
          2736, 
          6276, 
          2439
        ], 
        "user": "manual-proof"
      }, 
      "partners": [
        {
          "confidence": 1.0, 
          "body ID": 2431152, 
          "traced": true, 
          "location": [
            2714, 
            6269, 
            2435
          ], 
          "flagged": true, 
          "user": "manual-proof"
        }, 
        {
          "confidence": 1.0, 
          "body ID": 10563, 
          "traced": true, 
          "location": [
            2742, 
            6260, 
            2434
          ], 
          "flagged": false, 
          "user": "manual-proof"
        }, 
        {
          "confidence": 1.0, 
          "body ID": 54977, 
          "traced": true, 
          "location": [
            2733, 
            6250, 
            2439
          ], 
          "flagged": true, 
          "user": "manual-proof"
        }
      ]
    }, 
    {
      "T-bar": {
        "status": "final", 
        "confidence": 1.0, 
        "body ID": 1865803, 
        "convergent": "convergent", 
        "location": [
          2736, 
          6524, 
          2340
        ], 
        "user": "manual-proof"
      }, 
      "partners": [
        {
          "confidence": 1.0, 
          "body ID": 54977, 
          "traced": true, 
          "location": [
            2726, 
            6540, 
            2335
          ], 
          "flagged": false, 
          "user": "manual-proof"
        }, 
        {
          "confidence": 1.0, 
          "body ID": 4315907, 
          "traced": true, 
          "location": [
            2701, 
            6509, 
            2345
          ], 
          "flagged": true, 
          "user": "manual-proof"
        }, 
        {
          "confidence": 1.0, 
          "body ID": 2431152, 
          "traced": true, 
          "location": [
            2718, 
            6522, 
            2352
          ], 
          "flagged": true, 
          "user": "manual-proof"
        }, 
        {
          "confidence": 1.0, 
          "body ID": 2619187, 
          "traced": true, 
          "location": [
            2742, 
            6557, 
            2345
          ], 
          "flagged": true, 
          "user": "manual-proof"
        }
      ]
    }, 
    {
      "T-bar": {
        "status": "final", 
        "confidence": 1.0, 
        "body ID": 1803415, 
        "convergent": "convergent", 
        "location": [
          2736, 
          6572, 
          2626
        ], 
        "user": "manual-proof"
      }, 
      "partners": [
        {
          "confidence": 1.0, 
          "body ID": 54977, 
          "traced": true, 
          "location": [
            2726, 
            6545, 
            2618
          ], 
          "flagged": false, 
          "user": "manual-proof"
        }, 
        {
          "confidence": 1.0, 
          "body ID": 2530770, 
          "traced": true, 
          "location": [
            2748, 
            6570, 
            2618
          ], 
          "flagged": true, 
          "user": "manual-proof"
        }, 
        {
          "confidence": 1.0, 
          "body ID": 1791988, 
          "traced": true, 
          "location": [
            2756, 
            6566, 
            2626
          ], 
          "flagged": true, 
          "user": "manual-proof"
        }
      ]
    }, 
    {
      "T-bar": {
        "status": "final", 
        "confidence": 1.0, 
        "body ID": 6928636, 
        "user": "shinomiyaa", 
        "location": [
          2737, 
          3446, 
          12090
        ]
      }, 
      "partners": []
    }, 
    {
      "T-bar": {
        "status": "final", 
        "confidence": 1.0, 
        "body ID": 2178477, 
        "convergent": "convergent", 
        "location": [
          2737, 
          6149, 
          2617
        ], 
        "user": "manual-proof"
      }, 
      "partners": [
        {
          "confidence": 1.0, 
          "body ID": 2, 
          "traced": true, 
          "location": [
            2751, 
            6134, 
            2617
          ], 
          "flagged": false, 
          "user": "manual-proof"
        }, 
        {
          "confidence": 1.0, 
          "body ID": 2193650, 
          "traced": true, 
          "location": [
            2725, 
            6124, 
            2617
          ], 
          "flagged": true, 
          "user": "manual-proof"
        }, 
        {
          "confidence": 1.0, 
          "body ID": 1863402, 
          "traced": true, 
          "location": [
            2760, 
            6137, 
            2611
          ], 
          "flagged": false, 
          "user": "manual-proof"
        }, 
        {
          "confidence": 1.0, 
          "body ID": 1190582, 
          "traced": true, 
          "location": [
            2752, 
            6147, 
            2617
          ], 
          "flagged": false, 
          "user": "manual-proof"
        }
      ]
    }, 
    {
      "T-bar": {
        "status": "final", 
        "confidence": 1.0, 
        "body ID": 1791988, 
        "convergent": "convergent", 
        "location": [
          2737, 
          6250, 
          2541
        ], 
        "user": "manual-proof"
      }, 
      "partners": [
        {
          "confidence": 1.0, 
          "body ID": 54977, 
          "traced": true, 
          "location": [
            2760, 
            6234, 
            2543
          ], 
          "flagged": false, 
          "user": "manual-proof"
        }, 
        {
          "confidence": 1.0, 
          "body ID": 1863402, 
          "traced": true, 
          "location": [
            2756, 
            6272, 
            2547
          ], 
          "flagged": true, 
          "user": "manual-proof"
        }, 
        {
          "confidence": 1.0, 
          "body ID": 4147741, 
          "traced": true, 
          "location": [
            2760, 
            6281, 
            2534
          ], 
          "flagged": true, 
          "user": "manual-proof"
        }
      ]
    }, 
    {
      "T-bar": {
        "status": "final", 
        "confidence": 1.0, 
        "body ID": 2, 
        "user": "manual-proof", 
        "location": [
          2737, 
          6549, 
          2679
        ]
      }, 
      "partners": [
        {
          "confidence": 1.0, 
          "body ID": 1803415, 
          "traced": true, 
          "location": [
            2747, 
            6555, 
            2663
          ], 
          "flagged": false, 
          "user": "manual-proof"
        }, 
        {
          "confidence": 1.0, 
          "body ID": 4469747, 
          "traced": true, 
          "location": [
            2754, 
            6530, 
            2679
          ], 
          "flagged": false, 
          "user": "manual-proof"
        }, 
        {
          "confidence": 1.0, 
          "body ID": 3617151, 
          "traced": true, 
          "location": [
            2757, 
            6552, 
            2679
          ], 
          "flagged": false, 
          "user": "manual-proof"
        }, 
        {
          "confidence": 1.0, 
          "body ID": 2549594, 
          "traced": true, 
          "location": [
            2749, 
            6573, 
            2679
          ], 
          "flagged": false, 
          "user": "manual-proof"
        }, 
        {
          "confidence": 1.0, 
          "body ID": 15481609, 
          "traced": true, 
          "location": [
            2751, 
            6550, 
            2691
          ], 
          "flagged": false, 
          "user": "manual-proof"
        }
      ]
    }, 
    {
      "T-bar": {
        "status": "final", 
        "confidence": 1.0, 
        "body ID": 5518058, 
        "user": "shinomiyaa", 
        "location": [
          2738, 
          2990, 
          11095
        ]
      }, 
      "partners": []
    }, 
    {
      "T-bar": {
        "status": "final", 
        "confidence": 1.0, 
        "body ID": 2259151, 
        "location": [
          2738, 
          6006, 
          2724
        ], 
        "flagged": true, 
        "user": "manual-proof"
      }, 
      "partners": [
        {
          "confidence": 1.0, 
          "body ID": 2, 
          "traced": true, 
          "location": [
            2765, 
            6004, 
            2712
          ], 
          "flagged": false, 
          "user": "manual-proof"
        }, 
        {
          "confidence": 1.0, 
          "body ID": 10563, 
          "traced": true, 
          "location": [
            2756, 
            5993, 
            2724
          ], 
          "flagged": false, 
          "user": "manual-proof"
        }, 
        {
          "confidence": 1.0, 
          "body ID": 513414, 
          "traced": true, 
          "location": [
            2752, 
            6017, 
            2724
          ], 
          "flagged": false, 
          "user": "manual-proof"
        }
      ]
    }, 
    {
      "T-bar": {
        "status": "final", 
        "confidence": 1.0, 
        "body ID": 473539, 
        "convergent": "convergent", 
        "location": [
          2738, 
          6629, 
          2428
        ], 
        "user": "manual-proof"
      }, 
      "partners": [
        {
          "confidence": 1.0, 
          "body ID": 2697313, 
          "traced": true, 
          "location": [
            2763, 
            6652, 
            2428
          ], 
          "flagged": true, 
          "user": "manual-proof"
        }, 
        {
          "confidence": 1.0, 
          "body ID": 1685064, 
          "traced": true, 
          "location": [
            2751, 
            6599, 
            2434
          ], 
          "flagged": false, 
          "user": "manual-proof"
        }, 
        {
          "confidence": 1.0, 
          "body ID": 10563, 
          "traced": true, 
          "location": [
            2750, 
            6619, 
            2434
          ], 
          "flagged": false, 
          "user": "manual-proof"
        }, 
        {
          "confidence": 1.0, 
          "body ID": 43752, 
          "traced": true, 
          "location": [
            2749, 
            6665, 
            2439
          ], 
          "flagged": false, 
          "user": "manual-proof"
        }
      ]
    }, 
    {
      "T-bar": {
        "status": "final", 
        "confidence": 1.0, 
        "body ID": 2164305, 
        "convergent": "convergent", 
        "location": [
          2738, 
          6891, 
          2522
        ], 
        "user": "manual-proof"
      }, 
      "partners": [
        {
          "confidence": 1.0, 
          "body ID": 2165676, 
          "traced": true, 
          "location": [
            2713, 
            6885, 
            2520
          ], 
          "flagged": true, 
          "user": "manual-proof"
        }, 
        {
          "confidence": 1.0, 
          "body ID": 2625791, 
          "traced": true, 
          "location": [
            2735, 
            6902, 
            2513
          ], 
          "flagged": false, 
          "user": "manual-proof"
        }
      ]
    }, 
    {
      "T-bar": {
        "status": "final", 
        "confidence": 1.0, 
        "body ID": 1680108, 
        "convergent": "convergent", 
        "location": [
          2739, 
          6308, 
          2816
        ], 
        "user": "manual-proof"
      }, 
      "partners": [
        {
          "confidence": 1.0, 
          "body ID": 54977, 
          "traced": true, 
          "location": [
            2741, 
            6284, 
            2816
          ], 
          "flagged": false, 
          "user": "manual-proof"
        }, 
        {
          "confidence": 1.0, 
          "body ID": 1630342, 
          "traced": true, 
          "location": [
            2709, 
            6308, 
            2816
          ], 
          "flagged": true, 
          "user": "manual-proof"
        }, 
        {
          "confidence": 1.0, 
          "body ID": 10563, 
          "traced": true, 
          "location": [
            2713, 
            6321, 
            2816
          ], 
          "flagged": false, 
          "user": "manual-proof"
        }, 
        {
          "confidence": 1.0, 
          "body ID": 2631895, 
          "traced": true, 
          "location": [
            2742, 
            6311, 
            2838
          ], 
          "flagged": true, 
          "user": "manual-proof"
        }
      ]
    }, 
    {
      "T-bar": {
        "status": "final", 
        "confidence": 1.0, 
        "body ID": 958800, 
        "convergent": "convergent", 
        "location": [
          2739, 
          6849, 
          2217
        ], 
        "user": "manual-proof"
      }, 
      "partners": [
        {
          "confidence": 1.0, 
          "body ID": 954925, 
          "traced": true, 
          "location": [
            2720, 
            6821, 
            2217
          ], 
          "flagged": true, 
          "user": "manual-proof"
        }, 
        {
          "confidence": 1.0, 
          "body ID": 54977, 
          "traced": true, 
          "location": [
            2759, 
            6843, 
            2217
          ], 
          "flagged": false, 
          "user": "manual-proof"
        }
      ]
    }, 
    {
      "T-bar": {
        "status": "final", 
        "confidence": 1.0, 
        "body ID": 4109866, 
        "convergent": "convergent", 
        "location": [
          2740, 
          5939, 
          2947
        ], 
        "user": "manual-proof"
      }, 
      "partners": [
        {
          "confidence": 1.0, 
          "body ID": 5161730, 
          "traced": true, 
          "location": [
            2736, 
            5950, 
            2956
          ], 
          "flagged": true, 
          "user": "manual-proof"
        }, 
        {
          "confidence": 1.0, 
          "body ID": 4083511, 
          "traced": true, 
          "location": [
            2728, 
            5957, 
            2947
          ], 
          "flagged": false, 
          "user": "manual-proof"
        }, 
        {
          "confidence": 1.0, 
          "body ID": 43752, 
          "traced": true, 
          "location": [
            2744, 
            5960, 
            2947
          ], 
          "flagged": false, 
          "user": "manual-proof"
        }
      ]
    }, 
    {
      "T-bar": {
        "status": "final", 
        "confidence": 1.0, 
        "body ID": 1190582, 
        "user": "manual-proof", 
        "location": [
          2740, 
          6123, 
          2352
        ]
      }, 
      "partners": [
        {
          "confidence": 1.0, 
          "body ID": 2583108, 
          "traced": true, 
          "location": [
            2730, 
            6111, 
            2352
          ], 
          "flagged": false, 
          "user": "manual-proof"
        }, 
        {
          "confidence": 1.0, 
          "body ID": 2203290, 
          "traced": true, 
          "location": [
            2738, 
            6106, 
            2342
          ], 
          "flagged": false, 
          "user": "manual-proof"
        }, 
        {
          "confidence": 1.0, 
          "body ID": 54977, 
          "traced": true, 
          "location": [
            2754, 
            6112, 
            2352
          ], 
          "flagged": false, 
          "user": "manual-proof"
        }
      ]
    }, 
    {
      "T-bar": {
        "status": "final", 
        "confidence": 1.0, 
        "body ID": 1791988, 
        "convergent": "convergent", 
        "location": [
          2740, 
          6129, 
          2537
        ], 
        "user": "manual-proof"
      }, 
      "partners": [
        {
          "confidence": 1.0, 
          "body ID": 3204272, 
          "traced": true, 
          "location": [
            2761, 
            6127, 
            2530
          ], 
          "flagged": true, 
          "user": "manual-proof"
        }, 
        {
          "confidence": 1.0, 
          "body ID": 10563, 
          "traced": true, 
          "location": [
            2756, 
            6142, 
            2539
          ], 
          "flagged": false, 
          "user": "manual-proof"
        }, 
        {
          "confidence": 1.0, 
          "body ID": 124367, 
          "traced": true, 
          "location": [
            2770, 
            6142, 
            2550
          ], 
          "flagged": false, 
          "user": "manual-proof"
        }
      ]
    }, 
    {
      "T-bar": {
        "status": "final", 
        "confidence": 1.0, 
        "body ID": 3740768, 
        "user": "manual-proof", 
        "location": [
          2741, 
          6011, 
          2830
        ]
      }, 
      "partners": [
        {
          "confidence": 1.0, 
          "body ID": 513414, 
          "traced": true, 
          "location": [
            2738, 
            6030, 
            2830
          ], 
          "flagged": false, 
          "user": "manual-proof"
        }, 
        {
          "confidence": 1.0, 
          "body ID": 2, 
          "traced": true, 
          "location": [
            2757, 
            6024, 
            2830
          ], 
          "flagged": false, 
          "user": "manual-proof"
        }
      ]
    }, 
    {
      "T-bar": {
        "status": "final", 
        "confidence": 1.0, 
        "body ID": 2096391, 
        "convergent": "convergent", 
        "location": [
          2741, 
          6186, 
          2163
        ], 
        "user": "manual-proof"
      }, 
      "partners": [
        {
          "confidence": 1.0, 
          "body ID": 1591592, 
          "traced": true, 
          "location": [
            2750, 
            6197, 
            2172
          ], 
          "flagged": false, 
          "user": "manual-proof"
        }, 
        {
          "confidence": 1.0, 
          "body ID": 1848980, 
          "traced": true, 
          "location": [
            2757, 
            6182, 
            2167
          ], 
          "flagged": false, 
          "user": "manual-proof"
        }
      ]
    }, 
    {
      "T-bar": {
        "status": "final", 
        "confidence": 1.0, 
        "body ID": 2631895, 
        "convergent": "convergent", 
        "location": [
          2741, 
          6306, 
          2837
        ], 
        "user": "manual-proof"
      }, 
      "partners": [
        {
          "confidence": 1.0, 
          "body ID": 10563, 
          "traced": true, 
          "location": [
            2726, 
            6305, 
            2837
          ], 
          "flagged": false, 
          "user": "manual-proof"
        }, 
        {
          "confidence": 1.0, 
          "body ID": 1680108, 
          "traced": true, 
          "location": [
            2741, 
            6316, 
            2829
          ], 
          "flagged": true, 
          "user": "manual-proof"
        }
      ]
    }, 
    {
      "T-bar": {
        "status": "final", 
        "confidence": 1.0, 
        "body ID": 2530770, 
        "convergent": "convergent", 
        "location": [
          2741, 
          6562, 
          2611
        ], 
        "user": "manual-proof"
      }, 
      "partners": [
        {
          "confidence": 1.0, 
          "body ID": 1803415, 
          "traced": true, 
          "location": [
            2719, 
            6559, 
            2620
          ], 
          "flagged": true, 
          "user": "manual-proof"
        }, 
        {
          "confidence": 1.0, 
          "body ID": 54977, 
          "traced": true, 
          "location": [
            2720, 
            6538, 
            2611
          ], 
          "flagged": false, 
          "user": "manual-proof"
        }, 
        {
          "confidence": 1.0, 
          "body ID": 1791988, 
          "traced": true, 
          "location": [
            2757, 
            6537, 
            2611
          ], 
          "flagged": false, 
          "user": "manual-proof"
        }
      ]
    }, 
    {
      "T-bar": {
        "status": "final", 
        "confidence": 1.0, 
        "body ID": 473539, 
        "convergent": "convergent", 
        "location": [
          2741, 
          6678, 
          2561
        ], 
        "user": "manual-proof"
      }, 
      "partners": [
        {
          "confidence": 1.0, 
          "body ID": 1787089, 
          "traced": true, 
          "location": [
            2707, 
            6678, 
            2552
          ], 
          "flagged": true, 
          "user": "manual-proof"
        }, 
        {
          "confidence": 1.0, 
          "body ID": 513414, 
          "traced": true, 
          "location": [
            2716, 
            6660, 
            2553
          ], 
          "flagged": true, 
          "user": "manual-proof"
        }, 
        {
          "confidence": 1.0, 
          "body ID": 54977, 
          "traced": true, 
          "location": [
            2727, 
            6667, 
            2561
          ], 
          "flagged": false, 
          "user": "manual-proof"
        }, 
        {
          "confidence": 1.0, 
          "body ID": 2633776, 
          "traced": true, 
          "location": [
            2725, 
            6692, 
            2561
          ], 
          "flagged": true, 
          "user": "manual-proof"
        }
      ]
    }, 
    {
      "T-bar": {
        "status": "final", 
        "confidence": 1.0, 
        "body ID": 2178308, 
        "convergent": "convergent", 
        "location": [
          2742, 
          5619, 
          2966
        ], 
        "user": "manual-proof"
      }, 
      "partners": [
        {
          "confidence": 1.0, 
          "body ID": 54977, 
          "traced": true, 
          "location": [
            2736, 
            5595, 
            2966
          ], 
          "flagged": false, 
          "user": "manual-proof"
        }, 
        {
          "confidence": 1.0, 
          "body ID": 10563, 
          "traced": true, 
          "location": [
            2743, 
            5600, 
            2972
          ], 
          "flagged": false, 
          "user": "manual-proof"
        }, 
        {
          "confidence": 1.0, 
          "body ID": 3029861, 
          "traced": true, 
          "location": [
            2767, 
            5603, 
            2966
          ], 
          "flagged": true, 
          "user": "manual-proof"
        }
      ]
    }, 
    {
      "T-bar": {
        "status": "final", 
        "confidence": 1.0, 
        "body ID": 5161730, 
        "convergent": "convergent", 
        "location": [
          2742, 
          5943, 
          2962
        ], 
        "user": "manual-proof"
      }, 
      "partners": [
        {
          "confidence": 1.0, 
          "body ID": 4109866, 
          "traced": true, 
          "location": [
            2762, 
            5925, 
            2962
          ], 
          "flagged": true, 
          "user": "manual-proof"
        }, 
        {
          "confidence": 1.0, 
          "body ID": 4083511, 
          "traced": true, 
          "location": [
            2728, 
            5958, 
            2946
          ], 
          "flagged": false, 
          "user": "manual-proof"
        }, 
        {
          "confidence": 1.0, 
          "body ID": 43752, 
          "traced": true, 
          "location": [
            2753, 
            5962, 
            2962
          ], 
          "flagged": false, 
          "user": "manual-proof"
        }, 
        {
          "confidence": 1.0, 
          "body ID": 10563, 
          "traced": true, 
          "location": [
            2766, 
            5952, 
            2969
          ], 
          "flagged": false, 
          "user": "manual-proof"
        }
      ]
    }, 
    {
      "T-bar": {
        "status": "final", 
        "confidence": 1.0, 
        "body ID": 4436738, 
        "convergent": "convergent", 
        "location": [
          2742, 
          6023, 
          2475
        ], 
        "user": "manual-proof"
      }, 
      "partners": [
        {
          "confidence": 1.0, 
          "body ID": 1869350, 
          "traced": true, 
          "location": [
            2775, 
            6007, 
            2479
          ], 
          "flagged": true, 
          "user": "manual-proof"
        }, 
        {
          "confidence": 1.0, 
          "body ID": 10563, 
          "traced": true, 
          "location": [
            2754, 
            6013, 
            2481
          ], 
          "flagged": false, 
          "user": "manual-proof"
        }, 
        {
          "confidence": 1.0, 
          "body ID": 54977, 
          "traced": true, 
          "location": [
            2742, 
            6028, 
            2482
          ], 
          "flagged": false, 
          "user": "manual-proof"
        }, 
        {
          "confidence": 1.0, 
          "body ID": 1787423, 
          "traced": true, 
          "location": [
            2763, 
            6027, 
            2475
          ], 
          "flagged": true, 
          "user": "manual-proof"
        }
      ]
    }, 
    {
      "T-bar": {
        "status": "final", 
        "confidence": 1.0, 
        "body ID": 2531529, 
        "convergent": "convergent", 
        "location": [
          2742, 
          6723, 
          2094
        ], 
        "user": "manual-proof"
      }, 
      "partners": [
        {
          "confidence": 1.0, 
          "body ID": 2096391, 
          "traced": true, 
          "location": [
            2764, 
            6706, 
            2090
          ], 
          "flagged": false, 
          "user": "manual-proof"
        }, 
        {
          "confidence": 1.0, 
          "body ID": 513414, 
          "traced": true, 
          "location": [
            2750, 
            6747, 
            2095
          ], 
          "flagged": false, 
          "user": "manual-proof"
        }, 
        {
          "confidence": 1.0, 
          "body ID": 10563, 
          "traced": true, 
          "location": [
            2759, 
            6734, 
            2090
          ], 
          "flagged": false, 
          "user": "manual-proof"
        }
      ]
    }, 
    {
      "T-bar": {
        "status": "final", 
        "confidence": 1.0, 
        "body ID": 2148487, 
        "convergent": "convergent", 
        "location": [
          2743, 
          6167, 
          2302
        ], 
        "user": "manual-proof"
      }, 
      "partners": [
        {
          "confidence": 1.0, 
          "body ID": 581401, 
          "traced": true, 
          "location": [
            2727, 
            6177, 
            2302
          ], 
          "flagged": true, 
          "user": "manual-proof"
        }
      ]
    }, 
    {
      "T-bar": {
        "status": "final", 
        "confidence": 1.0, 
        "body ID": 139941150, 
        "convergent": "convergent", 
        "location": [
          2743, 
          6494, 
          2631
        ], 
        "user": "manual-proof"
      }, 
      "partners": [
        {
          "confidence": 1.0, 
          "body ID": 2, 
          "traced": true, 
          "location": [
            2770, 
            6489, 
            2631
          ], 
          "flagged": false, 
          "user": "manual-proof"
        }, 
        {
          "confidence": 1.0, 
          "body ID": 513414, 
          "traced": true, 
          "location": [
            2764, 
            6508, 
            2631
          ], 
          "flagged": false, 
          "user": "manual-proof"
        }
      ]
    }, 
    {
      "T-bar": {
        "status": "final", 
        "confidence": 1.0, 
        "body ID": 6, 
        "convergent": "convergent", 
        "location": [
          2744, 
          6525, 
          2310
        ], 
        "user": "manual-proof"
      }, 
      "partners": [
        {
          "confidence": 1.0, 
          "body ID": 10563, 
          "traced": true, 
          "location": [
            2722, 
            6529, 
            2310
          ], 
          "flagged": true, 
          "user": "manual-proof"
        }, 
        {
          "confidence": 1.0, 
          "body ID": 54977, 
          "traced": true, 
          "location": [
            2739, 
            6544, 
            2310
          ], 
          "flagged": false, 
          "user": "manual-proof"
        }
      ]
    }, 
    {
      "T-bar": {
        "status": "final", 
        "confidence": 1.0, 
        "body ID": 3259608, 
        "convergent": "convergent", 
        "location": [
          2745, 
          5466, 
          2866
        ], 
        "user": "manual-proof"
      }, 
      "partners": [
        {
          "confidence": 1.0, 
          "body ID": 2, 
          "traced": true, 
          "location": [
            2765, 
            5477, 
            2866
          ], 
          "flagged": false, 
          "user": "manual-proof"
        }, 
        {
          "confidence": 1.0, 
          "body ID": 10563, 
          "traced": true, 
          "location": [
            2752, 
            5488, 
            2866
          ], 
          "flagged": false, 
          "user": "manual-proof"
        }, 
        {
          "confidence": 1.0, 
          "body ID": 3385350, 
          "traced": true, 
          "location": [
            2737, 
            5472, 
            2881
          ], 
          "flagged": true, 
          "user": "manual-proof"
        }
      ]
    }, 
    {
      "T-bar": {
        "status": "final", 
        "confidence": 1.0, 
        "body ID": 6733964, 
        "user": "manual-proof", 
        "location": [
          2745, 
          5972, 
          2930
        ]
      }, 
      "partners": [
        {
          "confidence": 1.0, 
          "body ID": 43752, 
          "traced": true, 
          "location": [
            2726, 
            5980, 
            2930
          ], 
          "flagged": false, 
          "user": "manual-proof"
        }
      ]
    }, 
    {
      "T-bar": {
        "status": "final", 
        "confidence": 1.0, 
        "body ID": 971760, 
        "convergent": "convergent", 
        "location": [
          2745, 
          6400, 
          2110
        ], 
        "user": "manual-proof"
      }, 
      "partners": [
        {
          "confidence": 1.0, 
          "body ID": 10563, 
          "traced": true, 
          "location": [
            2744, 
            6362, 
            2110
          ], 
          "flagged": false, 
          "user": "manual-proof"
        }, 
        {
          "confidence": 1.0, 
          "body ID": 2096391, 
          "traced": true, 
          "location": [
            2720, 
            6384, 
            2110
          ], 
          "flagged": true, 
          "user": "manual-proof"
        }
      ]
    }, 
    {
      "T-bar": {
        "status": "final", 
        "confidence": 1.0, 
        "body ID": 2614986, 
        "convergent": "convergent", 
        "location": [
          2745, 
          6747, 
          2284
        ], 
        "user": "manual-proof"
      }, 
      "partners": [
        {
          "confidence": 1.0, 
          "body ID": 10563, 
          "traced": true, 
          "location": [
            2731, 
            6743, 
            2282
          ], 
          "flagged": false, 
          "user": "manual-proof"
        }, 
        {
          "confidence": 1.0, 
          "body ID": 2531529, 
          "traced": true, 
          "location": [
            2743, 
            6783, 
            2282
          ], 
          "flagged": false, 
          "user": "manual-proof"
        }, 
        {
          "confidence": 1.0, 
          "body ID": 124367, 
          "traced": true, 
          "location": [
            2736, 
            6755, 
            2288
          ], 
          "flagged": false, 
          "user": "manual-proof"
        }
      ]
    }, 
    {
      "T-bar": {
        "status": "final", 
        "confidence": 1.0, 
        "body ID": 3385350, 
        "convergent": "convergent", 
        "location": [
          2746, 
          5467, 
          2881
        ], 
        "user": "manual-proof"
      }, 
      "partners": [
        {
          "confidence": 1.0, 
          "body ID": 3259608, 
          "traced": true, 
          "location": [
            2754, 
            5456, 
            2873
          ], 
          "flagged": true, 
          "user": "manual-proof"
        }, 
        {
          "confidence": 1.0, 
          "body ID": 2, 
          "traced": true, 
          "location": [
            2764, 
            5470, 
            2881
          ], 
          "flagged": false, 
          "user": "manual-proof"
        }
      ]
    }, 
    {
      "T-bar": {
        "status": "final", 
        "confidence": 1.0, 
        "body ID": 3204272, 
        "user": "manual-proof", 
        "location": [
          2746, 
          6021, 
          2513
        ]
      }, 
      "partners": [
        {
          "confidence": 1.0, 
          "body ID": 10563, 
          "traced": true, 
          "location": [
            2759, 
            6006, 
            2508
          ], 
          "flagged": false, 
          "user": "manual-proof"
        }, 
        {
          "confidence": 1.0, 
          "body ID": 2531953, 
          "traced": true, 
          "location": [
            2766, 
            6023, 
            2513
          ], 
          "flagged": false, 
          "user": "manual-proof"
        }, 
        {
          "confidence": 1.0, 
          "body ID": 54977, 
          "traced": true, 
          "location": [
            2756, 
            6033, 
            2504
          ], 
          "flagged": false, 
          "user": "manual-proof"
        }
      ]
    }, 
    {
      "T-bar": {
        "status": "final", 
        "confidence": 1.0, 
        "body ID": 3318122, 
        "convergent": "convergent", 
        "location": [
          2746, 
          6057, 
          2749
        ], 
        "user": "manual-proof"
      }, 
      "partners": [
        {
          "confidence": 1.0, 
          "body ID": 2, 
          "traced": true, 
          "location": [
            2733, 
            6046, 
            2744
          ], 
          "flagged": false, 
          "user": "manual-proof"
        }, 
        {
          "confidence": 1.0, 
          "body ID": 513414, 
          "traced": true, 
          "location": [
            2734, 
            6045, 
            2751
          ], 
          "flagged": false, 
          "user": "manual-proof"
        }
      ]
    }, 
    {
      "T-bar": {
        "status": "final", 
        "confidence": 1.0, 
        "body ID": 420489, 
        "convergent": "convergent", 
        "location": [
          2746, 
          6194, 
          2043
        ], 
        "user": "manual-proof"
      }, 
      "partners": [
        {
          "confidence": 1.0, 
          "body ID": 43752, 
          "traced": true, 
          "location": [
            2724, 
            6206, 
            2045
          ], 
          "flagged": false, 
          "user": "manual-proof"
        }, 
        {
          "confidence": 1.0, 
          "body ID": 426722, 
          "traced": true, 
          "location": [
            2764, 
            6207, 
            2051
          ], 
          "flagged": true, 
          "user": "manual-proof"
        }, 
        {
          "confidence": 1.0, 
          "body ID": 10563, 
          "traced": true, 
          "location": [
            2742, 
            6212, 
            2048
          ], 
          "flagged": false, 
          "user": "manual-proof"
        }
      ]
    }, 
    {
      "T-bar": {
        "status": "final", 
        "confidence": 1.0, 
        "body ID": 1847884, 
        "convergent": "convergent", 
        "location": [
          2746, 
          6369, 
          2246
        ], 
        "user": "manual-proof"
      }, 
      "partners": [
        {
          "confidence": 1.0, 
          "body ID": 1847884, 
          "traced": true, 
          "location": [
            2723, 
            6359, 
            2253
          ], 
          "flagged": false, 
          "user": "manual-proof"
        }, 
        {
          "confidence": 1.0, 
          "body ID": 581401, 
          "traced": true, 
          "location": [
            2760, 
            6342, 
            2246
          ], 
          "flagged": true, 
          "user": "manual-proof"
        }, 
        {
          "confidence": 1.0, 
          "body ID": 124367, 
          "traced": true, 
          "location": [
            2777, 
            6375, 
            2246
          ], 
          "flagged": false, 
          "user": "manual-proof"
        }
      ]
    }, 
    {
      "T-bar": {
        "status": "final", 
        "confidence": 1.0, 
        "body ID": 2096391, 
        "convergent": "convergent", 
        "location": [
          2746, 
          6558, 
          2138
        ], 
        "user": "manual-proof"
      }, 
      "partners": [
        {
          "confidence": 1.0, 
          "body ID": 898132, 
          "traced": true, 
          "location": [
            2727, 
            6565, 
            2138
          ], 
          "flagged": true, 
          "user": "manual-proof"
        }, 
        {
          "confidence": 1.0, 
          "body ID": 2268024, 
          "traced": true, 
          "location": [
            2746, 
            6591, 
            2149
          ], 
          "flagged": true, 
          "user": "manual-proof"
        }, 
        {
          "confidence": 1.0, 
          "body ID": 54977, 
          "traced": true, 
          "location": [
            2748, 
            6576, 
            2149
          ], 
          "flagged": false, 
          "user": "manual-proof"
        }
      ]
    }, 
    {
      "T-bar": {
        "status": "final", 
        "confidence": 1.0, 
        "body ID": 6859062, 
        "user": "shinomiyaa", 
        "location": [
          2747, 
          3382, 
          12230
        ]
      }, 
      "partners": []
    }, 
    {
      "T-bar": {
        "status": "final", 
        "confidence": 1.0, 
        "body ID": 2164305, 
        "convergent": "convergent", 
        "location": [
          2747, 
          6200, 
          2530
        ], 
        "user": "manual-proof"
      }, 
      "partners": [
        {
          "confidence": 1.0, 
          "body ID": 2164305, 
          "traced": true, 
          "location": [
            2768, 
            6172, 
            2536
          ], 
          "flagged": true, 
          "user": "manual-proof"
        }, 
        {
          "confidence": 1.0, 
          "body ID": 2242865, 
          "traced": true, 
          "location": [
            2774, 
            6203, 
            2533
          ], 
          "flagged": true, 
          "user": "manual-proof"
        }, 
        {
          "confidence": 1.0, 
          "body ID": 54977, 
          "traced": true, 
          "location": [
            2755, 
            6234, 
            2533
          ], 
          "flagged": false, 
          "user": "manual-proof"
        }
      ]
    }, 
    {
      "T-bar": {
        "status": "final", 
        "confidence": 1.0, 
        "body ID": 3087080, 
        "convergent": "convergent", 
        "location": [
          2748, 
          6044, 
          2921
        ], 
        "user": "manual-proof"
      }, 
      "partners": [
        {
          "confidence": 1.0, 
          "body ID": 54977, 
          "traced": true, 
          "location": [
            2763, 
            6035, 
            2921
          ], 
          "flagged": false, 
          "user": "manual-proof"
        }, 
        {
          "confidence": 1.0, 
          "body ID": 113556, 
          "traced": true, 
          "location": [
            2772, 
            6061, 
            2921
          ], 
          "flagged": true, 
          "user": "manual-proof"
        }
      ]
    }, 
    {
      "T-bar": {
        "status": "final", 
        "confidence": 1.0, 
        "body ID": 1630342, 
        "convergent": "convergent", 
        "location": [
          2748, 
          6482, 
          2863
        ], 
        "user": "manual-proof"
      }, 
      "partners": [
        {
          "confidence": 1.0, 
          "body ID": 2631895, 
          "traced": true, 
          "location": [
            2759, 
            6461, 
            2863
          ], 
          "flagged": false, 
          "user": "manual-proof"
        }, 
        {
          "confidence": 1.0, 
          "body ID": 4009637, 
          "traced": true, 
          "location": [
            2769, 
            6492, 
            2863
          ], 
          "flagged": false, 
          "user": "manual-proof"
        }, 
        {
          "confidence": 1.0, 
          "body ID": 54977, 
          "traced": true, 
          "location": [
            2760, 
            6481, 
            2855
          ], 
          "flagged": false, 
          "user": "manual-proof"
        }
      ]
    }, 
    {
      "T-bar": {
        "status": "final", 
        "confidence": 1.0, 
        "body ID": 513414, 
        "convergent": "convergent", 
        "location": [
          2749, 
          6184, 
          2374
        ], 
        "user": "manual-proof"
      }, 
      "partners": [
        {
          "confidence": 1.0, 
          "body ID": 2148487, 
          "traced": true, 
          "location": [
            2733, 
            6185, 
            2365
          ], 
          "flagged": false, 
          "user": "manual-proof"
        }, 
        {
          "confidence": 1.0, 
          "body ID": 1190582, 
          "traced": true, 
          "location": [
            2734, 
            6164, 
            2373
          ], 
          "flagged": true, 
          "user": "manual-proof"
        }, 
        {
          "confidence": 1.0, 
          "body ID": 1680108, 
          "traced": true, 
          "location": [
            2729, 
            6184, 
            2373
          ], 
          "flagged": true, 
          "user": "manual-proof"
        }
      ]
    }, 
    {
      "T-bar": {
        "status": "final", 
        "confidence": 1.0, 
        "body ID": 581401, 
        "convergent": "convergent", 
        "location": [
          2749, 
          6344, 
          2255
        ], 
        "user": "manual-proof"
      }, 
      "partners": [
        {
          "confidence": 1.0, 
          "body ID": 54977, 
          "traced": true, 
          "location": [
            2744, 
            6362, 
            2258
          ], 
          "flagged": false, 
          "user": "manual-proof"
        }, 
        {
          "confidence": 1.0, 
          "body ID": 1847884, 
          "traced": true, 
          "location": [
            2723, 
            6350, 
            2257
          ], 
          "flagged": false, 
          "user": "manual-proof"
        }, 
        {
          "confidence": 1.0, 
          "body ID": 1847884, 
          "traced": true, 
          "location": [
            2733, 
            6362, 
            2247
          ], 
          "flagged": true, 
          "user": "manual-proof"
        }, 
        {
          "confidence": 1.0, 
          "body ID": 124367, 
          "traced": true, 
          "location": [
            2763, 
            6359, 
            2256
          ], 
          "flagged": false, 
          "user": "manual-proof"
        }
      ]
    }, 
    {
      "T-bar": {
        "status": "final", 
        "confidence": 1.0, 
        "body ID": 1791988, 
        "user": "manual-proof", 
        "location": [
          2750, 
          5957, 
          2589
        ]
      }, 
      "partners": [
        {
          "confidence": 1.0, 
          "body ID": 1869350, 
          "traced": true, 
          "location": [
            2764, 
            5949, 
            2588
          ], 
          "flagged": false, 
          "user": "manual-proof"
        }, 
        {
          "confidence": 1.0, 
          "body ID": 3204272, 
          "traced": true, 
          "location": [
            2761, 
            5972, 
            2586
          ], 
          "flagged": false, 
          "user": "manual-proof"
        }, 
        {
          "confidence": 1.0, 
          "body ID": 2, 
          "traced": true, 
          "location": [
            2763, 
            5966, 
            2592
          ], 
          "flagged": false, 
          "user": "manual-proof"
        }
      ]
    }, 
    {
      "T-bar": {
        "status": "final", 
        "confidence": 1.0, 
        "body ID": 1591592, 
        "user": "manual-proof", 
        "location": [
          2750, 
          6217, 
          2170
        ]
      }, 
      "partners": [
        {
          "confidence": 1.0, 
          "body ID": 2096391, 
          "traced": true, 
          "location": [
            2733, 
            6207, 
            2167
          ], 
          "flagged": false, 
          "user": "manual-proof"
        }, 
        {
          "confidence": 1.0, 
          "body ID": 1848980, 
          "traced": true, 
          "location": [
            2762, 
            6194, 
            2167
          ], 
          "flagged": false, 
          "user": "manual-proof"
        }
      ]
    }, 
    {
      "T-bar": {
        "status": "final", 
        "confidence": 1.0, 
        "body ID": 1848980, 
        "convergent": "convergent", 
        "location": [
          2750, 
          6331, 
          2121
        ], 
        "user": "manual-proof"
      }, 
      "partners": [
        {
          "confidence": 1.0, 
          "body ID": 10563, 
          "traced": true, 
          "location": [
            2746, 
            6324, 
            2114
          ], 
          "flagged": false, 
          "user": "manual-proof"
        }, 
        {
          "confidence": 1.0, 
          "body ID": 2096391, 
          "traced": true, 
          "location": [
            2727, 
            6329, 
            2121
          ], 
          "flagged": false, 
          "user": "manual-proof"
        }
      ]
    }, 
    {
      "T-bar": {
        "status": "final", 
        "confidence": 1.0, 
        "body ID": 1847884, 
        "user": "manual-proof", 
        "location": [
          2750, 
          6400, 
          2250
        ]
      }, 
      "partners": [
        {
          "confidence": 1.0, 
          "body ID": 54977, 
          "traced": true, 
          "location": [
            2737, 
            6384, 
            2258
          ], 
          "flagged": false, 
          "user": "manual-proof"
        }, 
        {
          "confidence": 1.0, 
          "body ID": 1881272, 
          "traced": true, 
          "location": [
            2741, 
            6422, 
            2253
          ], 
          "flagged": false, 
          "user": "manual-proof"
        }
      ]
    }, 
    {
      "T-bar": {
        "status": "final", 
        "confidence": 1.0, 
        "body ID": 43752, 
        "user": "manual-proof", 
        "location": [
          2750, 
          6944, 
          2525
        ]
      }, 
      "partners": [
        {
          "confidence": 1.0, 
          "body ID": 2165676, 
          "traced": true, 
          "location": [
            2742, 
            6921, 
            2527
          ], 
          "flagged": false, 
          "user": "manual-proof"
        }, 
        {
          "confidence": 1.0, 
          "body ID": 2164305, 
          "traced": true, 
          "location": [
            2761, 
            6921, 
            2525
          ], 
          "flagged": false, 
          "user": "manual-proof"
        }, 
        {
          "confidence": 1.0, 
          "body ID": 2625791, 
          "traced": true, 
          "location": [
            2752, 
            6923, 
            2516
          ], 
          "flagged": false, 
          "user": "manual-proof"
        }
      ]
    }, 
    {
      "T-bar": {
        "status": "final", 
        "confidence": 1.0, 
        "body ID": 2631895, 
        "convergent": "convergent", 
        "location": [
          2751, 
          6453, 
          2835
        ], 
        "user": "manual-proof"
      }, 
      "partners": [
        {
          "confidence": 1.0, 
          "body ID": 54977, 
          "traced": true, 
          "location": [
            2766, 
            6459, 
            2841
          ], 
          "flagged": false, 
          "user": "manual-proof"
        }, 
        {
          "confidence": 1.0, 
          "body ID": 2963476, 
          "traced": true, 
          "location": [
            2780, 
            6449, 
            2835
          ], 
          "flagged": true, 
          "user": "manual-proof"
        }, 
        {
          "confidence": 1.0, 
          "body ID": 1678839, 
          "traced": true, 
          "location": [
            2767, 
            6480, 
            2835
          ], 
          "flagged": false, 
          "user": "manual-proof"
        }
      ]
    }, 
    {
      "T-bar": {
        "status": "final", 
        "confidence": 1.0, 
        "body ID": 1791988, 
        "convergent": "convergent", 
        "location": [
          2751, 
          6556, 
          2625
        ], 
        "user": "manual-proof"
      }, 
      "partners": [
        {
          "confidence": 1.0, 
          "body ID": 54977, 
          "traced": true, 
          "location": [
            2722, 
            6538, 
            2619
          ], 
          "flagged": false, 
          "user": "manual-proof"
        }, 
        {
          "confidence": 1.0, 
          "body ID": 2530770, 
          "traced": true, 
          "location": [
            2749, 
            6563, 
            2619
          ], 
          "flagged": true, 
          "user": "manual-proof"
        }, 
        {
          "confidence": 1.0, 
          "body ID": 1803415, 
          "traced": true, 
          "location": [
            2725, 
            6560, 
            2625
          ], 
          "flagged": true, 
          "user": "manual-proof"
        }
      ]
    }, 
    {
      "T-bar": {
        "status": "final", 
        "confidence": 1.0, 
        "body ID": 2631895, 
        "convergent": "convergent", 
        "location": [
          2752, 
          6616, 
          2708
        ], 
        "user": "manual-proof"
      }, 
      "partners": [
        {
          "confidence": 1.0, 
          "body ID": 15481609, 
          "traced": true, 
          "location": [
            2770, 
            6601, 
            2710
          ], 
          "flagged": true, 
          "user": "manual-proof"
        }, 
        {
          "confidence": 1.0, 
          "body ID": 2549594, 
          "traced": true, 
          "location": [
            2772, 
            6619, 
            2695
          ], 
          "flagged": true, 
          "user": "manual-proof"
        }, 
        {
          "confidence": 1.0, 
          "body ID": 54977, 
          "traced": true, 
          "location": [
            2764, 
            6632, 
            2709
          ], 
          "flagged": false, 
          "user": "manual-proof"
        }
      ]
    }, 
    {
      "T-bar": {
        "status": "final", 
        "confidence": 1.0, 
        "body ID": 43752, 
        "convergent": "convergent", 
        "location": [
          2753, 
          6039, 
          2941
        ], 
        "user": "manual-proof"
      }, 
      "partners": [
        {
          "confidence": 1.0, 
          "body ID": 54977, 
          "traced": true, 
          "location": [
            2772, 
            6036, 
            2930
          ], 
          "flagged": false, 
          "user": "manual-proof"
        }, 
        {
          "confidence": 1.0, 
          "body ID": 3087080, 
          "traced": true, 
          "location": [
            2750, 
            6054, 
            2932
          ], 
          "flagged": false, 
          "user": "manual-proof"
        }, 
        {
          "confidence": 1.0, 
          "body ID": 113556, 
          "traced": true, 
          "location": [
            2776, 
            6050, 
            2941
          ], 
          "flagged": true, 
          "user": "manual-proof"
        }
      ]
    }, 
    {
      "T-bar": {
        "status": "final", 
        "confidence": 1.0, 
        "body ID": 426722, 
        "convergent": "convergent", 
        "location": [
          2753, 
          6218, 
          2039
        ], 
        "user": "manual-proof"
      }, 
      "partners": [
        {
          "confidence": 1.0, 
          "body ID": 420489, 
          "traced": true, 
          "location": [
            2754, 
            6191, 
            2044
          ], 
          "flagged": false, 
          "user": "manual-proof"
        }, 
        {
          "confidence": 1.0, 
          "body ID": 54977, 
          "traced": true, 
          "location": [
            2737, 
            6223, 
            2040
          ], 
          "flagged": true, 
          "user": "manual-proof"
        }, 
        {
          "confidence": 1.0, 
          "body ID": 10563, 
          "traced": true, 
          "location": [
            2741, 
            6218, 
            2046
          ], 
          "flagged": false, 
          "user": "manual-proof"
        }
      ]
    }, 
    {
      "T-bar": {
        "status": "final", 
        "confidence": 1.0, 
        "body ID": 3385350, 
        "convergent": "convergent", 
        "location": [
          2753, 
          6608, 
          2810
        ], 
        "user": "manual-proof"
      }, 
      "partners": [
        {
          "confidence": 1.0, 
          "body ID": 1920947, 
          "traced": true, 
          "location": [
            2758, 
            6571, 
            2809
          ], 
          "flagged": true, 
          "user": "manual-proof"
        }, 
        {
          "confidence": 1.0, 
          "body ID": 54977, 
          "traced": true, 
          "location": [
            2770, 
            6603, 
            2809
          ], 
          "flagged": false, 
          "user": "manual-proof"
        }
      ]
    }, 
    {
      "T-bar": {
        "status": "final", 
        "confidence": 1.0, 
        "body ID": 6924195, 
        "user": "shinomiyaa", 
        "location": [
          2754, 
          3102, 
          11938
        ]
      }, 
      "partners": []
    }, 
    {
      "T-bar": {
        "status": "final", 
        "confidence": 1.0, 
        "body ID": 945198, 
        "convergent": "convergent", 
        "location": [
          2754, 
          6281, 
          2055
        ], 
        "user": "manual-proof"
      }, 
      "partners": [
        {
          "confidence": 1.0, 
          "body ID": 54977, 
          "traced": true, 
          "location": [
            2746, 
            6264, 
            2047
          ], 
          "flagged": false, 
          "user": "manual-proof"
        }, 
        {
          "confidence": 1.0, 
          "body ID": 416753, 
          "traced": true, 
          "location": [
            2772, 
            6284, 
            2047
          ], 
          "flagged": false, 
          "user": "manual-proof"
        }, 
        {
          "confidence": 1.0, 
          "body ID": 10563, 
          "traced": true, 
          "location": [
            2762, 
            6264, 
            2055
          ], 
          "flagged": true, 
          "user": "manual-proof"
        }
      ]
    }, 
    {
      "T-bar": {
        "status": "final", 
        "confidence": 1.0, 
        "body ID": 2619187, 
        "convergent": "convergent", 
        "location": [
          2754, 
          6556, 
          2353
        ], 
        "user": "manual-proof"
      }, 
      "partners": [
        {
          "confidence": 1.0, 
          "body ID": 2431152, 
          "traced": true, 
          "location": [
            2735, 
            6545, 
            2352
          ], 
          "flagged": true, 
          "user": "manual-proof"
        }, 
        {
          "confidence": 1.0, 
          "body ID": 1865803, 
          "traced": true, 
          "location": [
            2759, 
            6535, 
            2352
          ], 
          "flagged": false, 
          "user": "manual-proof"
        }
      ]
    }, 
    {
      "T-bar": {
        "status": "final", 
        "confidence": 1.0, 
        "body ID": 5422595, 
        "user": "shinomiyaa", 
        "location": [
          2755, 
          2595, 
          11578
        ]
      }, 
      "partners": []
    }, 
    {
      "T-bar": {
        "status": "final", 
        "confidence": 1.0, 
        "body ID": 5541806, 
        "user": "shinomiyaa", 
        "location": [
          2755, 
          3456, 
          11851
        ]
      }, 
      "partners": []
    }, 
    {
      "T-bar": {
        "status": "final", 
        "confidence": 1.0, 
        "body ID": 6, 
        "convergent": "convergent", 
        "location": [
          2755, 
          6412, 
          2626
        ], 
        "user": "manual-proof"
      }, 
      "partners": [
        {
          "confidence": 1.0, 
          "body ID": 2, 
          "traced": true, 
          "location": [
            2748, 
            6430, 
            2636
          ], 
          "flagged": false, 
          "user": "manual-proof"
        }, 
        {
          "confidence": 1.0, 
          "body ID": 513414, 
          "traced": true, 
          "location": [
            2732, 
            6417, 
            2628
          ], 
          "flagged": true, 
          "user": "manual-proof"
        }
      ]
    }, 
    {
      "T-bar": {
        "status": "final", 
        "confidence": 1.0, 
        "body ID": 2095117, 
        "convergent": "convergent", 
        "location": [
          2756, 
          6722, 
          2244
        ], 
        "user": "manual-proof"
      }, 
      "partners": [
        {
          "confidence": 1.0, 
          "body ID": 54977, 
          "traced": true, 
          "location": [
            2737, 
            6712, 
            2250
          ], 
          "flagged": false, 
          "user": "manual-proof"
        }, 
        {
          "confidence": 1.0, 
          "body ID": 898132, 
          "traced": true, 
          "location": [
            2777, 
            6707, 
            2243
          ], 
          "flagged": false, 
          "user": "manual-proof"
        }, 
        {
          "confidence": 1.0, 
          "body ID": 513414, 
          "traced": true, 
          "location": [
            2752, 
            6704, 
            2246
          ], 
          "flagged": false, 
          "user": "manual-proof"
        }, 
        {
          "confidence": 1.0, 
          "body ID": 10563, 
          "traced": true, 
          "location": [
            2765, 
            6716, 
            2252
          ], 
          "flagged": false, 
          "user": "manual-proof"
        }
      ]
    }, 
    {
      "T-bar": {
        "status": "final", 
        "confidence": 1.0, 
        "body ID": 2609271, 
        "user": "manual-proof", 
        "location": [
          2756, 
          6867, 
          2232
        ]
      }, 
      "partners": [
        {
          "confidence": 1.0, 
          "body ID": 54977, 
          "traced": true, 
          "location": [
            2772, 
            6852, 
            2228
          ], 
          "flagged": false, 
          "user": "manual-proof"
        }, 
        {
          "confidence": 1.0, 
          "body ID": 2611899, 
          "traced": true, 
          "location": [
            2768, 
            6872, 
            2224
          ], 
          "flagged": false, 
          "user": "manual-proof"
        }
      ]
    }, 
    {
      "T-bar": {
        "status": "final", 
        "confidence": 1.0, 
        "body ID": 581401, 
        "user": "manual-proof", 
        "location": [
          2757, 
          6244, 
          2281
        ]
      }, 
      "partners": [
        {
          "confidence": 1.0, 
          "body ID": 54977, 
          "traced": true, 
          "location": [
            2775, 
            6236, 
            2281
          ], 
          "flagged": false, 
          "user": "manual-proof"
        }, 
        {
          "confidence": 1.0, 
          "body ID": 513414, 
          "traced": true, 
          "location": [
            2776, 
            6255, 
            2281
          ], 
          "flagged": false, 
          "user": "manual-proof"
        }
      ]
    }, 
    {
      "T-bar": {
        "status": "final", 
        "confidence": 1.0, 
        "body ID": 1863402, 
        "convergent": "convergent", 
        "location": [
          2758, 
          6146, 
          2565
        ], 
        "user": "manual-proof"
      }, 
      "partners": [
        {
          "confidence": 1.0, 
          "body ID": 1791988, 
          "traced": true, 
          "location": [
            2752, 
            6142, 
            2552
          ], 
          "flagged": true, 
          "user": "manual-proof"
        }, 
        {
          "confidence": 1.0, 
          "body ID": 124367, 
          "traced": true, 
          "location": [
            2782, 
            6151, 
            2565
          ], 
          "flagged": false, 
          "user": "manual-proof"
        }, 
        {
          "confidence": 1.0, 
          "body ID": 10563, 
          "traced": true, 
          "location": [
            2777, 
            6167, 
            2565
          ], 
          "flagged": true, 
          "user": "manual-proof"
        }
      ]
    }, 
    {
      "T-bar": {
        "status": "final", 
        "confidence": 1.0, 
        "body ID": 4147741, 
        "convergent": "convergent", 
        "location": [
          2758, 
          6299, 
          2427
        ], 
        "user": "manual-proof"
      }, 
      "partners": [
        {
          "confidence": 1.0, 
          "body ID": 54977, 
          "traced": true, 
          "location": [
            2759, 
            6255, 
            2430
          ], 
          "flagged": true, 
          "user": "manual-proof"
        }, 
        {
          "confidence": 1.0, 
          "body ID": 40014, 
          "traced": true, 
          "location": [
            2776, 
            6286, 
            2425
          ], 
          "flagged": true, 
          "user": "manual-proof"
        }, 
        {
          "confidence": 1.0, 
          "body ID": 10563, 
          "traced": true, 
          "location": [
            2747, 
            6262, 
            2432
          ], 
          "flagged": false, 
          "user": "manual-proof"
        }
      ]
    }, 
    {
      "T-bar": {
        "status": "final", 
        "confidence": 1.0, 
        "body ID": 1920947, 
        "convergent": "convergent", 
        "location": [
          2758, 
          6579, 
          2812
        ], 
        "user": "manual-proof"
      }, 
      "partners": [
        {
          "confidence": 1.0, 
          "body ID": 3385350, 
          "traced": true, 
          "location": [
            2751, 
            6592, 
            2810
          ], 
          "flagged": true, 
          "user": "manual-proof"
        }, 
        {
          "confidence": 1.0, 
          "body ID": 54977, 
          "traced": true, 
          "location": [
            2773, 
            6593, 
            2810
          ], 
          "flagged": false, 
          "user": "manual-proof"
        }
      ]
    }, 
    {
      "T-bar": {
        "status": "final", 
        "confidence": 1.0, 
        "body ID": 603173, 
        "convergent": "convergent", 
        "location": [
          2758, 
          6664, 
          2258
        ], 
        "user": "manual-proof"
      }, 
      "partners": [
        {
          "confidence": 1.0, 
          "body ID": 2141761, 
          "traced": true, 
          "location": [
            2762, 
            6632, 
            2258
          ], 
          "flagged": true, 
          "user": "manual-proof"
        }, 
        {
          "confidence": 1.0, 
          "body ID": 54977, 
          "traced": true, 
          "location": [
            2771, 
            6650, 
            2269
          ], 
          "flagged": false, 
          "user": "manual-proof"
        }, 
        {
          "confidence": 1.0, 
          "body ID": 10563, 
          "traced": true, 
          "location": [
            2780, 
            6664, 
            2258
          ], 
          "flagged": false, 
          "user": "manual-proof"
        }, 
        {
          "confidence": 1.0, 
          "body ID": 513414, 
          "traced": true, 
          "location": [
            2757, 
            6687, 
            2258
          ], 
          "flagged": false, 
          "user": "manual-proof"
        }
      ]
    }, 
    {
      "T-bar": {
        "status": "final", 
        "confidence": 1.0, 
        "body ID": 3426904, 
        "convergent": "convergent", 
        "location": [
          2759, 
          5807, 
          2774
        ], 
        "user": "manual-proof"
      }, 
      "partners": [
        {
          "confidence": 1.0, 
          "body ID": 513414, 
          "traced": true, 
          "location": [
            2781, 
            5808, 
            2774
          ], 
          "flagged": false, 
          "user": "manual-proof"
        }, 
        {
          "confidence": 1.0, 
          "body ID": 2, 
          "traced": true, 
          "location": [
            2775, 
            5830, 
            2774
          ], 
          "flagged": false, 
          "user": "manual-proof"
        }
      ]
    }, 
    {
      "T-bar": {
        "status": "final", 
        "confidence": 1.0, 
        "body ID": 1863402, 
        "convergent": "convergent", 
        "location": [
          2759, 
          6264, 
          2546
        ], 
        "user": "manual-proof"
      }, 
      "partners": [
        {
          "confidence": 1.0, 
          "body ID": 1791988, 
          "traced": true, 
          "location": [
            2737, 
            6239, 
            2543
          ], 
          "flagged": true, 
          "user": "manual-proof"
        }, 
        {
          "confidence": 1.0, 
          "body ID": 54977, 
          "traced": true, 
          "location": [
            2768, 
            6242, 
            2545
          ], 
          "flagged": false, 
          "user": "manual-proof"
        }, 
        {
          "confidence": 1.0, 
          "body ID": 4147741, 
          "traced": true, 
          "location": [
            2776, 
            6273, 
            2540
          ], 
          "flagged": true, 
          "user": "manual-proof"
        }
      ]
    }, 
    {
      "T-bar": {
        "status": "final", 
        "confidence": 1.0, 
        "body ID": 2242530, 
        "convergent": "convergent", 
        "location": [
          2759, 
          6485, 
          2510
        ], 
        "user": "manual-proof"
      }, 
      "partners": [
        {
          "confidence": 1.0, 
          "body ID": 513414, 
          "traced": true, 
          "location": [
            2751, 
            6458, 
            2509
          ], 
          "flagged": true, 
          "user": "manual-proof"
        }, 
        {
          "confidence": 1.0, 
          "body ID": 54977, 
          "traced": true, 
          "location": [
            2742, 
            6478, 
            2499
          ], 
          "flagged": true, 
          "user": "manual-proof"
        }, 
        {
          "confidence": 1.0, 
          "body ID": 10563, 
          "traced": true, 
          "location": [
            2739, 
            6478, 
            2509
          ], 
          "flagged": false, 
          "user": "manual-proof"
        }, 
        {
          "confidence": 1.0, 
          "body ID": 43752, 
          "traced": true, 
          "location": [
            2736, 
            6505, 
            2502
          ], 
          "flagged": false, 
          "user": "manual-proof"
        }
      ]
    }, 
    {
      "T-bar": {
        "status": "final", 
        "confidence": 1.0, 
        "body ID": 2178308, 
        "convergent": "convergent", 
        "location": [
          2759, 
          6492, 
          2606
        ], 
        "user": "manual-proof"
      }, 
      "partners": [
        {
          "confidence": 1.0, 
          "body ID": 513414, 
          "traced": true, 
          "location": [
            2749, 
            6491, 
            2612
          ], 
          "flagged": false, 
          "user": "manual-proof"
        }, 
        {
          "confidence": 1.0, 
          "body ID": 2, 
          "traced": true, 
          "location": [
            2761, 
            6478, 
            2620
          ], 
          "flagged": false, 
          "user": "manual-proof"
        }, 
        {
          "confidence": 1.0, 
          "body ID": 6, 
          "traced": true, 
          "location": [
            2774, 
            6475, 
            2612
          ], 
          "flagged": false, 
          "user": "manual-proof"
        }
      ]
    }, 
    {
      "T-bar": {
        "status": "final", 
        "confidence": 1.0, 
        "body ID": 6928636, 
        "user": "shinomiyaa", 
        "location": [
          2760, 
          3510, 
          12027
        ]
      }, 
      "partners": []
    }, 
    {
      "T-bar": {
        "status": "final", 
        "confidence": 1.0, 
        "body ID": 3677248, 
        "convergent": "convergent", 
        "location": [
          2761, 
          5517, 
          2761
        ], 
        "user": "manual-proof"
      }, 
      "partners": [
        {
          "confidence": 1.0, 
          "body ID": 10563, 
          "traced": true, 
          "location": [
            2759, 
            5534, 
            2759
          ], 
          "flagged": false, 
          "user": "manual-proof"
        }, 
        {
          "confidence": 1.0, 
          "body ID": 1803415, 
          "traced": true, 
          "location": [
            2789, 
            5524, 
            2759
          ], 
          "flagged": true, 
          "user": "manual-proof"
        }
      ]
    }, 
    {
      "T-bar": {
        "status": "final", 
        "confidence": 1.0, 
        "body ID": 1863402, 
        "convergent": "convergent", 
        "location": [
          2761, 
          6413, 
          2505
        ], 
        "user": "manual-proof"
      }, 
      "partners": [
        {
          "confidence": 1.0, 
          "body ID": 54977, 
          "traced": true, 
          "location": [
            2745, 
            6426, 
            2505
          ], 
          "flagged": true, 
          "user": "manual-proof"
        }, 
        {
          "confidence": 1.0, 
          "body ID": 513414, 
          "traced": true, 
          "location": [
            2758, 
            6438, 
            2504
          ], 
          "flagged": false, 
          "user": "manual-proof"
        }
      ]
    }, 
    {
      "T-bar": {
        "status": "final", 
        "confidence": 1.0, 
        "body ID": 2096391, 
        "convergent": "convergent", 
        "location": [
          2761, 
          6734, 
          2106
        ], 
        "user": "manual-proof"
      }, 
      "partners": [
        {
          "confidence": 1.0, 
          "body ID": 2531529, 
          "traced": true, 
          "location": [
            2717, 
            6724, 
            2101
          ], 
          "flagged": false, 
          "user": "manual-proof"
        }, 
        {
          "confidence": 1.0, 
          "body ID": 10563, 
          "traced": true, 
          "location": [
            2782, 
            6750, 
            2101
          ], 
          "flagged": false, 
          "user": "manual-proof"
        }, 
        {
          "confidence": 1.0, 
          "body ID": 513414, 
          "traced": true, 
          "location": [
            2750, 
            6758, 
            2101
          ], 
          "flagged": false, 
          "user": "manual-proof"
        }
      ]
    }, 
    {
      "T-bar": {
        "status": "final", 
        "confidence": 1.0, 
        "body ID": 2095117, 
        "convergent": "convergent", 
        "location": [
          2761, 
          6804, 
          2217
        ], 
        "user": "manual-proof"
      }, 
      "partners": [
        {
          "confidence": 1.0, 
          "body ID": 124367, 
          "traced": true, 
          "location": [
            2741, 
            6801, 
            2223
          ], 
          "flagged": false, 
          "user": "manual-proof"
        }, 
        {
          "confidence": 1.0, 
          "body ID": 954925, 
          "traced": true, 
          "location": [
            2736, 
            6807, 
            2216
          ], 
          "flagged": false, 
          "user": "manual-proof"
        }
      ]
    }, 
    {
      "T-bar": {
        "status": "final", 
        "confidence": 1.0, 
        "body ID": 3029861, 
        "convergent": "convergent", 
        "location": [
          2762, 
          5595, 
          2963
        ], 
        "user": "manual-proof"
      }, 
      "partners": [
        {
          "confidence": 1.0, 
          "body ID": 54977, 
          "traced": true, 
          "location": [
            2740, 
            5596, 
            2963
          ], 
          "flagged": false, 
          "user": "manual-proof"
        }, 
        {
          "confidence": 1.0, 
          "body ID": 10563, 
          "traced": true, 
          "location": [
            2743, 
            5602, 
            2974
          ], 
          "flagged": false, 
          "user": "manual-proof"
        }, 
        {
          "confidence": 1.0, 
          "body ID": 2178308, 
          "traced": true, 
          "location": [
            2754, 
            5617, 
            2963
          ], 
          "flagged": true, 
          "user": "manual-proof"
        }
      ]
    }, 
    {
      "T-bar": {
        "status": "final", 
        "confidence": 1.0, 
        "body ID": 4401769, 
        "convergent": "convergent", 
        "location": [
          2762, 
          5671, 
          2985
        ], 
        "user": "manual-proof"
      }, 
      "partners": [
        {
          "confidence": 1.0, 
          "body ID": 5161730, 
          "traced": true, 
          "location": [
            2777, 
            5692, 
            2985
          ], 
          "flagged": true, 
          "user": "manual-proof"
        }, 
        {
          "confidence": 1.0, 
          "body ID": 54977, 
          "traced": true, 
          "location": [
            2763, 
            5680, 
            2978
          ], 
          "flagged": true, 
          "user": "manual-proof"
        }, 
        {
          "confidence": 1.0, 
          "body ID": 10563, 
          "traced": true, 
          "location": [
            2747, 
            5696, 
            2985
          ], 
          "flagged": false, 
          "user": "manual-proof"
        }
      ]
    }, 
    {
      "T-bar": {
        "status": "final", 
        "confidence": 1.0, 
        "body ID": 6733964, 
        "convergent": "convergent", 
        "location": [
          2762, 
          5788, 
          2960
        ], 
        "user": "manual-proof"
      }, 
      "partners": [
        {
          "confidence": 1.0, 
          "body ID": 3759976, 
          "traced": true, 
          "location": [
            2774, 
            5773, 
            2962
          ], 
          "flagged": false, 
          "user": "manual-proof"
        }, 
        {
          "confidence": 1.0, 
          "body ID": 2095117, 
          "traced": true, 
          "location": [
            2771, 
            5795, 
            2968
          ], 
          "flagged": true, 
          "user": "manual-proof"
        }
      ]
    }, 
    {
      "T-bar": {
        "status": "final", 
        "confidence": 1.0, 
        "body ID": 426722, 
        "convergent": "convergent", 
        "location": [
          2762, 
          6217, 
          2055
        ], 
        "user": "manual-proof"
      }, 
      "partners": [
        {
          "confidence": 1.0, 
          "body ID": 420489, 
          "traced": true, 
          "location": [
            2759, 
            6192, 
            2054
          ], 
          "flagged": true, 
          "user": "manual-proof"
        }, 
        {
          "confidence": 1.0, 
          "body ID": 10563, 
          "traced": true, 
          "location": [
            2743, 
            6222, 
            2055
          ], 
          "flagged": false, 
          "user": "manual-proof"
        }
      ]
    }, 
    {
      "T-bar": {
        "status": "final", 
        "confidence": 1.0, 
        "body ID": 2242865, 
        "convergent": "convergent", 
        "location": [
          2762, 
          6249, 
          2449
        ], 
        "user": "manual-proof"
      }, 
      "partners": [
        {
          "confidence": 1.0, 
          "body ID": 54977, 
          "traced": true, 
          "location": [
            2740, 
            6234, 
            2450
          ], 
          "flagged": false, 
          "user": "manual-proof"
        }, 
        {
          "confidence": 1.0, 
          "body ID": 10563, 
          "traced": true, 
          "location": [
            2747, 
            6256, 
            2437
          ], 
          "flagged": true, 
          "user": "manual-proof"
        }, 
        {
          "confidence": 1.0, 
          "body ID": 4147741, 
          "traced": true, 
          "location": [
            2749, 
            6277, 
            2441
          ], 
          "flagged": true, 
          "user": "manual-proof"
        }
      ]
    }, 
    {
      "T-bar": {
        "status": "final", 
        "confidence": 1.0, 
        "body ID": 473539, 
        "convergent": "convergent", 
        "location": [
          2763, 
          6008, 
          2070
        ], 
        "user": "manual-proof"
      }, 
      "partners": [
        {
          "confidence": 1.0, 
          "body ID": 898132, 
          "traced": true, 
          "location": [
            2766, 
            5983, 
            2073
          ], 
          "flagged": true, 
          "user": "manual-proof"
        }, 
        {
          "confidence": 1.0, 
          "body ID": 2004006, 
          "traced": true, 
          "location": [
            2787, 
            6008, 
            2072
          ], 
          "flagged": false, 
          "user": "manual-proof"
        }, 
        {
          "confidence": 1.0, 
          "body ID": 2, 
          "traced": true, 
          "location": [
            2769, 
            6016, 
            2076
          ], 
          "flagged": false, 
          "user": "manual-proof"
        }
      ]
    }, 
    {
      "T-bar": {
        "status": "final", 
        "confidence": 1.0, 
        "body ID": 2531529, 
        "convergent": "convergent", 
        "location": [
          2763, 
          6146, 
          2004
        ], 
        "user": "manual-proof"
      }, 
      "partners": [
        {
          "confidence": 1.0, 
          "body ID": 54977, 
          "traced": true, 
          "location": [
            2750, 
            6146, 
            2012
          ], 
          "flagged": false, 
          "user": "manual-proof"
        }, 
        {
          "confidence": 1.0, 
          "body ID": 420489, 
          "traced": true, 
          "location": [
            2772, 
            6147, 
            2018
          ], 
          "flagged": true, 
          "user": "manual-proof"
        }
      ]
    }, 
    {
      "T-bar": {
        "status": "final", 
        "confidence": 1.0, 
        "body ID": 1787089, 
        "convergent": "convergent", 
        "location": [
          2763, 
          6916, 
          2447
        ], 
        "user": "manual-proof"
      }, 
      "partners": [
        {
          "confidence": 1.0, 
          "body ID": 2625791, 
          "traced": true, 
          "location": [
            2782, 
            6904, 
            2445
          ], 
          "flagged": false, 
          "user": "manual-proof"
        }, 
        {
          "confidence": 1.0, 
          "body ID": 2631895, 
          "traced": true, 
          "location": [
            2790, 
            6924, 
            2452
          ], 
          "flagged": true, 
          "user": "manual-proof"
        }
      ]
    }, 
    {
      "T-bar": {
        "status": "final", 
        "confidence": 1.0, 
        "body ID": 3293090, 
        "convergent": "convergent", 
        "location": [
          2764, 
          5573, 
          3094
        ], 
        "user": "manual-proof"
      }, 
      "partners": [
        {
          "confidence": 1.0, 
          "body ID": 10563, 
          "traced": true, 
          "location": [
            2788, 
            5553, 
            3096
          ], 
          "flagged": false, 
          "user": "manual-proof"
        }, 
        {
          "confidence": 1.0, 
          "body ID": 2096872, 
          "traced": true, 
          "location": [
            2770, 
            5593, 
            3085
          ], 
          "flagged": false, 
          "user": "manual-proof"
        }, 
        {
          "confidence": 1.0, 
          "body ID": 3307264, 
          "traced": true, 
          "location": [
            2787, 
            5583, 
            3096
          ], 
          "flagged": true, 
          "user": "manual-proof"
        }
      ]
    }, 
    {
      "T-bar": {
        "status": "final", 
        "confidence": 1.0, 
        "body ID": 15481609, 
        "convergent": "convergent", 
        "location": [
          2764, 
          6600, 
          2726
        ], 
        "user": "manual-proof"
      }, 
      "partners": [
        {
          "confidence": 1.0, 
          "body ID": 2631895, 
          "traced": true, 
          "location": [
            2751, 
            6608, 
            2725
          ], 
          "flagged": true, 
          "user": "manual-proof"
        }, 
        {
          "confidence": 1.0, 
          "body ID": 4473450, 
          "traced": true, 
          "location": [
            2755, 
            6618, 
            2728
          ], 
          "flagged": true, 
          "user": "manual-proof"
        }, 
        {
          "confidence": 1.0, 
          "body ID": 54977, 
          "traced": true, 
          "location": [
            2771, 
            6620, 
            2730
          ], 
          "flagged": false, 
          "user": "manual-proof"
        }
      ]
    }, 
    {
      "T-bar": {
        "status": "final", 
        "confidence": 1.0, 
        "body ID": 2697313, 
        "convergent": "convergent", 
        "location": [
          2764, 
          6635, 
          2424
        ], 
        "user": "manual-proof"
      }, 
      "partners": [
        {
          "confidence": 1.0, 
          "body ID": 473539, 
          "traced": true, 
          "location": [
            2734, 
            6616, 
            2424
          ], 
          "flagged": true, 
          "user": "manual-proof"
        }, 
        {
          "confidence": 1.0, 
          "body ID": 513414, 
          "traced": true, 
          "location": [
            2780, 
            6625, 
            2424
          ], 
          "flagged": false, 
          "user": "manual-proof"
        }, 
        {
          "confidence": 1.0, 
          "body ID": 1685064, 
          "traced": true, 
          "location": [
            2758, 
            6602, 
            2432
          ], 
          "flagged": false, 
          "user": "manual-proof"
        }, 
        {
          "confidence": 1.0, 
          "body ID": 10563, 
          "traced": true, 
          "location": [
            2761, 
            6625, 
            2433
          ], 
          "flagged": false, 
          "user": "manual-proof"
        }
      ]
    }, 
    {
      "T-bar": {
        "status": "final", 
        "confidence": 1.0, 
        "body ID": 2614986, 
        "convergent": "convergent", 
        "location": [
          2764, 
          6745, 
          2270
        ], 
        "user": "manual-proof"
      }, 
      "partners": [
        {
          "confidence": 1.0, 
          "body ID": 10563, 
          "traced": true, 
          "location": [
            2756, 
            6732, 
            2270
          ], 
          "flagged": false, 
          "user": "manual-proof"
        }, 
        {
          "confidence": 1.0, 
          "body ID": 3207704, 
          "traced": true, 
          "location": [
            2801, 
            6749, 
            2270
          ], 
          "flagged": true, 
          "user": "manual-proof"
        }, 
        {
          "confidence": 1.0, 
          "body ID": 54977, 
          "traced": true, 
          "location": [
            2768, 
            6717, 
            2274
          ], 
          "flagged": false, 
          "user": "manual-proof"
        }
      ]
    }, 
    {
      "T-bar": {
        "status": "final", 
        "confidence": 1.0, 
        "body ID": 420489, 
        "convergent": "convergent", 
        "location": [
          2765, 
          6158, 
          2016
        ], 
        "user": "manual-proof"
      }, 
      "partners": [
        {
          "confidence": 1.0, 
          "body ID": 54977, 
          "traced": true, 
          "location": [
            2741, 
            6162, 
            2006
          ], 
          "flagged": false, 
          "user": "manual-proof"
        }, 
        {
          "confidence": 1.0, 
          "body ID": 2531529, 
          "traced": true, 
          "location": [
            2757, 
            6173, 
            2006
          ], 
          "flagged": true, 
          "user": "manual-proof"
        }
      ]
    }, 
    {
      "T-bar": {
        "status": "final", 
        "confidence": 1.0, 
        "body ID": 1787423, 
        "convergent": "convergent", 
        "location": [
          2765, 
          6472, 
          1844
        ], 
        "user": "manual-proof"
      }, 
      "partners": [
        {
          "confidence": 1.0, 
          "body ID": 54977, 
          "traced": true, 
          "location": [
            2788, 
            6475, 
            1844
          ], 
          "flagged": false, 
          "user": "manual-proof"
        }, 
        {
          "confidence": 1.0, 
          "body ID": 2236953, 
          "traced": true, 
          "location": [
            2763, 
            6498, 
            1844
          ], 
          "flagged": true, 
          "user": "manual-proof"
        }
      ]
    }, 
    {
      "T-bar": {
        "status": "final", 
        "confidence": 1.0, 
        "body ID": 124367, 
        "user": "manual-proof", 
        "location": [
          2766, 
          5914, 
          2467
        ]
      }, 
      "partners": [
        {
          "confidence": 1.0, 
          "body ID": 4436738, 
          "traced": true, 
          "location": [
            2746, 
            5912, 
            2467
          ], 
          "flagged": false, 
          "user": "manual-proof"
        }, 
        {
          "confidence": 1.0, 
          "body ID": 1785436, 
          "traced": true, 
          "location": [
            2749, 
            5910, 
            2473
          ], 
          "flagged": false, 
          "user": "manual-proof"
        }, 
        {
          "confidence": 1.0, 
          "body ID": 1869350, 
          "traced": true, 
          "location": [
            2759, 
            5937, 
            2467
          ], 
          "flagged": false, 
          "user": "manual-proof"
        }
      ]
    }, 
    {
      "T-bar": {
        "status": "final", 
        "confidence": 1.0, 
        "body ID": 581401, 
        "convergent": "convergent", 
        "location": [
          2766, 
          6461, 
          2121
        ], 
        "user": "manual-proof"
      }, 
      "partners": [
        {
          "confidence": 1.0, 
          "body ID": 200004120, 
          "traced": true, 
          "location": [
            2778, 
            6459, 
            2130
          ], 
          "flagged": false, 
          "user": "manual-proof"
        }, 
        {
          "confidence": 1.0, 
          "body ID": 200010041, 
          "traced": true, 
          "location": [
            2787, 
            6454, 
            2122
          ], 
          "flagged": false, 
          "user": "manual-proof"
        }
      ]
    }, 
    {
      "T-bar": {
        "status": "final", 
        "confidence": 1.0, 
        "body ID": 3740768, 
        "convergent": "convergent", 
        "location": [
          2767, 
          5636, 
          2710
        ], 
        "user": "manual-proof"
      }, 
      "partners": [
        {
          "confidence": 1.0, 
          "body ID": 3184928, 
          "traced": true, 
          "location": [
            2787, 
            5625, 
            2713
          ], 
          "flagged": true, 
          "user": "manual-proof"
        }, 
        {
          "confidence": 1.0, 
          "body ID": 10563, 
          "traced": true, 
          "location": [
            2783, 
            5646, 
            2713
          ], 
          "flagged": false, 
          "user": "manual-proof"
        }
      ]
    }, 
    {
      "T-bar": {
        "status": "final", 
        "confidence": 1.0, 
        "body ID": 3293090, 
        "user": "manual-proof", 
        "location": [
          2767, 
          5985, 
          2979
        ]
      }, 
      "partners": [
        {
          "confidence": 1.0, 
          "body ID": 513414, 
          "traced": true, 
          "location": [
            2750, 
            5996, 
            2973
          ], 
          "flagged": false, 
          "user": "manual-proof"
        }, 
        {
          "confidence": 1.0, 
          "body ID": 10563, 
          "traced": true, 
          "location": [
            2775, 
            5998, 
            2966
          ], 
          "flagged": false, 
          "user": "manual-proof"
        }
      ]
    }, 
    {
      "T-bar": {
        "status": "final", 
        "confidence": 1.0, 
        "body ID": 2148487, 
        "user": "manual-proof", 
        "location": [
          2767, 
          6206, 
          2267
        ]
      }, 
      "partners": [
        {
          "confidence": 1.0, 
          "body ID": 54977, 
          "traced": true, 
          "location": [
            2776, 
            6234, 
            2267
          ], 
          "flagged": false, 
          "user": "manual-proof"
        }, 
        {
          "confidence": 1.0, 
          "body ID": 581401, 
          "traced": true, 
          "location": [
            2752, 
            6235, 
            2267
          ], 
          "flagged": false, 
          "user": "manual-proof"
        }
      ]
    }, 
    {
      "T-bar": {
        "status": "final", 
        "confidence": 1.0, 
        "body ID": 4147741, 
        "convergent": "convergent", 
        "location": [
          2767, 
          6273, 
          2538
        ], 
        "user": "manual-proof"
      }, 
      "partners": [
        {
          "confidence": 1.0, 
          "body ID": 1791988, 
          "traced": true, 
          "location": [
            2743, 
            6263, 
            2541
          ], 
          "flagged": true, 
          "user": "manual-proof"
        }, 
        {
          "confidence": 1.0, 
          "body ID": 54977, 
          "traced": true, 
          "location": [
            2765, 
            6249, 
            2539
          ], 
          "flagged": true, 
          "user": "manual-proof"
        }, 
        {
          "confidence": 1.0, 
          "body ID": 2242865, 
          "traced": true, 
          "location": [
            2783, 
            6256, 
            2536
          ], 
          "flagged": false, 
          "user": "manual-proof"
        }
      ]
    }, 
    {
      "T-bar": {
        "status": "final", 
        "confidence": 1.0, 
        "body ID": 2096872, 
        "convergent": "convergent", 
        "location": [
          2768, 
          5476, 
          2914
        ], 
        "user": "manual-proof"
      }, 
      "partners": [
        {
          "confidence": 1.0, 
          "body ID": 3385350, 
          "traced": true, 
          "location": [
            2755, 
            5474, 
            2909
          ], 
          "flagged": false, 
          "user": "manual-proof"
        }, 
        {
          "confidence": 1.0, 
          "body ID": 10563, 
          "traced": true, 
          "location": [
            2761, 
            5498, 
            2914
          ], 
          "flagged": false, 
          "user": "manual-proof"
        }, 
        {
          "confidence": 1.0, 
          "body ID": 2, 
          "traced": true, 
          "location": [
            2796, 
            5487, 
            2914
          ], 
          "flagged": false, 
          "user": "manual-proof"
        }, 
        {
          "confidence": 1.0, 
          "body ID": 3764900, 
          "traced": true, 
          "location": [
            2777, 
            5512, 
            2914
          ], 
          "flagged": true, 
          "user": "manual-proof"
        }
      ]
    }, 
    {
      "T-bar": {
        "status": "final", 
        "confidence": 1.0, 
        "body ID": 1847884, 
        "convergent": "convergent", 
        "location": [
          2768, 
          6388, 
          2242
        ], 
        "user": "manual-proof"
      }, 
      "partners": [
        {
          "confidence": 1.0, 
          "body ID": 581401, 
          "traced": true, 
          "location": [
            2762, 
            6346, 
            2240
          ], 
          "flagged": true, 
          "user": "manual-proof"
        }, 
        {
          "confidence": 1.0, 
          "body ID": 54977, 
          "traced": true, 
          "location": [
            2783, 
            6371, 
            2240
          ], 
          "flagged": false, 
          "user": "manual-proof"
        }, 
        {
          "confidence": 1.0, 
          "body ID": 124367, 
          "traced": true, 
          "location": [
            2797, 
            6393, 
            2240
          ], 
          "flagged": false, 
          "user": "manual-proof"
        }
      ]
    }, 
    {
      "T-bar": {
        "status": "final", 
        "confidence": 1.0, 
        "body ID": 4109866, 
        "convergent": "convergent", 
        "location": [
          2769, 
          5934, 
          2965
        ], 
        "user": "manual-proof"
      }, 
      "partners": [
        {
          "confidence": 1.0, 
          "body ID": 5161730, 
          "traced": true, 
          "location": [
            2744, 
            5936, 
            2965
          ], 
          "flagged": true, 
          "user": "manual-proof"
        }, 
        {
          "confidence": 1.0, 
          "body ID": 10563, 
          "traced": true, 
          "location": [
            2770, 
            5951, 
            2965
          ], 
          "flagged": false, 
          "user": "manual-proof"
        }, 
        {
          "confidence": 1.0, 
          "body ID": 6733964, 
          "traced": true, 
          "location": [
            2783, 
            5947, 
            2965
          ], 
          "flagged": true, 
          "user": "manual-proof"
        }, 
        {
          "confidence": 1.0, 
          "body ID": 43752, 
          "traced": true, 
          "location": [
            2757, 
            5963, 
            2965
          ], 
          "flagged": true, 
          "user": "manual-proof"
        }
      ]
    }, 
    {
      "T-bar": {
        "status": "final", 
        "confidence": 1.0, 
        "body ID": 1787423, 
        "convergent": "convergent", 
        "location": [
          2769, 
          6034, 
          2481
        ], 
        "user": "manual-proof"
      }, 
      "partners": [
        {
          "confidence": 1.0, 
          "body ID": 10563, 
          "traced": true, 
          "location": [
            2751, 
            6013, 
            2482
          ], 
          "flagged": false, 
          "user": "manual-proof"
        }, 
        {
          "confidence": 1.0, 
          "body ID": 4436738, 
          "traced": true, 
          "location": [
            2745, 
            6016, 
            2474
          ], 
          "flagged": true, 
          "user": "manual-proof"
        }, 
        {
          "confidence": 1.0, 
          "body ID": 54977, 
          "traced": true, 
          "location": [
            2749, 
            6042, 
            2482
          ], 
          "flagged": false, 
          "user": "manual-proof"
        }
      ]
    }, 
    {
      "T-bar": {
        "status": "final", 
        "confidence": 1.0, 
        "body ID": 6859062, 
        "user": "shinomiyaa", 
        "location": [
          2770, 
          3372, 
          12138
        ]
      }, 
      "partners": []
    }, 
    {
      "T-bar": {
        "status": "final", 
        "confidence": 1.0, 
        "body ID": 4401769, 
        "user": "manual-proof", 
        "location": [
          2770, 
          5753, 
          3053
        ]
      }, 
      "partners": [
        {
          "confidence": 1.0, 
          "body ID": 3765740, 
          "traced": true, 
          "location": [
            2757, 
            5769, 
            3053
          ], 
          "flagged": false, 
          "user": "manual-proof"
        }
      ]
    }, 
    {
      "T-bar": {
        "status": "final", 
        "confidence": 1.0, 
        "body ID": 3013769, 
        "convergent": "convergent", 
        "location": [
          2770, 
          6293, 
          2784
        ], 
        "user": "manual-proof"
      }, 
      "partners": [
        {
          "confidence": 1.0, 
          "body ID": 4802019, 
          "traced": true, 
          "location": [
            2784, 
            6266, 
            2784
          ], 
          "flagged": true, 
          "user": "manual-proof"
        }, 
        {
          "confidence": 1.0, 
          "body ID": 10563, 
          "traced": true, 
          "location": [
            2792, 
            6295, 
            2784
          ], 
          "flagged": true, 
          "user": "manual-proof"
        }, 
        {
          "confidence": 1.0, 
          "body ID": 54977, 
          "traced": true, 
          "location": [
            2787, 
            6309, 
            2784
          ], 
          "flagged": false, 
          "user": "manual-proof"
        }
      ]
    }, 
    {
      "T-bar": {
        "status": "final", 
        "confidence": 1.0, 
        "body ID": 2963476, 
        "convergent": "convergent", 
        "location": [
          2770, 
          6439, 
          2824
        ], 
        "user": "manual-proof"
      }, 
      "partners": [
        {
          "confidence": 1.0, 
          "body ID": 2631895, 
          "traced": true, 
          "location": [
            2751, 
            6440, 
            2824
          ], 
          "flagged": true, 
          "user": "manual-proof"
        }, 
        {
          "confidence": 1.0, 
          "body ID": 1678839, 
          "traced": true, 
          "location": [
            2761, 
            6460, 
            2824
          ], 
          "flagged": false, 
          "user": "manual-proof"
        }
      ]
    }, 
    {
      "T-bar": {
        "status": "final", 
        "confidence": 1.0, 
        "body ID": 1787423, 
        "convergent": "convergent", 
        "location": [
          2770, 
          6457, 
          1840
        ], 
        "user": "manual-proof"
      }, 
      "partners": [
        {
          "confidence": 1.0, 
          "body ID": 80782, 
          "traced": true, 
          "location": [
            2771, 
            6455, 
            1820
          ], 
          "flagged": true, 
          "user": "manual-proof"
        }, 
        {
          "confidence": 1.0, 
          "body ID": 1858841, 
          "traced": true, 
          "location": [
            2782, 
            6436, 
            1840
          ], 
          "flagged": true, 
          "user": "manual-proof"
        }, 
        {
          "confidence": 1.0, 
          "body ID": 54977, 
          "traced": true, 
          "location": [
            2782, 
            6469, 
            1840
          ], 
          "flagged": false, 
          "user": "manual-proof"
        }
      ]
    }, 
    {
      "T-bar": {
        "status": "final", 
        "confidence": 1.0, 
        "body ID": 2236953, 
        "convergent": "convergent", 
        "location": [
          2770, 
          6494, 
          1837
        ], 
        "user": "manual-proof"
      }, 
      "partners": [
        {
          "confidence": 1.0, 
          "body ID": 1787423, 
          "traced": true, 
          "location": [
            2754, 
            6476, 
            1845
          ], 
          "flagged": true, 
          "user": "manual-proof"
        }, 
        {
          "confidence": 1.0, 
          "body ID": 54977, 
          "traced": true, 
          "location": [
            2787, 
            6479, 
            1837
          ], 
          "flagged": false, 
          "user": "manual-proof"
        }, 
        {
          "confidence": 1.0, 
          "body ID": 574833, 
          "traced": true, 
          "location": [
            2795, 
            6512, 
            1845
          ], 
          "flagged": true, 
          "user": "manual-proof"
        }
      ]
    }, 
    {
      "T-bar": {
        "status": "final", 
        "confidence": 1.0, 
        "body ID": 2611899, 
        "convergent": "convergent", 
        "location": [
          2770, 
          6856, 
          2211
        ], 
        "user": "manual-proof"
      }, 
      "partners": [
        {
          "confidence": 1.0, 
          "body ID": 54977, 
          "traced": true, 
          "location": [
            2762, 
            6839, 
            2214
          ], 
          "flagged": false, 
          "user": "manual-proof"
        }, 
        {
          "confidence": 1.0, 
          "body ID": 958800, 
          "traced": true, 
          "location": [
            2752, 
            6862, 
            2214
          ], 
          "flagged": false, 
          "user": "manual-proof"
        }
      ]
    }, 
    {
      "T-bar": {
        "status": "final", 
        "confidence": 1.0, 
        "body ID": 113556, 
        "convergent": "convergent", 
        "location": [
          2771, 
          6060, 
          2936
        ], 
        "user": "manual-proof"
      }, 
      "partners": [
        {
          "confidence": 1.0, 
          "body ID": 43752, 
          "traced": true, 
          "location": [
            2763, 
            6033, 
            2942
          ], 
          "flagged": true, 
          "user": "manual-proof"
        }, 
        {
          "confidence": 1.0, 
          "body ID": 54977, 
          "traced": true, 
          "location": [
            2774, 
            6035, 
            2936
          ], 
          "flagged": false, 
          "user": "manual-proof"
        }, 
        {
          "confidence": 1.0, 
          "body ID": 3087080, 
          "traced": true, 
          "location": [
            2751, 
            6054, 
            2931
          ], 
          "flagged": true, 
          "user": "manual-proof"
        }
      ]
    }, 
    {
      "T-bar": {
        "status": "final", 
        "confidence": 1.0, 
        "body ID": 1591592, 
        "convergent": "convergent", 
        "location": [
          2771, 
          6138, 
          2245
        ], 
        "user": "manual-proof"
      }, 
      "partners": [
        {
          "confidence": 1.0, 
          "body ID": 1858841, 
          "traced": true, 
          "location": [
            2780, 
            6102, 
            2248
          ], 
          "flagged": false, 
          "user": "manual-proof"
        }, 
        {
          "confidence": 1.0, 
          "body ID": 2203290, 
          "traced": true, 
          "location": [
            2773, 
            6153, 
            2248
          ], 
          "flagged": false, 
          "user": "manual-proof"
        }
      ]
    }, 
    {
      "T-bar": {
        "status": "final", 
        "confidence": 1.0, 
        "body ID": 2242865, 
        "convergent": "convergent", 
        "location": [
          2771, 
          6215, 
          2532
        ], 
        "user": "manual-proof"
      }, 
      "partners": [
        {
          "confidence": 1.0, 
          "body ID": 2164305, 
          "traced": true, 
          "location": [
            2768, 
            6173, 
            2534
          ], 
          "flagged": true, 
          "user": "manual-proof"
        }, 
        {
          "confidence": 1.0, 
          "body ID": 1190582, 
          "traced": true, 
          "location": [
            2755, 
            6184, 
            2544
          ], 
          "flagged": true, 
          "user": "manual-proof"
        }, 
        {
          "confidence": 1.0, 
          "body ID": 54977, 
          "traced": true, 
          "location": [
            2758, 
            6215, 
            2540
          ], 
          "flagged": false, 
          "user": "manual-proof"
        }
      ]
    }, 
    {
      "T-bar": {
        "status": "final", 
        "confidence": 1.0, 
        "body ID": 6733964, 
        "convergent": "convergent", 
        "location": [
          2771, 
          6322, 
          2841
        ], 
        "user": "manual-proof"
      }, 
      "partners": [
        {
          "confidence": 1.0, 
          "body ID": 1680108, 
          "traced": true, 
          "location": [
            2768, 
            6319, 
            2828
          ], 
          "flagged": true, 
          "user": "manual-proof"
        }, 
        {
          "confidence": 1.0, 
          "body ID": 54977, 
          "traced": true, 
          "location": [
            2786, 
            6315, 
            2841
          ], 
          "flagged": false, 
          "user": "manual-proof"
        }, 
        {
          "confidence": 1.0, 
          "body ID": 3087080, 
          "traced": true, 
          "location": [
            2802, 
            6319, 
            2841
          ], 
          "flagged": true, 
          "user": "manual-proof"
        }
      ]
    }, 
    {
      "T-bar": {
        "status": "final", 
        "confidence": 1.0, 
        "body ID": 3204272, 
        "convergent": "convergent", 
        "location": [
          2772, 
          6135, 
          2530
        ], 
        "user": "manual-proof"
      }, 
      "partners": [
        {
          "confidence": 1.0, 
          "body ID": 1791988, 
          "traced": true, 
          "location": [
            2742, 
            6123, 
            2537
          ], 
          "flagged": true, 
          "user": "manual-proof"
        }, 
        {
          "confidence": 1.0, 
          "body ID": 10563, 
          "traced": true, 
          "location": [
            2752, 
            6139, 
            2530
          ], 
          "flagged": false, 
          "user": "manual-proof"
        }, 
        {
          "confidence": 1.0, 
          "body ID": 124367, 
          "traced": true, 
          "location": [
            2769, 
            6141, 
            2549
          ], 
          "flagged": false, 
          "user": "manual-proof"
        }, 
        {
          "confidence": 1.0, 
          "body ID": 2164305, 
          "traced": true, 
          "location": [
            2766, 
            6151, 
            2530
          ], 
          "flagged": true, 
          "user": "manual-proof"
        }
      ]
    }, 
    {
      "T-bar": {
        "status": "final", 
        "confidence": 1.0, 
        "body ID": 1591592, 
        "user": "manual-proof", 
        "location": [
          2772, 
          6259, 
          2212
        ]
      }, 
      "partners": [
        {
          "confidence": 1.0, 
          "body ID": 54977, 
          "traced": true, 
          "location": [
            2779, 
            6266, 
            2225
          ], 
          "flagged": false, 
          "user": "manual-proof"
        }, 
        {
          "confidence": 1.0, 
          "body ID": 991922, 
          "traced": true, 
          "location": [
            2788, 
            6259, 
            2215
          ], 
          "flagged": false, 
          "user": "manual-proof"
        }
      ]
    }, 
    {
      "T-bar": {
        "status": "final", 
        "confidence": 1.0, 
        "body ID": 1685064, 
        "convergent": "convergent", 
        "location": [
          2772, 
          6570, 
          2445
        ], 
        "user": "manual-proof"
      }, 
      "partners": [
        {
          "confidence": 1.0, 
          "body ID": 54977, 
          "traced": true, 
          "location": [
            2798, 
            6549, 
            2458
          ], 
          "flagged": false, 
          "user": "manual-proof"
        }, 
        {
          "confidence": 1.0, 
          "body ID": 513414, 
          "traced": true, 
          "location": [
            2793, 
            6574, 
            2445
          ], 
          "flagged": false, 
          "user": "manual-proof"
        }
      ]
    }, 
    {
      "T-bar": {
        "status": "final", 
        "confidence": 1.0, 
        "body ID": 6697083, 
        "convergent": "convergent", 
        "location": [
          2773, 
          5514, 
          2850
        ], 
        "user": "manual-proof"
      }, 
      "partners": [
        {
          "confidence": 1.0, 
          "body ID": 3171750, 
          "traced": true, 
          "location": [
            2775, 
            5480, 
            2850
          ], 
          "flagged": true, 
          "user": "manual-proof"
        }, 
        {
          "confidence": 1.0, 
          "body ID": 10563, 
          "traced": true, 
          "location": [
            2755, 
            5506, 
            2850
          ], 
          "flagged": false, 
          "user": "manual-proof"
        }
      ]
    }, 
    {
      "T-bar": {
        "status": "final", 
        "confidence": 1.0, 
        "body ID": 1869350, 
        "convergent": "convergent", 
        "location": [
          2773, 
          5671, 
          2724
        ], 
        "user": "manual-proof"
      }, 
      "partners": [
        {
          "confidence": 1.0, 
          "body ID": 10563, 
          "traced": true, 
          "location": [
            2782, 
            5657, 
            2719
          ], 
          "flagged": false, 
          "user": "manual-proof"
        }, 
        {
          "confidence": 1.0, 
          "body ID": 1566898, 
          "traced": true, 
          "location": [
            2799, 
            5669, 
            2719
          ], 
          "flagged": true, 
          "user": "manual-proof"
        }
      ]
    }, 
    {
      "T-bar": {
        "status": "final", 
        "confidence": 1.0, 
        "body ID": 2141761, 
        "convergent": "convergent", 
        "location": [
          2773, 
          6634, 
          2258
        ], 
        "user": "manual-proof"
      }, 
      "partners": [
        {
          "confidence": 1.0, 
          "body ID": 603173, 
          "traced": true, 
          "location": [
            2754, 
            6649, 
            2258
          ], 
          "flagged": true, 
          "user": "manual-proof"
        }, 
        {
          "confidence": 1.0, 
          "body ID": 10563, 
          "traced": true, 
          "location": [
            2783, 
            6651, 
            2258
          ], 
          "flagged": false, 
          "user": "manual-proof"
        }, 
        {
          "confidence": 1.0, 
          "body ID": 54977, 
          "traced": true, 
          "location": [
            2767, 
            6649, 
            2269
          ], 
          "flagged": false, 
          "user": "manual-proof"
        }, 
        {
          "confidence": 1.0, 
          "body ID": 2004006, 
          "traced": true, 
          "location": [
            2788, 
            6626, 
            2272
          ], 
          "flagged": true, 
          "user": "manual-proof"
        }
      ]
    }, 
    {
      "T-bar": {
        "status": "final", 
        "confidence": 1.0, 
        "body ID": 3687674, 
        "convergent": "convergent", 
        "location": [
          2774, 
          5715, 
          2920
        ], 
        "user": "manual-proof"
      }, 
      "partners": [
        {
          "confidence": 1.0, 
          "body ID": 3184928, 
          "traced": true, 
          "location": [
            2801, 
            5715, 
            2920
          ], 
          "flagged": true, 
          "user": "manual-proof"
        }, 
        {
          "confidence": 1.0, 
          "body ID": 54977, 
          "traced": true, 
          "location": [
            2789, 
            5740, 
            2920
          ], 
          "flagged": false, 
          "user": "manual-proof"
        }
      ]
    }, 
    {
      "T-bar": {
        "status": "final", 
        "confidence": 1.0, 
        "body ID": 1803415, 
        "convergent": "convergent", 
        "location": [
          2775, 
          5539, 
          2764
        ], 
        "user": "manual-proof"
      }, 
      "partners": [
        {
          "confidence": 1.0, 
          "body ID": 10563, 
          "traced": true, 
          "location": [
            2776, 
            5530, 
            2749
          ], 
          "flagged": false, 
          "user": "manual-proof"
        }, 
        {
          "confidence": 1.0, 
          "body ID": 3677248, 
          "traced": true, 
          "location": [
            2767, 
            5506, 
            2764
          ], 
          "flagged": true, 
          "user": "manual-proof"
        }, 
        {
          "confidence": 1.0, 
          "body ID": 10563, 
          "traced": true, 
          "location": [
            2746, 
            5546, 
            2764
          ], 
          "flagged": false, 
          "user": "manual-proof"
        }
      ]
    }, 
    {
      "T-bar": {
        "status": "final", 
        "confidence": 1.0, 
        "body ID": 1262990, 
        "convergent": "convergent", 
        "location": [
          2776, 
          6003, 
          2793
        ], 
        "user": "manual-proof"
      }, 
      "partners": [
        {
          "confidence": 1.0, 
          "body ID": 54977, 
          "traced": true, 
          "location": [
            2769, 
            5995, 
            2776
          ], 
          "flagged": false, 
          "user": "manual-proof"
        }, 
        {
          "confidence": 1.0, 
          "body ID": 513414, 
          "traced": true, 
          "location": [
            2756, 
            6001, 
            2793
          ], 
          "flagged": true, 
          "user": "manual-proof"
        }
      ]
    }, 
    {
      "T-bar": {
        "status": "final", 
        "confidence": 1.0, 
        "body ID": 80782, 
        "convergent": "convergent", 
        "location": [
          2776, 
          6459, 
          1812
        ], 
        "user": "manual-proof"
      }, 
      "partners": [
        {
          "confidence": 1.0, 
          "body ID": 1858841, 
          "traced": true, 
          "location": [
            2794, 
            6444, 
            1820
          ], 
          "flagged": true, 
          "user": "manual-proof"
        }, 
        {
          "confidence": 1.0, 
          "body ID": 2236953, 
          "traced": true, 
          "location": [
            2768, 
            6480, 
            1820
          ], 
          "flagged": false, 
          "user": "manual-proof"
        }, 
        {
          "confidence": 1.0, 
          "body ID": 54977, 
          "traced": true, 
          "location": [
            2793, 
            6466, 
            1812
          ], 
          "flagged": false, 
          "user": "manual-proof"
        }
      ]
    }, 
    {
      "T-bar": {
        "status": "final", 
        "confidence": 1.0, 
        "body ID": 4401769, 
        "convergent": "convergent", 
        "location": [
          2777, 
          5819, 
          3092
        ], 
        "user": "manual-proof"
      }, 
      "partners": [
        {
          "confidence": 1.0, 
          "body ID": 2549594, 
          "traced": true, 
          "location": [
            2798, 
            5814, 
            3092
          ], 
          "flagged": true, 
          "user": "manual-proof"
        }, 
        {
          "confidence": 1.0, 
          "body ID": 54977, 
          "traced": true, 
          "location": [
            2789, 
            5810, 
            3086
          ], 
          "flagged": false, 
          "user": "manual-proof"
        }
      ]
    }, 
    {
      "T-bar": {
        "status": "final", 
        "confidence": 1.0, 
        "body ID": 1262990, 
        "convergent": "convergent", 
        "location": [
          2777, 
          6325, 
          2702
        ], 
        "user": "manual-proof"
      }, 
      "partners": [
        {
          "confidence": 1.0, 
          "body ID": 54977, 
          "traced": true, 
          "location": [
            2792, 
            6314, 
            2701
          ], 
          "flagged": false, 
          "user": "manual-proof"
        }, 
        {
          "confidence": 1.0, 
          "body ID": 2232102, 
          "traced": true, 
          "location": [
            2801, 
            6339, 
            2698
          ], 
          "flagged": true, 
          "user": "manual-proof"
        }, 
        {
          "confidence": 1.0, 
          "body ID": 10563, 
          "traced": true, 
          "location": [
            2787, 
            6336, 
            2693
          ], 
          "flagged": true, 
          "user": "manual-proof"
        }
      ]
    }, 
    {
      "T-bar": {
        "status": "final", 
        "confidence": 1.0, 
        "body ID": 2640314, 
        "convergent": "convergent", 
        "location": [
          2777, 
          6376, 
          2760
        ], 
        "user": "manual-proof"
      }, 
      "partners": [
        {
          "confidence": 1.0, 
          "body ID": 3013769, 
          "traced": true, 
          "location": [
            2790, 
            6376, 
            2753
          ], 
          "flagged": false, 
          "user": "manual-proof"
        }, 
        {
          "confidence": 1.0, 
          "body ID": 54977, 
          "traced": true, 
          "location": [
            2796, 
            6372, 
            2760
          ], 
          "flagged": true, 
          "user": "manual-proof"
        }, 
        {
          "confidence": 1.0, 
          "body ID": 3617151, 
          "traced": true, 
          "location": [
            2784, 
            6405, 
            2760
          ], 
          "flagged": true, 
          "user": "manual-proof"
        }
      ]
    }, 
    {
      "T-bar": {
        "status": "final", 
        "confidence": 1.0, 
        "body ID": 898132, 
        "convergent": "convergent", 
        "location": [
          2777, 
          6721, 
          2242
        ], 
        "user": "manual-proof"
      }, 
      "partners": [
        {
          "confidence": 1.0, 
          "body ID": 2095117, 
          "traced": true, 
          "location": [
            2758, 
            6737, 
            2241
          ], 
          "flagged": false, 
          "user": "manual-proof"
        }, 
        {
          "confidence": 1.0, 
          "body ID": 3207704, 
          "traced": true, 
          "location": [
            2789, 
            6741, 
            2246
          ], 
          "flagged": false, 
          "user": "manual-proof"
        }
      ]
    }, 
    {
      "T-bar": {
        "status": "final", 
        "confidence": 1.0, 
        "body ID": 5161730, 
        "convergent": "convergent", 
        "location": [
          2778, 
          5705, 
          2978
        ], 
        "user": "manual-proof"
      }, 
      "partners": [
        {
          "confidence": 1.0, 
          "body ID": 54977, 
          "traced": true, 
          "location": [
            2771, 
            5679, 
            2978
          ], 
          "flagged": true, 
          "user": "manual-proof"
        }, 
        {
          "confidence": 1.0, 
          "body ID": 10563, 
          "traced": true, 
          "location": [
            2760, 
            5697, 
            2978
          ], 
          "flagged": false, 
          "user": "manual-proof"
        }
      ]
    }, 
    {
      "T-bar": {
        "status": "final", 
        "confidence": 1.0, 
        "body ID": 2178477, 
        "convergent": "convergent", 
        "location": [
          2778, 
          6262, 
          2633
        ], 
        "user": "manual-proof"
      }, 
      "partners": [
        {
          "confidence": 1.0, 
          "body ID": 2259151, 
          "traced": true, 
          "location": [
            2800, 
            6254, 
            2631
          ], 
          "flagged": true, 
          "user": "manual-proof"
        }, 
        {
          "confidence": 1.0, 
          "body ID": 10563, 
          "traced": true, 
          "location": [
            2800, 
            6253, 
            2644
          ], 
          "flagged": true, 
          "user": "manual-proof"
        }, 
        {
          "confidence": 1.0, 
          "body ID": 2242530, 
          "traced": true, 
          "location": [
            2799, 
            6276, 
            2633
          ], 
          "flagged": false, 
          "user": "manual-proof"
        }
      ]
    }, 
    {
      "T-bar": {
        "status": "final", 
        "confidence": 1.0, 
        "body ID": 43752, 
        "convergent": "convergent", 
        "location": [
          2778, 
          6465, 
          2871
        ], 
        "user": "manual-proof"
      }, 
      "partners": [
        {
          "confidence": 1.0, 
          "body ID": 2631895, 
          "traced": true, 
          "location": [
            2761, 
            6461, 
            2871
          ], 
          "flagged": false, 
          "user": "manual-proof"
        }, 
        {
          "confidence": 1.0, 
          "body ID": 4009637, 
          "traced": true, 
          "location": [
            2770, 
            6485, 
            2871
          ], 
          "flagged": false, 
          "user": "manual-proof"
        }
      ]
    }, 
    {
      "T-bar": {
        "status": "final", 
        "confidence": 1.0, 
        "body ID": 2549594, 
        "convergent": "convergent", 
        "location": [
          2778, 
          6632, 
          2691
        ], 
        "user": "manual-proof"
      }, 
      "partners": [
        {
          "confidence": 1.0, 
          "body ID": 54977, 
          "traced": true, 
          "location": [
            2770, 
            6647, 
            2692
          ], 
          "flagged": false, 
          "user": "manual-proof"
        }, 
        {
          "confidence": 1.0, 
          "body ID": 2631895, 
          "traced": true, 
          "location": [
            2757, 
            6631, 
            2692
          ], 
          "flagged": false, 
          "user": "manual-proof"
        }
      ]
    }, 
    {
      "T-bar": {
        "status": "final", 
        "confidence": 1.0, 
        "body ID": 3161598, 
        "convergent": "convergent", 
        "location": [
          2779, 
          5981, 
          2775
        ], 
        "user": "manual-proof"
      }, 
      "partners": [
        {
          "confidence": 1.0, 
          "body ID": 513414, 
          "traced": true, 
          "location": [
            2758, 
            5976, 
            2775
          ], 
          "flagged": true, 
          "user": "manual-proof"
        }, 
        {
          "confidence": 1.0, 
          "body ID": 54977, 
          "traced": true, 
          "location": [
            2770, 
            5997, 
            2775
          ], 
          "flagged": false, 
          "user": "manual-proof"
        }
      ]
    }, 
    {
      "T-bar": {
        "status": "final", 
        "confidence": 1.0, 
        "body ID": 2631895, 
        "user": "manual-proof", 
        "location": [
          2779, 
          6913, 
          2516
        ]
      }, 
      "partners": [
        {
          "confidence": 1.0, 
          "body ID": 2164305, 
          "traced": true, 
          "location": [
            2759, 
            6912, 
            2522
          ], 
          "flagged": false, 
          "user": "manual-proof"
        }, 
        {
          "confidence": 1.0, 
          "body ID": 2625791, 
          "traced": true, 
          "location": [
            2768, 
            6932, 
            2516
          ], 
          "flagged": false, 
          "user": "manual-proof"
        }, 
        {
          "confidence": 1.0, 
          "body ID": 3171750, 
          "traced": true, 
          "location": [
            2761, 
            6919, 
            2509
          ], 
          "flagged": false, 
          "user": "manual-proof"
        }
      ]
    }, 
    {
      "T-bar": {
        "status": "final", 
        "confidence": 1.0, 
        "body ID": 3764900, 
        "convergent": "convergent", 
        "location": [
          2780, 
          5505, 
          2911
        ], 
        "user": "manual-proof"
      }, 
      "partners": [
        {
          "confidence": 1.0, 
          "body ID": 10563, 
          "traced": true, 
          "location": [
            2758, 
            5500, 
            2911
          ], 
          "flagged": false, 
          "user": "manual-proof"
        }, 
        {
          "confidence": 1.0, 
          "body ID": 2, 
          "traced": true, 
          "location": [
            2791, 
            5489, 
            2911
          ], 
          "flagged": false, 
          "user": "manual-proof"
        }, 
        {
          "confidence": 1.0, 
          "body ID": 2096872, 
          "traced": true, 
          "location": [
            2780, 
            5471, 
            2914
          ], 
          "flagged": true, 
          "user": "manual-proof"
        }
      ]
    }, 
    {
      "T-bar": {
        "status": "final", 
        "confidence": 1.0, 
        "body ID": 1863402, 
        "convergent": "convergent", 
        "location": [
          2780, 
          6232, 
          2587
        ], 
        "user": "manual-proof"
      }, 
      "partners": [
        {
          "confidence": 1.0, 
          "body ID": 54977, 
          "traced": true, 
          "location": [
            2782, 
            6215, 
            2590
          ], 
          "flagged": false, 
          "user": "manual-proof"
        }, 
        {
          "confidence": 1.0, 
          "body ID": 124367, 
          "traced": true, 
          "location": [
            2796, 
            6227, 
            2588
          ], 
          "flagged": true, 
          "user": "manual-proof"
        }
      ]
    }, 
    {
      "T-bar": {
        "status": "final", 
        "confidence": 1.0, 
        "body ID": 40014, 
        "convergent": "convergent", 
        "location": [
          2780, 
          6268, 
          2430
        ], 
        "user": "manual-proof"
      }, 
      "partners": [
        {
          "confidence": 1.0, 
          "body ID": 54977, 
          "traced": true, 
          "location": [
            2760, 
            6267, 
            2424
          ], 
          "flagged": false, 
          "user": "manual-proof"
        }, 
        {
          "confidence": 1.0, 
          "body ID": 10563, 
          "traced": true, 
          "location": [
            2749, 
            6274, 
            2424
          ], 
          "flagged": true, 
          "user": "manual-proof"
        }, 
        {
          "confidence": 1.0, 
          "body ID": 4147741, 
          "traced": true, 
          "location": [
            2764, 
            6292, 
            2431
          ], 
          "flagged": true, 
          "user": "manual-proof"
        }
      ]
    }, 
    {
      "T-bar": {
        "status": "final", 
        "confidence": 1.0, 
        "body ID": 51239, 
        "convergent": "convergent", 
        "location": [
          2780, 
          6330, 
          2679
        ], 
        "user": "manual-proof"
      }, 
      "partners": [
        {
          "confidence": 1.0, 
          "body ID": 2232102, 
          "traced": true, 
          "location": [
            2798, 
            6330, 
            2685
          ], 
          "flagged": true, 
          "user": "manual-proof"
        }, 
        {
          "confidence": 1.0, 
          "body ID": 2178477, 
          "traced": true, 
          "location": [
            2790, 
            6289, 
            2689
          ], 
          "flagged": true, 
          "user": "manual-proof"
        }, 
        {
          "confidence": 1.0, 
          "body ID": 54977, 
          "traced": true, 
          "location": [
            2788, 
            6314, 
            2697
          ], 
          "flagged": false, 
          "user": "manual-proof"
        }
      ]
    }, 
    {
      "T-bar": {
        "status": "final", 
        "confidence": 1.0, 
        "body ID": 6924195, 
        "user": "shinomiyaa", 
        "location": [
          2781, 
          3137, 
          11887
        ]
      }, 
      "partners": []
    }, 
    {
      "T-bar": {
        "status": "final", 
        "confidence": 1.0, 
        "body ID": 3764900, 
        "convergent": "convergent", 
        "location": [
          2781, 
          5493, 
          3035
        ], 
        "user": "manual-proof"
      }, 
      "partners": [
        {
          "confidence": 1.0, 
          "body ID": 3763651, 
          "traced": true, 
          "location": [
            2780, 
            5520, 
            3031
          ], 
          "flagged": false, 
          "user": "manual-proof"
        }, 
        {
          "confidence": 1.0, 
          "body ID": 4401769, 
          "traced": true, 
          "location": [
            2797, 
            5511, 
            3038
          ], 
          "flagged": true, 
          "user": "manual-proof"
        }, 
        {
          "confidence": 1.0, 
          "body ID": 10563, 
          "traced": true, 
          "location": [
            2792, 
            5509, 
            3019
          ], 
          "flagged": false, 
          "user": "manual-proof"
        }
      ]
    }, 
    {
      "T-bar": {
        "status": "final", 
        "confidence": 1.0, 
        "body ID": 3236805, 
        "user": "manual-proof", 
        "location": [
          2781, 
          5881, 
          2854
        ]
      }, 
      "partners": [
        {
          "confidence": 1.0, 
          "body ID": 513414, 
          "traced": true, 
          "location": [
            2803, 
            5882, 
            2854
          ], 
          "flagged": false, 
          "user": "manual-proof"
        }, 
        {
          "confidence": 1.0, 
          "body ID": 2, 
          "traced": true, 
          "location": [
            2794, 
            5901, 
            2854
          ], 
          "flagged": false, 
          "user": "manual-proof"
        }
      ]
    }, 
    {
      "T-bar": {
        "status": "final", 
        "confidence": 1.0, 
        "body ID": 898132, 
        "convergent": "convergent", 
        "location": [
          2781, 
          5981, 
          2071
        ], 
        "user": "manual-proof"
      }, 
      "partners": [
        {
          "confidence": 1.0, 
          "body ID": 2, 
          "traced": true, 
          "location": [
            2775, 
            6014, 
            2077
          ], 
          "flagged": false, 
          "user": "manual-proof"
        }, 
        {
          "confidence": 1.0, 
          "body ID": 2004006, 
          "traced": true, 
          "location": [
            2792, 
            5996, 
            2069
          ], 
          "flagged": false, 
          "user": "manual-proof"
        }, 
        {
          "confidence": 1.0, 
          "body ID": 473539, 
          "traced": true, 
          "location": [
            2753, 
            6018, 
            2069
          ], 
          "flagged": false, 
          "user": "manual-proof"
        }
      ]
    }, 
    {
      "T-bar": {
        "status": "final", 
        "confidence": 1.0, 
        "body ID": 3184928, 
        "convergent": "convergent", 
        "location": [
          2783, 
          5639, 
          2728
        ], 
        "user": "manual-proof"
      }, 
      "partners": [
        {
          "confidence": 1.0, 
          "body ID": 1566898, 
          "traced": true, 
          "location": [
            2798, 
            5651, 
            2723
          ], 
          "flagged": true, 
          "user": "manual-proof"
        }, 
        {
          "confidence": 1.0, 
          "body ID": 10563, 
          "traced": true, 
          "location": [
            2784, 
            5651, 
            2721
          ], 
          "flagged": false, 
          "user": "manual-proof"
        }
      ]
    }, 
    {
      "T-bar": {
        "status": "final", 
        "confidence": 1.0, 
        "body ID": 1858841, 
        "convergent": "convergent", 
        "location": [
          2783, 
          6121, 
          2251
        ], 
        "user": "manual-proof"
      }, 
      "partners": [
        {
          "confidence": 1.0, 
          "body ID": 2148487, 
          "traced": true, 
          "location": [
            2757, 
            6123, 
            2257
          ], 
          "flagged": false, 
          "user": "manual-proof"
        }, 
        {
          "confidence": 1.0, 
          "body ID": 1591592, 
          "traced": true, 
          "location": [
            2764, 
            6123, 
            2252
          ], 
          "flagged": false, 
          "user": "manual-proof"
        }, 
        {
          "confidence": 1.0, 
          "body ID": 2203290, 
          "traced": true, 
          "location": [
            2776, 
            6144, 
            2252
          ], 
          "flagged": false, 
          "user": "manual-proof"
        }
      ]
    }, 
    {
      "T-bar": {
        "status": "final", 
        "confidence": 1.0, 
        "body ID": 2095117, 
        "convergent": "convergent", 
        "location": [
          2784, 
          5791, 
          2969
        ], 
        "user": "manual-proof"
      }, 
      "partners": [
        {
          "confidence": 1.0, 
          "body ID": 3759976, 
          "traced": true, 
          "location": [
            2780, 
            5771, 
            2969
          ], 
          "flagged": false, 
          "user": "manual-proof"
        }, 
        {
          "confidence": 1.0, 
          "body ID": 10563, 
          "traced": true, 
          "location": [
            2795, 
            5769, 
            2969
          ], 
          "flagged": false, 
          "user": "manual-proof"
        }, 
        {
          "confidence": 1.0, 
          "body ID": 6733964, 
          "traced": true, 
          "location": [
            2777, 
            5796, 
            2960
          ], 
          "flagged": true, 
          "user": "manual-proof"
        }
      ]
    }, 
    {
      "T-bar": {
        "status": "final", 
        "confidence": 1.0, 
        "body ID": 5518058, 
        "user": "shinomiyaa", 
        "location": [
          2785, 
          2735, 
          11004
        ]
      }, 
      "partners": []
    }, 
    {
      "T-bar": {
        "status": "final", 
        "confidence": 1.0, 
        "body ID": 5161730, 
        "convergent": "convergent", 
        "location": [
          2785, 
          5742, 
          2974
        ], 
        "user": "manual-proof"
      }, 
      "partners": [
        {
          "confidence": 1.0, 
          "body ID": 10563, 
          "traced": true, 
          "location": [
            2790, 
            5751, 
            2966
          ], 
          "flagged": false, 
          "user": "manual-proof"
        }, 
        {
          "confidence": 1.0, 
          "body ID": 2990140, 
          "traced": true, 
          "location": [
            2808, 
            5747, 
            2974
          ], 
          "flagged": false, 
          "user": "manual-proof"
        }
      ]
    }, 
    {
      "T-bar": {
        "status": "final", 
        "confidence": 1.0, 
        "body ID": 3013769, 
        "user": "manual-proof", 
        "location": [
          2785, 
          6403, 
          2709
        ]
      }, 
      "partners": [
        {
          "confidence": 1.0, 
          "body ID": 1262990, 
          "traced": true, 
          "location": [
            2800, 
            6396, 
            2707
          ], 
          "flagged": false, 
          "user": "manual-proof"
        }, 
        {
          "confidence": 1.0, 
          "body ID": 139941150, 
          "traced": true, 
          "location": [
            2794, 
            6415, 
            2707
          ], 
          "flagged": false, 
          "user": "manual-proof"
        }
      ]
    }, 
    {
      "T-bar": {
        "status": "final", 
        "confidence": 1.0, 
        "body ID": 1858841, 
        "convergent": "convergent", 
        "location": [
          2785, 
          6444, 
          1830
        ], 
        "user": "manual-proof"
      }, 
      "partners": [
        {
          "confidence": 1.0, 
          "body ID": 80782, 
          "traced": true, 
          "location": [
            2766, 
            6437, 
            1823
          ], 
          "flagged": false, 
          "user": "manual-proof"
        }, 
        {
          "confidence": 1.0, 
          "body ID": 1787423, 
          "traced": true, 
          "location": [
            2762, 
            6444, 
            1830
          ], 
          "flagged": true, 
          "user": "manual-proof"
        }, 
        {
          "confidence": 1.0, 
          "body ID": 54977, 
          "traced": true, 
          "location": [
            2786, 
            6463, 
            1830
          ], 
          "flagged": false, 
          "user": "manual-proof"
        }
      ]
    }, 
    {
      "T-bar": {
        "status": "final", 
        "confidence": 1.0, 
        "body ID": 1678839, 
        "user": "manual-proof", 
        "location": [
          2785, 
          6537, 
          2849
        ]
      }, 
      "partners": [
        {
          "confidence": 1.0, 
          "body ID": 4009637, 
          "traced": true, 
          "location": [
            2775, 
            6525, 
            2856
          ], 
          "flagged": false, 
          "user": "manual-proof"
        }, 
        {
          "confidence": 1.0, 
          "body ID": 54977, 
          "traced": true, 
          "location": [
            2767, 
            6548, 
            2850
          ], 
          "flagged": false, 
          "user": "manual-proof"
        }
      ]
    }, 
    {
      "T-bar": {
        "status": "final", 
        "confidence": 1.0, 
        "body ID": 2164305, 
        "user": "manual-proof", 
        "location": [
          2785, 
          6926, 
          2540
        ]
      }, 
      "partners": [
        {
          "confidence": 1.0, 
          "body ID": 2625791, 
          "traced": true, 
          "location": [
            2801, 
            6934, 
            2531
          ], 
          "flagged": false, 
          "user": "manual-proof"
        }, 
        {
          "confidence": 1.0, 
          "body ID": 1803415, 
          "traced": true, 
          "location": [
            2807, 
            6933, 
            2539
          ], 
          "flagged": false, 
          "user": "manual-proof"
        }, 
        {
          "confidence": 1.0, 
          "body ID": 43752, 
          "traced": true, 
          "location": [
            2786, 
            6954, 
            2540
          ], 
          "flagged": false, 
          "user": "manual-proof"
        }
      ]
    }, 
    {
      "T-bar": {
        "status": "final", 
        "confidence": 1.0, 
        "body ID": 1566898, 
        "user": "manual-proof", 
        "location": [
          2786, 
          5835, 
          2817
        ]
      }, 
      "partners": [
        {
          "confidence": 1.0, 
          "body ID": 2, 
          "traced": true, 
          "location": [
            2776, 
            5849, 
            2817
          ], 
          "flagged": false, 
          "user": "manual-proof"
        }, 
        {
          "confidence": 1.0, 
          "body ID": 3426904, 
          "traced": true, 
          "location": [
            2763, 
            5830, 
            2817
          ], 
          "flagged": false, 
          "user": "manual-proof"
        }, 
        {
          "confidence": 1.0, 
          "body ID": 3236805, 
          "traced": true, 
          "location": [
            2767, 
            5844, 
            2827
          ], 
          "flagged": false, 
          "user": "manual-proof"
        }
      ]
    }, 
    {
      "T-bar": {
        "status": "final", 
        "confidence": 1.0, 
        "body ID": 2631895, 
        "convergent": "convergent", 
        "location": [
          2786, 
          6911, 
          2452
        ], 
        "user": "manual-proof"
      }, 
      "partners": [
        {
          "confidence": 1.0, 
          "body ID": 1787089, 
          "traced": true, 
          "location": [
            2764, 
            6906, 
            2452
          ], 
          "flagged": true, 
          "user": "manual-proof"
        }, 
        {
          "confidence": 1.0, 
          "body ID": 54977, 
          "traced": true, 
          "location": [
            2781, 
            6899, 
            2437
          ], 
          "flagged": true, 
          "user": "manual-proof"
        }, 
        {
          "confidence": 1.0, 
          "body ID": 2625791, 
          "traced": true, 
          "location": [
            2786, 
            6899, 
            2447
          ], 
          "flagged": false, 
          "user": "manual-proof"
        }
      ]
    }, 
    {
      "T-bar": {
        "status": "final", 
        "confidence": 1.0, 
        "body ID": 6896509, 
        "user": "shinomiyaa", 
        "location": [
          2787, 
          3272, 
          12148
        ]
      }, 
      "partners": []
    }, 
    {
      "T-bar": {
        "status": "final", 
        "confidence": 1.0, 
        "body ID": 2531953, 
        "user": "manual-proof", 
        "location": [
          2787, 
          6006, 
          2518
        ]
      }, 
      "partners": [
        {
          "confidence": 1.0, 
          "body ID": 1869350, 
          "traced": true, 
          "location": [
            2798, 
            5989, 
            2518
          ], 
          "flagged": false, 
          "user": "manual-proof"
        }, 
        {
          "confidence": 1.0, 
          "body ID": 1787423, 
          "traced": true, 
          "location": [
            2808, 
            6010, 
            2518
          ], 
          "flagged": false, 
          "user": "manual-proof"
        }
      ]
    }, 
    {
      "T-bar": {
        "status": "final", 
        "confidence": 1.0, 
        "body ID": 4802019, 
        "convergent": "convergent", 
        "location": [
          2787, 
          6274, 
          2785
        ], 
        "user": "manual-proof"
      }, 
      "partners": [
        {
          "confidence": 1.0, 
          "body ID": 4109866, 
          "traced": true, 
          "location": [
            2800, 
            6264, 
            2785
          ], 
          "flagged": true, 
          "user": "manual-proof"
        }, 
        {
          "confidence": 1.0, 
          "body ID": 3013769, 
          "traced": true, 
          "location": [
            2767, 
            6280, 
            2785
          ], 
          "flagged": true, 
          "user": "manual-proof"
        }, 
        {
          "confidence": 1.0, 
          "body ID": 10563, 
          "traced": true, 
          "location": [
            2795, 
            6293, 
            2785
          ], 
          "flagged": false, 
          "user": "manual-proof"
        }
      ]
    }, 
    {
      "T-bar": {
        "status": "final", 
        "confidence": 1.0, 
        "body ID": 4009637, 
        "user": "manual-proof", 
        "location": [
          2787, 
          6560, 
          2875
        ]
      }, 
      "partners": [
        {
          "confidence": 1.0, 
          "body ID": 1630342, 
          "traced": true, 
          "location": [
            2769, 
            6554, 
            2875
          ], 
          "flagged": false, 
          "user": "manual-proof"
        }, 
        {
          "confidence": 1.0, 
          "body ID": 54977, 
          "traced": true, 
          "location": [
            2773, 
            6577, 
            2875
          ], 
          "flagged": false, 
          "user": "manual-proof"
        }
      ]
    }, 
    {
      "T-bar": {
        "status": "final", 
        "confidence": 1.0, 
        "body ID": 3207704, 
        "convergent": "convergent", 
        "location": [
          2787, 
          6734, 
          2270
        ], 
        "user": "manual-proof"
      }, 
      "partners": [
        {
          "confidence": 1.0, 
          "body ID": 54977, 
          "traced": true, 
          "location": [
            2774, 
            6715, 
            2270
          ], 
          "flagged": false, 
          "user": "manual-proof"
        }, 
        {
          "confidence": 1.0, 
          "body ID": 10563, 
          "traced": true, 
          "location": [
            2759, 
            6728, 
            2265
          ], 
          "flagged": false, 
          "user": "manual-proof"
        }, 
        {
          "confidence": 1.0, 
          "body ID": 2614986, 
          "traced": true, 
          "location": [
            2766, 
            6759, 
            2270
          ], 
          "flagged": true, 
          "user": "manual-proof"
        }
      ]
    }, 
    {
      "T-bar": {
        "status": "final", 
        "confidence": 1.0, 
        "body ID": 2611899, 
        "convergent": "convergent", 
        "location": [
          2787, 
          6838, 
          2048
        ], 
        "user": "manual-proof"
      }, 
      "partners": [
        {
          "confidence": 1.0, 
          "body ID": 954925, 
          "traced": true, 
          "location": [
            2801, 
            6813, 
            2048
          ], 
          "flagged": true, 
          "user": "manual-proof"
        }, 
        {
          "confidence": 1.0, 
          "body ID": 513414, 
          "traced": true, 
          "location": [
            2772, 
            6827, 
            2048
          ], 
          "flagged": false, 
          "user": "manual-proof"
        }
      ]
    }, 
    {
      "T-bar": {
        "status": "final", 
        "confidence": 1.0, 
        "body ID": 6859062, 
        "user": "shinomiyaa", 
        "location": [
          2788, 
          3376, 
          12204
        ]
      }, 
      "partners": []
    }, 
    {
      "T-bar": {
        "status": "final", 
        "confidence": 1.0, 
        "body ID": 3087080, 
        "convergent": "convergent", 
        "location": [
          2788, 
          5601, 
          2900
        ], 
        "user": "manual-proof"
      }, 
      "partners": [
        {
          "confidence": 1.0, 
          "body ID": 54977, 
          "traced": true, 
          "location": [
            2795, 
            5600, 
            2893
          ], 
          "flagged": false, 
          "user": "manual-proof"
        }, 
        {
          "confidence": 1.0, 
          "body ID": 3184928, 
          "traced": true, 
          "location": [
            2791, 
            5625, 
            2893
          ], 
          "flagged": false, 
          "user": "manual-proof"
        }, 
        {
          "confidence": 1.0, 
          "body ID": 3029861, 
          "traced": true, 
          "location": [
            2816, 
            5610, 
            2900
          ], 
          "flagged": true, 
          "user": "manual-proof"
        }
      ]
    }, 
    {
      "T-bar": {
        "status": "final", 
        "confidence": 1.0, 
        "body ID": 1869350, 
        "convergent": "convergent", 
        "location": [
          2788, 
          5744, 
          2635
        ], 
        "user": "manual-proof"
      }, 
      "partners": [
        {
          "confidence": 1.0, 
          "body ID": 54977, 
          "traced": true, 
          "location": [
            2796, 
            5725, 
            2635
          ], 
          "flagged": false, 
          "user": "manual-proof"
        }, 
        {
          "confidence": 1.0, 
          "body ID": 1212895, 
          "traced": true, 
          "location": [
            2806, 
            5721, 
            2647
          ], 
          "flagged": false, 
          "user": "manual-proof"
        }, 
        {
          "confidence": 1.0, 
          "body ID": 2700704, 
          "traced": true, 
          "location": [
            2815, 
            5746, 
            2635
          ], 
          "flagged": true, 
          "user": "manual-proof"
        }, 
        {
          "confidence": 1.0, 
          "body ID": 10563, 
          "traced": true, 
          "location": [
            2797, 
            5735, 
            2625
          ], 
          "flagged": false, 
          "user": "manual-proof"
        }
      ]
    }, 
    {
      "T-bar": {
        "status": "final", 
        "confidence": 1.0, 
        "body ID": 2148487, 
        "convergent": "convergent", 
        "location": [
          2788, 
          6558, 
          2168
        ], 
        "user": "manual-proof"
      }, 
      "partners": [
        {
          "confidence": 1.0, 
          "body ID": 54977, 
          "traced": true, 
          "location": [
            2770, 
            6563, 
            2168
          ], 
          "flagged": false, 
          "user": "manual-proof"
        }, 
        {
          "confidence": 1.0, 
          "body ID": 10563, 
          "traced": true, 
          "location": [
            2780, 
            6578, 
            2168
          ], 
          "flagged": true, 
          "user": "manual-proof"
        }
      ]
    }, 
    {
      "T-bar": {
        "status": "final", 
        "confidence": 1.0, 
        "body ID": 574833, 
        "convergent": "convergent", 
        "location": [
          2789, 
          6579, 
          1932
        ], 
        "user": "manual-proof"
      }, 
      "partners": [
        {
          "confidence": 1.0, 
          "body ID": 10563, 
          "traced": true, 
          "location": [
            2783, 
            6565, 
            1943
          ], 
          "flagged": false, 
          "user": "manual-proof"
        }, 
        {
          "confidence": 1.0, 
          "body ID": 988517, 
          "traced": true, 
          "location": [
            2801, 
            6573, 
            1939
          ], 
          "flagged": true, 
          "user": "manual-proof"
        }, 
        {
          "confidence": 1.0, 
          "body ID": 574833, 
          "traced": true, 
          "location": [
            2788, 
            6595, 
            1939
          ], 
          "flagged": false, 
          "user": "manual-proof"
        }
      ]
    }, 
    {
      "T-bar": {
        "status": "final", 
        "confidence": 1.0, 
        "body ID": 2096872, 
        "convergent": "convergent", 
        "location": [
          2790, 
          5541, 
          3012
        ], 
        "user": "manual-proof"
      }, 
      "partners": [
        {
          "confidence": 1.0, 
          "body ID": 10563, 
          "traced": true, 
          "location": [
            2792, 
            5515, 
            3010
          ], 
          "flagged": false, 
          "user": "manual-proof"
        }, 
        {
          "confidence": 1.0, 
          "body ID": 3763651, 
          "traced": true, 
          "location": [
            2784, 
            5528, 
            3020
          ], 
          "flagged": false, 
          "user": "manual-proof"
        }, 
        {
          "confidence": 1.0, 
          "body ID": 4010012, 
          "traced": true, 
          "location": [
            2811, 
            5536, 
            3010
          ], 
          "flagged": true, 
          "user": "manual-proof"
        }
      ]
    }, 
    {
      "T-bar": {
        "status": "final", 
        "confidence": 1.0, 
        "body ID": 2004006, 
        "convergent": "convergent", 
        "location": [
          2790, 
          6636, 
          2276
        ], 
        "user": "manual-proof"
      }, 
      "partners": [
        {
          "confidence": 1.0, 
          "body ID": 10563, 
          "traced": true, 
          "location": [
            2787, 
            6646, 
            2266
          ], 
          "flagged": false, 
          "user": "manual-proof"
        }, 
        {
          "confidence": 1.0, 
          "body ID": 54977, 
          "traced": true, 
          "location": [
            2770, 
            6645, 
            2276
          ], 
          "flagged": false, 
          "user": "manual-proof"
        }, 
        {
          "confidence": 1.0, 
          "body ID": 513414, 
          "traced": true, 
          "location": [
            2768, 
            6654, 
            2292
          ], 
          "flagged": true, 
          "user": "manual-proof"
        }, 
        {
          "confidence": 1.0, 
          "body ID": 200003839, 
          "traced": true, 
          "location": [
            2795, 
            6657, 
            2276
          ], 
          "flagged": true, 
          "user": "manual-proof"
        }
      ]
    }, 
    {
      "T-bar": {
        "status": "final", 
        "confidence": 1.0, 
        "body ID": 2561467, 
        "convergent": "convergent", 
        "location": [
          2790, 
          6881, 
          2271
        ], 
        "user": "manual-proof"
      }, 
      "partners": [
        {
          "confidence": 1.0, 
          "body ID": 51239, 
          "traced": true, 
          "location": [
            2795, 
            6901, 
            2265
          ], 
          "flagged": false, 
          "user": "manual-proof"
        }, 
        {
          "confidence": 1.0, 
          "body ID": 54977, 
          "traced": true, 
          "location": [
            2786, 
            6888, 
            2260
          ], 
          "flagged": false, 
          "user": "manual-proof"
        }, 
        {
          "confidence": 1.0, 
          "body ID": 2609271, 
          "traced": true, 
          "location": [
            2771, 
            6888, 
            2272
          ], 
          "flagged": false, 
          "user": "manual-proof"
        }, 
        {
          "confidence": 1.0, 
          "body ID": 2619187, 
          "traced": true, 
          "location": [
            2782, 
            6914, 
            2272
          ], 
          "flagged": false, 
          "user": "manual-proof"
        }
      ]
    }, 
    {
      "T-bar": {
        "status": "final", 
        "confidence": 1.0, 
        "body ID": 4401769, 
        "convergent": "convergent", 
        "location": [
          2791, 
          5522, 
          3041
        ], 
        "user": "manual-proof"
      }, 
      "partners": [
        {
          "confidence": 1.0, 
          "body ID": 3763651, 
          "traced": true, 
          "location": [
            2785, 
            5524, 
            3031
          ], 
          "flagged": false, 
          "user": "manual-proof"
        }, 
        {
          "confidence": 1.0, 
          "body ID": 3764900, 
          "traced": true, 
          "location": [
            2775, 
            5498, 
            3041
          ], 
          "flagged": true, 
          "user": "manual-proof"
        }, 
        {
          "confidence": 1.0, 
          "body ID": 10563, 
          "traced": true, 
          "location": [
            2772, 
            5526, 
            3041
          ], 
          "flagged": false, 
          "user": "manual-proof"
        }
      ]
    }, 
    {
      "T-bar": {
        "status": "final", 
        "confidence": 1.0, 
        "body ID": 3307264, 
        "convergent": "convergent", 
        "location": [
          2791, 
          5573, 
          3101
        ], 
        "user": "manual-proof"
      }, 
      "partners": [
        {
          "confidence": 1.0, 
          "body ID": 3293090, 
          "traced": true, 
          "location": [
            2780, 
            5553, 
            3101
          ], 
          "flagged": true, 
          "user": "manual-proof"
        }, 
        {
          "confidence": 1.0, 
          "body ID": 10563, 
          "traced": true, 
          "location": [
            2797, 
            5554, 
            3101
          ], 
          "flagged": false, 
          "user": "manual-proof"
        }
      ]
    }, 
    {
      "T-bar": {
        "status": "final", 
        "confidence": 1.0, 
        "body ID": 200010041, 
        "convergent": "convergent", 
        "location": [
          2791, 
          6478, 
          2121
        ], 
        "user": "manual-proof"
      }, 
      "partners": [
        {
          "confidence": 1.0, 
          "body ID": 200004120, 
          "traced": true, 
          "location": [
            2782, 
            6479, 
            2128
          ], 
          "flagged": false, 
          "user": "manual-proof"
        }, 
        {
          "confidence": 1.0, 
          "body ID": 971760, 
          "traced": true, 
          "location": [
            2769, 
            6486, 
            2121
          ], 
          "flagged": false, 
          "user": "manual-proof"
        }
      ]
    }, 
    {
      "T-bar": {
        "status": "final", 
        "confidence": 1.0, 
        "body ID": 2167316, 
        "convergent": "convergent", 
        "location": [
          2791, 
          6626, 
          2581
        ], 
        "user": "manual-proof"
      }, 
      "partners": [
        {
          "confidence": 1.0, 
          "body ID": 2004006, 
          "traced": true, 
          "location": [
            2809, 
            6602, 
            2581
          ], 
          "flagged": true, 
          "user": "manual-proof"
        }, 
        {
          "confidence": 1.0, 
          "body ID": 2, 
          "traced": true, 
          "location": [
            2792, 
            6615, 
            2565
          ], 
          "flagged": false, 
          "user": "manual-proof"
        }, 
        {
          "confidence": 1.0, 
          "body ID": 1262990, 
          "traced": true, 
          "location": [
            2806, 
            6642, 
            2581
          ], 
          "flagged": false, 
          "user": "manual-proof"
        }, 
        {
          "confidence": 1.0, 
          "body ID": 54977, 
          "traced": true, 
          "location": [
            2798, 
            6627, 
            2572
          ], 
          "flagged": false, 
          "user": "manual-proof"
        }
      ]
    }, 
    {
      "T-bar": {
        "status": "final", 
        "confidence": 1.0, 
        "body ID": 6733964, 
        "convergent": "convergent", 
        "location": [
          2792, 
          5825, 
          2958
        ], 
        "user": "manual-proof"
      }, 
      "partners": [
        {
          "confidence": 1.0, 
          "body ID": 10563, 
          "traced": true, 
          "location": [
            2800, 
            5806, 
            2966
          ], 
          "flagged": true, 
          "user": "manual-proof"
        }, 
        {
          "confidence": 1.0, 
          "body ID": 10563, 
          "traced": true, 
          "location": [
            2813, 
            5816, 
            2958
          ], 
          "flagged": false, 
          "user": "manual-proof"
        }
      ]
    }, 
    {
      "T-bar": {
        "status": "final", 
        "confidence": 1.0, 
        "body ID": 2209935, 
        "convergent": "convergent", 
        "location": [
          2792, 
          6409, 
          2362
        ], 
        "user": "manual-proof"
      }, 
      "partners": [
        {
          "confidence": 1.0, 
          "body ID": 124367, 
          "traced": true, 
          "location": [
            2809, 
            6393, 
            2362
          ], 
          "flagged": false, 
          "user": "manual-proof"
        }, 
        {
          "confidence": 1.0, 
          "body ID": 54977, 
          "traced": true, 
          "location": [
            2808, 
            6407, 
            2356
          ], 
          "flagged": false, 
          "user": "manual-proof"
        }
      ]
    }, 
    {
      "T-bar": {
        "status": "final", 
        "confidence": 1.0, 
        "body ID": 954925, 
        "convergent": "convergent", 
        "location": [
          2792, 
          6812, 
          2048
        ], 
        "user": "manual-proof"
      }, 
      "partners": [
        {
          "confidence": 1.0, 
          "body ID": 10563, 
          "traced": true, 
          "location": [
            2773, 
            6816, 
            2039
          ], 
          "flagged": false, 
          "user": "manual-proof"
        }, 
        {
          "confidence": 1.0, 
          "body ID": 513414, 
          "traced": true, 
          "location": [
            2769, 
            6831, 
            2048
          ], 
          "flagged": false, 
          "user": "manual-proof"
        }, 
        {
          "confidence": 1.0, 
          "body ID": 2611899, 
          "traced": true, 
          "location": [
            2803, 
            6837, 
            2048
          ], 
          "flagged": true, 
          "user": "manual-proof"
        }
      ]
    }, 
    {
      "T-bar": {
        "status": "final", 
        "confidence": 1.0, 
        "body ID": 3236805, 
        "convergent": "convergent", 
        "location": [
          2793, 
          5812, 
          2925
        ], 
        "user": "manual-proof"
      }, 
      "partners": [
        {
          "confidence": 1.0, 
          "body ID": 1566898, 
          "traced": true, 
          "location": [
            2814, 
            5821, 
            2925
          ], 
          "flagged": true, 
          "user": "manual-proof"
        }, 
        {
          "confidence": 1.0, 
          "body ID": 54977, 
          "traced": true, 
          "location": [
            2805, 
            5793, 
            2925
          ], 
          "flagged": false, 
          "user": "manual-proof"
        }
      ]
    }, 
    {
      "T-bar": {
        "status": "final", 
        "confidence": 1.0, 
        "body ID": 3161598, 
        "convergent": "convergent", 
        "location": [
          2793, 
          5827, 
          2774
        ], 
        "user": "manual-proof"
      }, 
      "partners": [
        {
          "confidence": 1.0, 
          "body ID": 513414, 
          "traced": true, 
          "location": [
            2786, 
            5809, 
            2774
          ], 
          "flagged": false, 
          "user": "manual-proof"
        }, 
        {
          "confidence": 1.0, 
          "body ID": 2, 
          "traced": true, 
          "location": [
            2777, 
            5835, 
            2774
          ], 
          "flagged": false, 
          "user": "manual-proof"
        }
      ]
    }, 
    {
      "T-bar": {
        "status": "final", 
        "confidence": 1.0, 
        "body ID": 3764900, 
        "convergent": "convergent", 
        "location": [
          2794, 
          5568, 
          2875
        ], 
        "user": "manual-proof"
      }, 
      "partners": [
        {
          "confidence": 1.0, 
          "body ID": 1719099, 
          "traced": true, 
          "location": [
            2807, 
            5548, 
            2875
          ], 
          "flagged": false, 
          "user": "manual-proof"
        }, 
        {
          "confidence": 1.0, 
          "body ID": 3426904, 
          "traced": true, 
          "location": [
            2804, 
            5583, 
            2875
          ], 
          "flagged": false, 
          "user": "manual-proof"
        }, 
        {
          "confidence": 1.0, 
          "body ID": 10563, 
          "traced": true, 
          "location": [
            2809, 
            5574, 
            2880
          ], 
          "flagged": false, 
          "user": "manual-proof"
        }, 
        {
          "confidence": 1.0, 
          "body ID": 54977, 
          "traced": true, 
          "location": [
            2799, 
            5589, 
            2884
          ], 
          "flagged": false, 
          "user": "manual-proof"
        }
      ]
    }, 
    {
      "T-bar": {
        "status": "final", 
        "confidence": 1.0, 
        "body ID": 513414, 
        "user": "manual-proof", 
        "location": [
          2794, 
          6800, 
          2123
        ]
      }, 
      "partners": [
        {
          "confidence": 1.0, 
          "body ID": 954925, 
          "traced": true, 
          "location": [
            2777, 
            6813, 
            2123
          ], 
          "flagged": false, 
          "user": "manual-proof"
        }, 
        {
          "confidence": 1.0, 
          "body ID": 71054, 
          "traced": true, 
          "location": [
            2807, 
            6820, 
            2123
          ], 
          "flagged": false, 
          "user": "manual-proof"
        }
      ]
    }, 
    {
      "T-bar": {
        "status": "final", 
        "confidence": 1.0, 
        "body ID": 6697083, 
        "user": "manual-proof", 
        "location": [
          2794, 
          6974, 
          2355
        ]
      }, 
      "partners": [
        {
          "confidence": 1.0, 
          "body ID": 898132, 
          "traced": true, 
          "location": [
            2809, 
            6949, 
            2356
          ], 
          "flagged": false, 
          "user": "manual-proof"
        }, 
        {
          "confidence": 1.0, 
          "body ID": 10563, 
          "traced": true, 
          "location": [
            2822, 
            6971, 
            2355
          ], 
          "flagged": false, 
          "user": "manual-proof"
        }, 
        {
          "confidence": 1.0, 
          "body ID": 3207704, 
          "traced": true, 
          "location": [
            2832, 
            6954, 
            2364
          ], 
          "flagged": false, 
          "user": "manual-proof"
        }
      ]
    }, 
    {
      "T-bar": {
        "status": "final", 
        "confidence": 1.0, 
        "body ID": 3184928, 
        "convergent": "convergent", 
        "location": [
          2795, 
          5549, 
          2742
        ], 
        "user": "manual-proof"
      }, 
      "partners": [
        {
          "confidence": 1.0, 
          "body ID": 10563, 
          "traced": true, 
          "location": [
            2780, 
            5534, 
            2742
          ], 
          "flagged": false, 
          "user": "manual-proof"
        }, 
        {
          "confidence": 1.0, 
          "body ID": 3740768, 
          "traced": true, 
          "location": [
            2801, 
            5514, 
            2741
          ], 
          "flagged": true, 
          "user": "manual-proof"
        }
      ]
    }, 
    {
      "T-bar": {
        "status": "final", 
        "confidence": 1.0, 
        "body ID": 1863402, 
        "convergent": "convergent", 
        "location": [
          2795, 
          5860, 
          2502
        ], 
        "user": "manual-proof"
      }, 
      "partners": [
        {
          "confidence": 1.0, 
          "body ID": 2148487, 
          "traced": true, 
          "location": [
            2817, 
            5860, 
            2493
          ], 
          "flagged": true, 
          "user": "manual-proof"
        }, 
        {
          "confidence": 1.0, 
          "body ID": 54977, 
          "traced": true, 
          "location": [
            2811, 
            5865, 
            2502
          ], 
          "flagged": false, 
          "user": "manual-proof"
        }, 
        {
          "confidence": 1.0, 
          "body ID": 124367, 
          "traced": true, 
          "location": [
            2801, 
            5877, 
            2502
          ], 
          "flagged": false, 
          "user": "manual-proof"
        }
      ]
    }, 
    {
      "T-bar": {
        "status": "final", 
        "confidence": 1.0, 
        "body ID": 6924195, 
        "user": "shinomiyaa", 
        "location": [
          2796, 
          3117, 
          11851
        ]
      }, 
      "partners": []
    }, 
    {
      "T-bar": {
        "status": "final", 
        "confidence": 1.0, 
        "body ID": 6928636, 
        "user": "shinomiyaa", 
        "location": [
          2796, 
          3486, 
          12075
        ]
      }, 
      "partners": []
    }, 
    {
      "T-bar": {
        "status": "final", 
        "confidence": 1.0, 
        "body ID": 3617151, 
        "convergent": "convergent", 
        "location": [
          2796, 
          6404, 
          2758
        ], 
        "user": "manual-proof"
      }, 
      "partners": [
        {
          "confidence": 1.0, 
          "body ID": 2640314, 
          "traced": true, 
          "location": [
            2773, 
            6382, 
            2758
          ], 
          "flagged": true, 
          "user": "manual-proof"
        }, 
        {
          "confidence": 1.0, 
          "body ID": 54977, 
          "traced": true, 
          "location": [
            2798, 
            6374, 
            2765
          ], 
          "flagged": true, 
          "user": "manual-proof"
        }, 
        {
          "confidence": 1.0, 
          "body ID": 3013769, 
          "traced": true, 
          "location": [
            2792, 
            6382, 
            2752
          ], 
          "flagged": true, 
          "user": "manual-proof"
        }, 
        {
          "confidence": 1.0, 
          "body ID": 2178477, 
          "traced": true, 
          "location": [
            2813, 
            6383, 
            2759
          ], 
          "flagged": false, 
          "user": "manual-proof"
        }
      ]
    }, 
    {
      "T-bar": {
        "status": "final", 
        "confidence": 1.0, 
        "body ID": 2178308, 
        "convergent": "convergent", 
        "location": [
          2796, 
          6665, 
          2433
        ], 
        "user": "manual-proof"
      }, 
      "partners": [
        {
          "confidence": 1.0, 
          "body ID": 40014, 
          "traced": true, 
          "location": [
            2805, 
            6671, 
            2414
          ], 
          "flagged": false, 
          "user": "manual-proof"
        }, 
        {
          "confidence": 1.0, 
          "body ID": 10563, 
          "traced": true, 
          "location": [
            2784, 
            6646, 
            2433
          ], 
          "flagged": false, 
          "user": "manual-proof"
        }, 
        {
          "confidence": 1.0, 
          "body ID": 513414, 
          "traced": true, 
          "location": [
            2797, 
            6638, 
            2433
          ], 
          "flagged": false, 
          "user": "manual-proof"
        }, 
        {
          "confidence": 1.0, 
          "body ID": 2232308, 
          "traced": true, 
          "location": [
            2809, 
            6660, 
            2433
          ], 
          "flagged": true, 
          "user": "manual-proof"
        }
      ]
    }, 
    {
      "T-bar": {
        "status": "final", 
        "confidence": 1.0, 
        "body ID": 1678839, 
        "convergent": "convergent", 
        "location": [
          2798, 
          5596, 
          2677
        ], 
        "user": "manual-proof"
      }, 
      "partners": [
        {
          "confidence": 1.0, 
          "body ID": 10563, 
          "traced": true, 
          "location": [
            2804, 
            5617, 
            2681
          ], 
          "flagged": false, 
          "user": "manual-proof"
        }, 
        {
          "confidence": 1.0, 
          "body ID": 51239, 
          "traced": true, 
          "location": [
            2826, 
            5606, 
            2673
          ], 
          "flagged": true, 
          "user": "manual-proof"
        }
      ]
    }, 
    {
      "T-bar": {
        "status": "final", 
        "confidence": 1.0, 
        "body ID": 4401769, 
        "convergent": "convergent", 
        "location": [
          2798, 
          5677, 
          3077
        ], 
        "user": "manual-proof"
      }, 
      "partners": [
        {
          "confidence": 1.0, 
          "body ID": 4010012, 
          "traced": true, 
          "location": [
            2817, 
            5661, 
            3077
          ], 
          "flagged": true, 
          "user": "manual-proof"
        }, 
        {
          "confidence": 1.0, 
          "body ID": 10563, 
          "traced": true, 
          "location": [
            2813, 
            5679, 
            3085
          ], 
          "flagged": false, 
          "user": "manual-proof"
        }, 
        {
          "confidence": 1.0, 
          "body ID": 2096872, 
          "traced": true, 
          "location": [
            2795, 
            5669, 
            3084
          ], 
          "flagged": false, 
          "user": "manual-proof"
        }
      ]
    }, 
    {
      "T-bar": {
        "status": "final", 
        "confidence": 1.0, 
        "body ID": 2990140, 
        "convergent": "convergent", 
        "location": [
          2798, 
          5705, 
          2967
        ], 
        "user": "manual-proof"
      }, 
      "partners": [
        {
          "confidence": 1.0, 
          "body ID": 54977, 
          "traced": true, 
          "location": [
            2782, 
            5689, 
            2967
          ], 
          "flagged": false, 
          "user": "manual-proof"
        }, 
        {
          "confidence": 1.0, 
          "body ID": 10563, 
          "traced": true, 
          "location": [
            2782, 
            5719, 
            2967
          ], 
          "flagged": false, 
          "user": "manual-proof"
        }, 
        {
          "confidence": 1.0, 
          "body ID": 5161730, 
          "traced": true, 
          "location": [
            2785, 
            5717, 
            2972
          ], 
          "flagged": true, 
          "user": "manual-proof"
        }
      ]
    }, 
    {
      "T-bar": {
        "status": "final", 
        "confidence": 1.0, 
        "body ID": 3184928, 
        "convergent": "convergent", 
        "location": [
          2798, 
          5722, 
          2918
        ], 
        "user": "manual-proof"
      }, 
      "partners": [
        {
          "confidence": 1.0, 
          "body ID": 3687674, 
          "traced": true, 
          "location": [
            2780, 
            5710, 
            2918
          ], 
          "flagged": true, 
          "user": "manual-proof"
        }, 
        {
          "confidence": 1.0, 
          "body ID": 54977, 
          "traced": true, 
          "location": [
            2789, 
            5742, 
            2918
          ], 
          "flagged": false, 
          "user": "manual-proof"
        }
      ]
    }, 
    {
      "T-bar": {
        "status": "final", 
        "confidence": 1.0, 
        "body ID": 1858841, 
        "convergent": "convergent", 
        "location": [
          2798, 
          6111, 
          2264
        ], 
        "user": "manual-proof"
      }, 
      "partners": [
        {
          "confidence": 1.0, 
          "body ID": 1190582, 
          "traced": true, 
          "location": [
            2818, 
            6100, 
            2268
          ], 
          "flagged": false, 
          "user": "manual-proof"
        }, 
        {
          "confidence": 1.0, 
          "body ID": 991922, 
          "traced": true, 
          "location": [
            2817, 
            6128, 
            2265
          ], 
          "flagged": false, 
          "user": "manual-proof"
        }
      ]
    }, 
    {
      "T-bar": {
        "status": "final", 
        "confidence": 1.0, 
        "body ID": 3740768, 
        "convergent": "convergent", 
        "location": [
          2799, 
          5526, 
          2737
        ], 
        "user": "manual-proof"
      }, 
      "partners": [
        {
          "confidence": 1.0, 
          "body ID": 10563, 
          "traced": true, 
          "location": [
            2780, 
            5535, 
            2737
          ], 
          "flagged": false, 
          "user": "manual-proof"
        }, 
        {
          "confidence": 1.0, 
          "body ID": 3184928, 
          "traced": true, 
          "location": [
            2800,
[truncated: 86,500,955 more chars]
